# Supplementary material for: Full-Length Transcriptional Analysis of the Same Soybean Genotype With Compatible and Incompatible Reactions to Heterodera glycines Reveals Nematode Infection Activating Plant Defense Response
Source: Front Plant Sci. 2022 May 18;13:866322. doi: 10.3389/fpls.2022.866322 (PMC9158574; doi:10.3389/fpls.2022.866322)
Supplement: Supplementary Table S1 — Primer sequences for qRT-PCR. [file Data_Sheet_1.ZIP]

Archive with 12 entries (11 files):
- Supplementary tables/
- Supplementary tables/All supplementary Table list.docx
- Supplementary tables/Table S1 primer sequence.xlsx
- Supplementary tables/Table S10 Top KEGG pathway comparison.xlsx
- Supplementary tables/Table S2 Clean data statistics table.xlsx
- Supplementary tables/Table S3 All.fusion_gene-list.xlsx
- Supplementary tables/Table S4 Summary of SSR analysis.xlsx
- Supplementary tables/Table S5 All TFs.xlsx
- Supplementary tables/Table S6 New_Iso_All_Database_annotation.xlsx
- Supplementary tables/Table S7 New_Gene_All_Database_annotation.xlsx
- Supplementary tables/Table S8 Annotated DEGs and DETs number.xlsx
- Supplementary tables/Table S9 Top GO Stress response elements.xlsx
