# Supplementary material for: Full-Length Transcriptional Analysis of the Same Soybean Genotype With Compatible and Incompatible Reactions to Heterodera glycines Reveals Nematode Infection Activating Plant Defense Response
Source: Front Plant Sci. 2022 May 18;13:866322. doi: 10.3389/fpls.2022.866322 (PMC9158574; doi:10.3389/fpls.2022.866322)
Supplement: Supplementary Table S1 — Primer sequences for qRT-PCR. [file Data_Sheet_1.ZIP › Supplementary tables/Table S1 primer sequence.xlsx]

## Sheet: Sheet1
Table S1. Primer sequences for qRT-PCR
Gene id (Wm82.a2.v1)	Gene Name	Forward_5'-3'	Reverse_5'-3'
Glyma.03G120700	GmVQ5	CCGAGAACGTAGCCAGCATT	CCTCGTCCGGCAAGACAGTA
Glyma.06G124400	GmVQ24	TCAAGAAACCACCGTTGGCA	TTGGACATGACCACTTCAGCAG
Glyma.19G125300	GmVQ70	CCTTGACGCTCACGCTGCT	CACGACTCGAGAGTGGGGAAG
Glyma.02G232600	GmWRKY15	GAGGGGAAGCACAACCATGA	AGTGGCTGCAGTGTTGGTAG
Glyma.05G123000	GmWRKY42	GTTTCCTTACAACACCTTCC	ATTATTGCTTTCTTCTCCTT
Glyma.05G123600	GmWRKY43	ATGAGCAGTTCTGGGGCATT	TCATGTTGTCACCTGAAATTACC
Glyma.07G262700	GmWRKY75	GCTCAGCCATGTCAGCAGTA	CGGTCGTACCACTCGGAAC
Glyma.03G208200	peroxidase PER3	GTCCCGGAACTGTGTCTTGT	AGCAAAGCTTTCTTTGAGCTGG
Glyma.03G063900	auxin transporter LAX4	TTCTTCATGCCAAGCTGGACT	CTCCACCACTGGATGGGTAA
Glyma.18G120700	hevamine-A	TCGAAATCATCACTCTCAATCAG	CAAGATCACCCCAGTGTTGG
Glyma.02G042500	chitinase class I	ATGAAACCACAGGTGGGTGG	CTTGAATGACACGGTTGCGT
Glyma.15G180000	ethylene-responsive transcription factor ERF017	TTCGATGATTTCGGCCACGA	CCACAGGAACGAGTCCTGAA
Glyma.19G245500	pathogenesis-related protein PR 4	GTGGGCAGACATGTGGCAA	GTTATGATACGTGGCGCGAA
Glyma.03G046000	dirigent DIR19	AGAAACGGGCTTTGTAGGCA	GGTGGGATGATTGTGGCTGA
Glyma.11G131300	DNA-damage-repair/toleration protein DRT100	ATCGGAAGACTTCGCCATCT	ATCCGGTTGTTACGGAGGTC
Glyma.10G191000	myb-related protein Myb305	GCCAGCATGTACCCTAACACTT	GTTCCACAGTCCATCCCACAAA
Glyma.09G233600	BEARSKIN2	CCATTACCCGCCGCCACACT	TCACCTCTTCCGGTTCCCAT
Glyma.15G218900	MLP43	TGGCATCACAACGAGACAGT	AAAGCACCGCCTTGATCCTT
Glyma.10G093900	unknown (LOC100811405)	AGATCGAGAACTCCCTCGCT	TCGTCGGAGGAGGATGACTC
Glyma.02G270800	chitin elicitor receptor kinase 1-CERK1	AAACAGGTCTTGCTAGGGGT	TCTGCACTTCCAGAGACATCTT
Glyma.11G099300	At-RPL12C	TCACCTCAACCCACCCCATA	CGGAGGGTGAGGGTTGTTAG
Glyma.04G061500	At-CIPK25	GATGCCACGTGTGCTGCTAA	CTACAAAATTATTCCCCTGACTTGC
Glyma.U029900	unknown (LOC100798910)	GCAACAGCATGCGAACTCTT	AAAGCAACACCTCCTTCGGA
Glyma.18G290800	ACTIN	GGTGGTTCTATCTTGGCATC	CTTTCGCTTCAATAACCCTA
