# Supplementary material for: Full-Length Transcriptional Analysis of the Same Soybean Genotype With Compatible and Incompatible Reactions to Heterodera glycines Reveals Nematode Infection Activating Plant Defense Response
Source: Front Plant Sci. 2022 May 18;13:866322. doi: 10.3389/fpls.2022.866322 (PMC9158574; doi:10.3389/fpls.2022.866322)
Supplement: Supplementary Table S1 — Primer sequences for qRT-PCR. [file Data_Sheet_1.ZIP › Supplementary tables/Table S10 Top KEGG pathway comparison.xlsx]

## Sheet: Comparison summary
Table S10. Top DEG-KEGG pathway comparison between CK-SCN4 and CK-SCN5
#KEGG_n		KEGG_N
		273	292
#Pathway	ko_ID	CK vs SCN4	CK vs SCN5
Phenylpropanoid biosynthesis	ko00940	33	37
Plant hormone signal transduction	ko04075	26	25
Starch and sucrose metabolism	ko00500	17	35
Plant-pathogen interaction	ko04626	12	14
Amino sugar and nucleotide sugar metabolism	ko00520	12	15
Purine metabolism	ko00230	11	12
Biosynthesis of amino acids	ko01230	11	12
Pyrimidine metabolism	ko00240	10	5
Phagosome	ko04145	10	6
Ribosome	ko03010	9	2
Ubiquitin mediated proteolysis	ko04120	9	7
Pentose and glucuronate interconversions	ko00040	9	14
Spliceosome	ko03040	8	4
Circadian rhythm - plant	ko04712	8	7
Alanine, aspartate and glutamate metabolism	ko00250	8	10
Ribosome biogenesis in eukaryotes	ko03008	7	2
Cysteine and methionine metabolism	ko00270	7	11
Glycine, serine and threonine metabolism	ko00260	6	4
Regulation of autophagy	ko04140	6	5
Glutathione metabolism	ko00480	6	5
Cutin, suberine and wax biosynthesis	ko00073	6	7
Photosynthesis - antenna proteins	ko00196	6	8
RNA transport	ko03013	5	1
Endocytosis	ko04144	5	3
RNA polymerase	ko03020	5	4
alpha-Linolenic acid metabolism	ko00592	5	4
Glycerophospholipid metabolism	ko00564	5	6
Protein processing in endoplasmic reticulum	ko04141	5	10
Galactose metabolism	ko00052	5	10
Protein export	ko03060	4	1
Tyrosine metabolism	ko00350	4	2
2-Oxocarboxylic acid metabolism	ko01210	4	3
mRNA surveillance pathway	ko03015	4	3
AGE-RAGE signaling pathway in diabetic complications	ko04933	4	6
Valine, leucine and isoleucine degradation	ko00280	4	6
Linoleic acid metabolism	ko00591	4	7
Carbon metabolism	ko01200	4	11
Flavonoid biosynthesis	ko00941	3	1
Glycerolipid metabolism	ko00561	3	2
Isoquinoline alkaloid biosynthesis	ko00950	3	2
Other glycan degradation	ko00511	3	3
Peroxisome	ko04146	3	4
Phosphatidylinositol signaling system	ko04070	3	4
Tropane, piperidine and pyridine alkaloid biosynthesis	ko00960	3	5
Glyoxylate and dicarboxylate metabolism	ko00630	3	5
Inositol phosphate metabolism	ko00562	3	7
Nitrogen metabolism	ko00910	3	9
Stilbenoid, diarylheptanoid and gingerol biosynthesis	ko00945	2	1
Sulfur metabolism	ko00920	2	1
RNA degradation	ko03018	2	1
Carotenoid biosynthesis	ko00906	2	2
Arginine biosynthesis	ko00220	2	2
Phenylalanine metabolism	ko00360	2	2
Monoterpenoid biosynthesis	ko00902	2	2
Caffeine metabolism	ko00232	2	2
Arachidonic acid metabolism	ko00590	2	3
Pantothenate and CoA biosynthesis	ko00770	2	3
Photosynthesis	ko00195	2	3
Valine, leucine and isoleucine biosynthesis	ko00290	2	3
Terpenoid backbone biosynthesis	ko00900	2	3
Ether lipid metabolism	ko00565	2	4
Cyanoamino acid metabolism	ko00460	2	4
Steroid biosynthesis	ko00100	2	4
Ascorbate and aldarate metabolism	ko00053	2	5
Glycolysis / Gluconeogenesis	ko00010	2	8
Phenylalanine, tyrosine and tryptophan biosynthesis	ko00400	1	1
Flavone and flavonol biosynthesis	ko00944	1	1
Zeatin biosynthesis	ko00908	1	1
Basal transcription factors	ko03022	1	1
Porphyrin and chlorophyll metabolism	ko00860	1	1
Fatty acid biosynthesis	ko00061	1	1
Glycosphingolipid biosynthesis - globo series	ko00603	1	1
Fatty acid metabolism	ko01212	1	1
Isoflavonoid biosynthesis	ko00943	1	1
ABC transporters	ko02010	1	2
Aminoacyl-tRNA biosynthesis	ko00970	1	2
Base excision repair	ko03410	1	2
Carbon fixation in photosynthetic organisms	ko00710	1	2
beta-Alanine metabolism	ko00410	1	3
Diterpenoid biosynthesis	ko00904	1	3
Arginine and proline metabolism	ko00330	1	4
Pyruvate metabolism	ko00620	1	4
Fructose and mannose metabolism	ko00051	1	4
DNA replication	ko03030	1	#N/A
Nucleotide excision repair	ko03420	1	#N/A
Folate biosynthesis	ko00790	1	#N/A
Biosynthesis of unsaturated fatty acids	ko01040	1	#N/A
Oxidative phosphorylation	ko00190	4	#N/A
Fatty acid elongation	ko00062	1	#N/A
Mismatch repair	ko03430	1	#N/A
Biotin metabolism	ko00780	1	#N/A
Thiamine metabolism	ko00730	1	#N/A
SNARE interactions in vesicular transport	ko04130	3	#N/A
Riboflavin metabolism	ko00740	1	#N/A
Homologous recombination	ko03440	2	#N/A
Lysine degradation	ko00310	1	#N/A
Taurine and hypotaurine metabolism	ko00430	#N/A	2
Ubiquinone and other terpenoid-quinone biosynthesis	ko00130	#N/A	2
One carbon pool by folate	ko00670	#N/A	2
Fatty acid degradation	ko00071	#N/A	1
Propanoate metabolism	ko00640	#N/A	1
Citrate cycle (TCA cycle)	ko00020	#N/A	1
Selenocompound metabolism	ko00450	#N/A	1
N-Glycan biosynthesis	ko00510	#N/A	4
Note:
DEG: Differentially expressed gene
CK: control
SCN4: soybean cyst nematode race 4
SCN5: soybean cyst nematode race 5

## Sheet: CK vs SCN4
Table S10. Top DEG-KEGG pathway for CK-SCN4
#KEGG_n	273	KEGG_N	10343
#Pathway	ko_ID	Unigene	gene	Unigene_all	gene_all	annotated soybean unigenes	Orthology K number of unigene
Carotenoid biosynthesis	ko00906	2	76	273	10343	Glyma.02G104300.Wm82.a2.v1;Glyma.16G076600.Wm82.a2.v1	K14595+K09843
Glycerophospholipid metabolism	ko00564	5	205	273	10343	Glyma.02G078500.Wm82.a2.v1;Glyma.03G130900.Wm82.a2.v1;Glyma.07G032700.Wm82.a2.v1;Glyma.19G132900.Wm82.a2.v1;Glyma.19G218100.Wm82.a2.v1	K14156+K14674+K06130+K14674+K13508
Phenylalanine, tyrosine and tryptophan biosynthesis	ko00400	1	95	273	10343	Glyma.19G239800.Wm82.a2.v1	K13832
Flavone and flavonol biosynthesis	ko00944	1	16	273	10343	Glyma.19G030500.Wm82.a2.v1	K13264
DNA replication	ko03030	1	146	273	10343	Glyma.20G111700.Wm82.a2.v1	K10740
ABC transporters	ko02010	1	54	273	10343	Glyma.16G078100.Wm82.a2.v1	K05658
Alanine, aspartate and glutamate metabolism	ko00250	8	124	273	10343	Glyma.03G040600.Wm82.a2.v1;Glyma.04G007300.Wm82.a2.v1;Glyma.04G236900.Wm82.a2.v1;Glyma.06G127400.Wm82.a2.v1;Glyma.08G086000.Wm82.a2.v1;Glyma.11G170300.Wm82.a2.v1;Glyma.11G171400.Wm82.a2.v1;Glyma.12G036100.Wm82.a2.v1	K00827+K00764+K00264+K00264+K00609+K01953+K01953+K00764
Nucleotide excision repair	ko03420	1	177	273	10343	Glyma.20G111700.Wm82.a2.v1	K10740
2-Oxocarboxylic acid metabolism	ko01210	4	118	273	10343	Glyma.04G073800.Wm82.a2.v1;Glyma.06G050100.Wm82.a2.v1;Glyma.06G074900.Wm82.a2.v1;Glyma.07G186100.Wm82.a2.v1	K00930+K00826+K00930+K00826
Stilbenoid, diarylheptanoid and gingerol biosynthesis	ko00945	2	58	273	10343	Glyma.07G214700.Wm82.a2.v1;Glyma.15G002600.Wm82.a2.v1	K00588+K13065
Folate biosynthesis	ko00790	1	40	273	10343	Glyma.16G034300.Wm82.a2.v1	K01633
Protein processing in endoplasmic reticulum	ko04141	5	436	273	10343	Glyma.01G068000.Wm82.a2.v1;Glyma.12G070500.Wm82.a2.v1;Glyma.12G171400.Wm82.a2.v1;Glyma.15G045500.Wm82.a2.v1;Glyma.18G010500.Wm82.a2.v1	K09487+K09481+K09481+K13984+K13993
Zeatin biosynthesis	ko00908	1	46	273	10343	Glyma.13G104600.Wm82.a2.v1	K00279
Phagosome	ko04145	10	180	273	10343	Glyma.05G035200.Wm82.a2.v1;Glyma.08G205300.Wm82.a2.v1;Glyma.12G070500.Wm82.a2.v1;Glyma.12G171400.Wm82.a2.v1;Glyma.12G208000.Wm82.a2.v1;Glyma.13G293100.Wm82.a2.v1;Glyma.14G017500.Wm82.a2.v1;Glyma.17G092100.Wm82.a2.v1;Glyma.20G013500.Wm82.a2.v1;Glyma.20G173200.Wm82.a2.v1	K04392+K07897+K09481+K09481+K04392+K04392+K02153+K04392+K00921+K00921
Arginine biosynthesis	ko00220	2	77	273	10343	Glyma.04G073800.Wm82.a2.v1;Glyma.06G074900.Wm82.a2.v1	K00930+K00930
beta-Alanine metabolism	ko00410	1	106	273	10343	Glyma.18G143600.Wm82.a2.v1	K00276
Pyrimidine metabolism	ko00240	10	270	273	10343	Glyma.02G107700.Wm82.a2.v1;Glyma.02G168300.Wm82.a2.v1;Glyma.02G302900.Wm82.a2.v1;Glyma.05G023900.Wm82.a2.v1;Glyma.08G086000.Wm82.a2.v1;Glyma.09G103700.Wm82.a2.v1;Glyma.14G011000.Wm82.a2.v1;Glyma.15G269500.Wm82.a2.v1;Glyma.16G084800.Wm82.a2.v1;Glyma.19G045500.Wm82.a2.v1	K01510+K03016+K00876+K16904+K00609+K03016+K00876+K03016+K03012+K03020
Biosynthesis of unsaturated fatty acids	ko01040	1	53	273	10343	Glyma.16G042000.Wm82.a2.v1	K00059
Starch and sucrose metabolism	ko00500	17	541	273	10343	Glyma.01G027900.Wm82.a2.v1;Glyma.01G203400.Wm82.a2.v1;Glyma.03G029400.Wm82.a2.v1;Glyma.03G216000.Wm82.a2.v1;Glyma.04G180900.Wm82.a2.v1;Glyma.06G314100.Wm82.a2.v1;Glyma.06G314200.Wm82.a2.v1;Glyma.07G008800.Wm82.a2.v1;Glyma.08G150400.Wm82.a2.v1;Glyma.11G039400.Wm82.a2.v1;Glyma.12G054500.Wm82.a2.v1;Glyma.12G129800.Wm82.a2.v1;Glyma.13G114000.Wm82.a2.v1;Glyma.15G001800.Wm82.a2.v1;Glyma.17G027300.Wm82.…	K01213+K01177+K01051+K01051+K16055+K01051+K01051+K01193+K01188+K01177+K01188+K16055+K00695+K01051+K08678+K00695+K20867
Glycolysis / Gluconeogenesis	ko00010	2	304	273	10343	Glyma.13G064200.Wm82.a2.v1;Glyma.13G087800.Wm82.a2.v1	K01785+K01834
Phenylalanine metabolism	ko00360	2	94	273	10343	Glyma.07G214700.Wm82.a2.v1;Glyma.18G143600.Wm82.a2.v1	K00588+K00276
Amino sugar and nucleotide sugar metabolism	ko00520	12	305	273	10343	Glyma.02G042500.Wm82.a2.v1;Glyma.04G245100.Wm82.a2.v1;Glyma.05G217100.Wm82.a2.v1;Glyma.08G023100.Wm82.a2.v1;Glyma.08G128500.Wm82.a2.v1;Glyma.08G249900.Wm82.a2.v1;Glyma.09G126200.Wm82.a2.v1;Glyma.17G027300.Wm82.a2.v1;Glyma.18G120700.Wm82.a2.v1;Glyma.19G028100.Wm82.a2.v1;Glyma.19G033800.Wm82.a2.v1;Glyma.19G124600.Wm82.a2.v1	K20547+K12447+K01784+K01784+K12448+K13379+K01183+K08678+K01183+K20867+K13379+K01209
Tropane, piperidine and pyridine alkaloid biosynthesis	ko00960	3	56	273	10343	Glyma.11G222300.Wm82.a2.v1;Glyma.11G222400.Wm82.a2.v1;Glyma.18G143600.Wm82.a2.v1	K08081+K08081+K00276
Glycerolipid metabolism	ko00561	3	156	273	10343	Glyma.03G130900.Wm82.a2.v1;Glyma.19G132900.Wm82.a2.v1;Glyma.19G218100.Wm82.a2.v1	K14674+K14674+K13508
Ribosome biogenesis in eukaryotes	ko03008	7	191	273	10343	Glyma.01G228900.Wm82.a2.v1;Glyma.02G221100.Wm82.a2.v1;Glyma.02G290200.Wm82.a2.v1;Glyma.03G164500.Wm82.a2.v1;Glyma.06G164800.Wm82.a2.v1;Glyma.07G035600.Wm82.a2.v1;Glyma.19G165900.Wm82.a2.v1	K14290+K03537+K14550+K11130+K14563+K14572+K11130
Glycine, serine and threonine metabolism	ko00260	6	149	273	10343	Glyma.03G040600.Wm82.a2.v1;Glyma.07G221300.Wm82.a2.v1;Glyma.10G166000.Wm82.a2.v1;Glyma.13G087800.Wm82.a2.v1;Glyma.18G143600.Wm82.a2.v1;Glyma.20G019600.Wm82.a2.v1	K00827+K02437+K01620+K01834+K00276+K02437
Arachidonic acid metabolism	ko00590	2	34	273	10343	Glyma.03G130900.Wm82.a2.v1;Glyma.19G132900.Wm82.a2.v1	K14674+K14674
Purine metabolism	ko00230	11	344	273	10343	Glyma.02G107700.Wm82.a2.v1;Glyma.02G168300.Wm82.a2.v1;Glyma.04G007300.Wm82.a2.v1;Glyma.09G103700.Wm82.a2.v1;Glyma.12G036100.Wm82.a2.v1;Glyma.13G340300.Wm82.a2.v1;Glyma.15G034000.Wm82.a2.v1;Glyma.15G156900.Wm82.a2.v1;Glyma.15G269500.Wm82.a2.v1;Glyma.16G084800.Wm82.a2.v1;Glyma.19G045500.Wm82.a2.v1	K01510+K03016+K00764+K03016+K00764+K00106+K00106+K02083+K03016+K03012+K03020
Plant-pathogen interaction	ko04626	12	415	273	10343	Glyma.01G068000.Wm82.a2.v1;Glyma.02G002100.Wm82.a2.v1;Glyma.02G232600.Wm82.a2.v1;Glyma.02G236800.Wm82.a2.v1;Glyma.02G270800.Wm82.a2.v1;Glyma.08G177600.Wm82.a2.v1;Glyma.10G002200.Wm82.a2.v1;Glyma.15G055100.Wm82.a2.v1;Glyma.15G062400.Wm82.a2.v1;Glyma.19G201400.Wm82.a2.v1;ONT.28382;ONT.3932	K09487+K13448+K13424+K13434+K13429+K13448+K13448+K13448+K13449+K13412+K13447+K13447
Inositol phosphate metabolism	ko00562	3	130	273	10343	Glyma.03G186300.Wm82.a2.v1;Glyma.20G013500.Wm82.a2.v1;Glyma.20G173200.Wm82.a2.v1	K00889+K00921+K00921
Aminoacyl-tRNA biosynthesis	ko00970	1	107	273	10343	Glyma.10G155000.Wm82.a2.v1	K01875
Phenylpropanoid biosynthesis	ko00940	33	415	273	10343	Glyma.02G151700.Wm82.a2.v1;Glyma.02G233800.Wm82.a2.v1;Glyma.02G233900.Wm82.a2.v1;Glyma.03G038100.Wm82.a2.v1;Glyma.03G039800.Wm82.a2.v1;Glyma.03G070300.Wm82.a2.v1;Glyma.03G208200.Wm82.a2.v1;Glyma.04G220600.Wm82.a2.v1;Glyma.05G231800.Wm82.a2.v1;Glyma.07G214700.Wm82.a2.v1;Glyma.08G150400.Wm82.a2.v1;Glyma.08G162700.Wm82.a2.v1;Glyma.09G022500.Wm82.a2.v1;Glyma.09G022800.Wm82.a2.v1;Glyma.09G022900.Wm82.…	K00430+K00430+K00430+K00430+K00430+K09756+K00430+K00430+K12355+K00588+K01188+K00430+K00430+K00430+K00430+K00083+K00430+K00430+K00430+K01188+K00430+K00430+K00430+K00430+K13065+K00430+K00430+K09755+K00430+K00430+K00430+K00430+K00430
RNA transport	ko03013	5	322	273	10343	Glyma.01G228900.Wm82.a2.v1;Glyma.02G221100.Wm82.a2.v1;Glyma.08G350600.Wm82.a2.v1;Glyma.15G051700.Wm82.a2.v1;Glyma.18G165200.Wm82.a2.v1	K14290+K03537+K12160+K14298+K12160
Ether lipid metabolism	ko00565	2	62	273	10343	Glyma.03G130900.Wm82.a2.v1;Glyma.19G132900.Wm82.a2.v1	K14674+K14674
Sulfur metabolism	ko00920	2	72	273	10343	Glyma.01G237900.Wm82.a2.v1;Glyma.14G014700.Wm82.a2.v1	K01738+K00640
Regulation of autophagy	ko04140	6	74	273	10343	Glyma.03G260200.Wm82.a2.v1;Glyma.06G306300.Wm82.a2.v1;Glyma.08G218400.Wm82.a2.v1;Glyma.11G031800.Wm82.a2.v1;Glyma.16G007300.Wm82.a2.v1;Glyma.17G013000.Wm82.a2.v1	K07198+K08341+K07198+K08341+K08336+K08341
Arginine and proline metabolism	ko00330	1	140	273	10343	Glyma.04G020200.Wm82.a2.v1	K01581
Pantothenate and CoA biosynthesis	ko00770	2	67	273	10343	Glyma.06G050100.Wm82.a2.v1;Glyma.07G186100.Wm82.a2.v1	K00826+K00826
Cutin, suberine and wax biosynthesis	ko00073	6	58	273	10343	Glyma.03G160100.Wm82.a2.v1;Glyma.03G160200.Wm82.a2.v1;Glyma.03G160300.Wm82.a2.v1;Glyma.08G193100.Wm82.a2.v1;Glyma.12G183300.Wm82.a2.v1;Glyma.19G162100.Wm82.a2.v1	K13407+K13407+K13407+K15403+K13356+K13407
Cyanoamino acid metabolism	ko00460	2	114	273	10343	Glyma.08G150400.Wm82.a2.v1;Glyma.12G054500.Wm82.a2.v1	K01188+K01188
Pentose and glucuronate interconversions	ko00040	9	236	273	10343	Glyma.01G027900.Wm82.a2.v1;Glyma.03G029400.Wm82.a2.v1;Glyma.03G216000.Wm82.a2.v1;Glyma.04G245100.Wm82.a2.v1;Glyma.05G044000.Wm82.a2.v1;Glyma.06G314100.Wm82.a2.v1;Glyma.06G314200.Wm82.a2.v1;Glyma.08G356800.Wm82.a2.v1;Glyma.15G001800.Wm82.a2.v1	K01213+K01051+K01051+K12447+K01728+K01051+K01051+K01728+K01051
Oxidative phosphorylation	ko00190	4	280	273	10343	Glyma.06G185600.Wm82.a2.v1;Glyma.08G181800.Wm82.a2.v1;Glyma.09G040100.Wm82.a2.v1;Glyma.14G017500.Wm82.a2.v1	K03946+K00416+K02261+K02153
Fatty acid elongation	ko00062	1	62	273	10343	Glyma.06G214800.Wm82.a2.v1	K15397
RNA degradation	ko03018	2	233	273	10343	Glyma.09G262700.Wm82.a2.v1;Glyma.20G197100.Wm82.a2.v1	K12625+K04077
AGE-RAGE signaling pathway in diabetic complications	ko04933	4	41	273	10343	Glyma.05G035200.Wm82.a2.v1;Glyma.12G208000.Wm82.a2.v1;Glyma.13G293100.Wm82.a2.v1;Glyma.17G092100.Wm82.a2.v1	K04392+K04392+K04392+K04392
Photosynthesis	ko00195	2	141	273	10343	Glyma.04G020300.Wm82.a2.v1;Glyma.06G150300.Wm82.a2.v1	K02638+K02701
Endocytosis	ko04144	5	404	273	10343	Glyma.01G083000.Wm82.a2.v1;Glyma.03G186300.Wm82.a2.v1;Glyma.04G200800.Wm82.a2.v1;Glyma.08G205300.Wm82.a2.v1;ONT.18983	K19476+K00889+K12489+K07897+K07904
Ribosome	ko03010	9	661	273	10343	Glyma.05G223500.Wm82.a2.v1;Glyma.07G060000.Wm82.a2.v1;Glyma.08G030600.Wm82.a2.v1;Glyma.10G233900.Wm82.a2.v1;Glyma.11G099300.Wm82.a2.v1;Glyma.11G192500.Wm82.a2.v1;Glyma.14G127700.Wm82.a2.v1;ONT.26661;ONT.3556	K02957+K02932+K02957+K02920+K02935+K02939+K02913+K02930+K02930
Glutathione metabolism	ko00480	6	202	273	10343	Glyma.01G164600.Wm82.a2.v1;Glyma.04G020200.Wm82.a2.v1;Glyma.04G097200.Wm82.a2.v1;Glyma.08G118900.Wm82.a2.v1;Glyma.10G047700.Wm82.a2.v1;Glyma.10G192900.Wm82.a2.v1	K00434+K01581+K00799+K00799+K00799+K00799
Valine, leucine and isoleucine degradation	ko00280	4	106	273	10343	Glyma.03G040600.Wm82.a2.v1;Glyma.06G050100.Wm82.a2.v1;Glyma.07G186100.Wm82.a2.v1;Glyma.12G071100.Wm82.a2.v1	K00827+K00826+K00826+K00253
Monoterpenoid biosynthesis	ko00902	2	21	273	10343	Glyma.03G014300.Wm82.a2.v1;Glyma.09G262800.Wm82.a2.v1	K15095+K15095
Valine, leucine and isoleucine biosynthesis	ko00290	2	49	273	10343	Glyma.06G050100.Wm82.a2.v1;Glyma.07G186100.Wm82.a2.v1	K00826+K00826
Glyoxylate and dicarboxylate metabolism	ko00630	3	150	273	10343	Glyma.03G128300.Wm82.a2.v1;Glyma.07G221300.Wm82.a2.v1;Glyma.20G019600.Wm82.a2.v1	K00284+K02437+K02437
Biosynthesis of amino acids	ko01230	11	530	273	10343	Glyma.01G237900.Wm82.a2.v1;Glyma.04G073800.Wm82.a2.v1;Glyma.04G236900.Wm82.a2.v1;Glyma.06G050100.Wm82.a2.v1;Glyma.06G074900.Wm82.a2.v1;Glyma.06G127400.Wm82.a2.v1;Glyma.07G186100.Wm82.a2.v1;Glyma.10G166000.Wm82.a2.v1;Glyma.13G087800.Wm82.a2.v1;Glyma.14G014700.Wm82.a2.v1;Glyma.19G239800.Wm82.a2.v1	K01738+K00930+K00264+K00826+K00930+K00264+K00826+K01620+K01834+K00640+K13832
Steroid biosynthesis	ko00100	2	70	273	10343	Glyma.03G130900.Wm82.a2.v1;Glyma.19G132900.Wm82.a2.v1	K14674+K14674
Cysteine and methionine metabolism	ko00270	7	221	273	10343	Glyma.01G237900.Wm82.a2.v1;Glyma.03G040600.Wm82.a2.v1;Glyma.06G050100.Wm82.a2.v1;Glyma.07G186100.Wm82.a2.v1;Glyma.14G014700.Wm82.a2.v1;Glyma.14G049000.Wm82.a2.v1;Glyma.15G112700.Wm82.a2.v1	K01738+K00827+K00826+K00826+K00640+K05933+K05933
Mismatch repair	ko03430	1	117	273	10343	Glyma.20G111700.Wm82.a2.v1	K10740
Flavonoid biosynthesis	ko00941	3	113	273	10343	Glyma.05G153200.Wm82.a2.v1;Glyma.07G214700.Wm82.a2.v1;Glyma.15G002600.Wm82.a2.v1	K00660+K00588+K13065
Pyruvate metabolism	ko00620	1	212	273	10343	Glyma.13G270400.Wm82.a2.v1	K01595
Caffeine metabolism	ko00232	2	4	273	10343	Glyma.13G340300.Wm82.a2.v1;Glyma.15G034000.Wm82.a2.v1	K00106+K00106
Ubiquitin mediated proteolysis	ko04120	9	239	273	10343	Glyma.01G043600.Wm82.a2.v1;Glyma.02G267800.Wm82.a2.v1;Glyma.06G098700.Wm82.a2.v1;Glyma.07G069300.Wm82.a2.v1;Glyma.08G087600.Wm82.a2.v1;Glyma.11G095700.Wm82.a2.v1;Glyma.14G049700.Wm82.a2.v1;Glyma.16G035000.Wm82.a2.v1;Glyma.18G234800.Wm82.a2.v1	K10573+K10143+K10592+K10576+K10592+K06688+K10143+K10576+K10576
Biotin metabolism	ko00780	1	35	273	10343	Glyma.16G042000.Wm82.a2.v1	K00059
Linoleic acid metabolism	ko00591	4	61	273	10343	Glyma.03G130900.Wm82.a2.v1;Glyma.07G034800.Wm82.a2.v1;Glyma.15G026500.Wm82.a2.v1;Glyma.19G132900.Wm82.a2.v1	K14674+K15718+K15718+K14674
Protein export	ko03060	4	103	273	10343	Glyma.04G036000.Wm82.a2.v1;Glyma.12G070500.Wm82.a2.v1;Glyma.12G171400.Wm82.a2.v1;Glyma.13G190200.Wm82.a2.v1	K03100+K09481+K09481+K09647
Basal transcription factors	ko03022	1	100	273	10343	Glyma.10G014500.Wm82.a2.v1	K03127
Thiamine metabolism	ko00730	1	30	273	10343	Glyma.06G269700.Wm82.a2.v1	K03146
Photosynthesis - antenna proteins	ko00196	6	40	273	10343	Glyma.02G064700.Wm82.a2.v1;Glyma.05G128000.Wm82.a2.v1;Glyma.08G082900.Wm82.a2.v1;Glyma.09G154700.Wm82.a2.v1;Glyma.12G219300.Wm82.a2.v1;Glyma.14G008000.Wm82.a2.v1	K08907+K08912+K08912+K08916+K08914+K08913
Nitrogen metabolism	ko00910	3	74	273	10343	Glyma.03G128300.Wm82.a2.v1;Glyma.04G236900.Wm82.a2.v1;Glyma.06G127400.Wm82.a2.v1	K00284+K00264+K00264
Circadian rhythm - plant	ko04712	8	115	273	10343	Glyma.02G267800.Wm82.a2.v1;Glyma.03G261800.Wm82.a2.v1;Glyma.05G153200.Wm82.a2.v1;Glyma.14G049700.Wm82.a2.v1;Glyma.16G017400.Wm82.a2.v1;Glyma.16G163200.Wm82.a2.v1;Glyma.19G260900.Wm82.a2.v1;Glyma.20G091200.Wm82.a2.v1	K10143+K12133+K00660+K10143+K12133+K12124+K12133+K12126
Isoquinoline alkaloid biosynthesis	ko00950	3	59	273	10343	Glyma.04G121700.Wm82.a2.v1;Glyma.15G071200.Wm82.a2.v1;Glyma.18G143600.Wm82.a2.v1	K00422+K00422+K00276
Galactose metabolism	ko00052	5	133	273	10343	Glyma.04G245100.Wm82.a2.v1;Glyma.05G217100.Wm82.a2.v1;Glyma.07G008800.Wm82.a2.v1;Glyma.08G023100.Wm82.a2.v1;Glyma.13G064200.Wm82.a2.v1	K12447+K01784+K01193+K01784+K01785
Plant hormone signal transduction	ko04075	26	751	273	10343	Glyma.01G114000.Wm82.a2.v1;Glyma.02G142400.Wm82.a2.v1;Glyma.03G029600.Wm82.a2.v1;Glyma.03G063600.Wm82.a2.v1;Glyma.03G251700.Wm82.a2.v1;Glyma.04G078000.Wm82.a2.v1;Glyma.04G147000.Wm82.a2.v1;Glyma.06G079200.Wm82.a2.v1;Glyma.06G187000.Wm82.a2.v1;Glyma.08G200700.Wm82.a2.v1;Glyma.09G066500.Wm82.a2.v1;Glyma.10G007000.Wm82.a2.v1;Glyma.10G031900.Wm82.a2.v1;Glyma.10G157800.Wm82.a2.v1;Glyma.11G018000.Wm82.…	K13946+K14484+K14488+K13946+K14509+K14488+K14515+K14488+K14492+K14484+K14497+K14516+K14484+K14490+K14497+K14498+K14488+K14497+K13449+K14488+K14492+K14497+K14484+K12126+K14516+K14490
Tyrosine metabolism	ko00350	4	114	273	10343	Glyma.04G121700.Wm82.a2.v1;Glyma.15G071200.Wm82.a2.v1;Glyma.17G003200.Wm82.a2.v1;Glyma.18G143600.Wm82.a2.v1	K00422+K00422+K01800+K00276
mRNA surveillance pathway	ko03015	4	250	273	10343	Glyma.02G025900.Wm82.a2.v1;Glyma.04G089400.Wm82.a2.v1;Glyma.08G051200.Wm82.a2.v1;Glyma.08G200500.Wm82.a2.v1	K04382+K06100+K03267+K14376
SNARE interactions in vesicular transport	ko04130	3	92	273	10343	Glyma.02G195300.Wm82.a2.v1;Glyma.02G195400.Wm82.a2.v1;Glyma.10G082400.Wm82.a2.v1	K08486+K08486+K08486
Carbon metabolism	ko01200	4	570	273	10343	Glyma.01G237900.Wm82.a2.v1;Glyma.13G087800.Wm82.a2.v1;Glyma.13G270400.Wm82.a2.v1;Glyma.14G014700.Wm82.a2.v1	K01738+K01834+K01595+K00640
Porphyrin and chlorophyll metabolism	ko00860	1	95	273	10343	Glyma.08G064700.Wm82.a2.v1	K02492
Riboflavin metabolism	ko00740	1	21	273	10343	Glyma.15G055700.Wm82.a2.v1	K14652
Fatty acid biosynthesis	ko00061	1	93	273	10343	Glyma.16G042000.Wm82.a2.v1	K00059
Ascorbate and aldarate metabolism	ko00053	2	92	273	10343	Glyma.01G164600.Wm82.a2.v1;Glyma.04G245100.Wm82.a2.v1	K00434+K12447
RNA polymerase	ko03020	5	85	273	10343	Glyma.02G168300.Wm82.a2.v1;Glyma.09G103700.Wm82.a2.v1;Glyma.15G269500.Wm82.a2.v1;Glyma.16G084800.Wm82.a2.v1;Glyma.19G045500.Wm82.a2.v1	K03016+K03016+K03016+K03012+K03020
Homologous recombination	ko03440	2	126	273	10343	Glyma.14G208100.Wm82.a2.v1;Glyma.20G111700.Wm82.a2.v1	K10867+K10740
alpha-Linolenic acid metabolism	ko00592	5	127	273	10343	Glyma.01G086900.Wm82.a2.v1;Glyma.01G235600.Wm82.a2.v1;Glyma.03G130900.Wm82.a2.v1;Glyma.15G223900.Wm82.a2.v1;Glyma.19G132900.Wm82.a2.v1	K10525+K05894+K14674+K05894+K14674
Fructose and mannose metabolism	ko00051	1	152	273	10343	Glyma.18G215600.Wm82.a2.v1	K19355
Peroxisome	ko04146	3	180	273	10343	Glyma.12G183300.Wm82.a2.v1;Glyma.13G340300.Wm82.a2.v1;Glyma.15G034000.Wm82.a2.v1	K13356+K00106+K00106
Glycosphingolipid biosynthesis - globo series	ko00603	1	22	273	10343	Glyma.01G114900.Wm82.a2.v1	K01988
Other glycan degradation	ko00511	3	40	273	10343	Glyma.11G232700.Wm82.a2.v1;Glyma.16G048100.Wm82.a2.v1;Glyma.19G103200.Wm82.a2.v1	K01227+K01191+K01191
Base excision repair	ko03410	1	83	273	10343	Glyma.15G265200.Wm82.a2.v1	K01246
Carbon fixation in photosynthetic organisms	ko00710	1	153	273	10343	Glyma.13G270400.Wm82.a2.v1	K01595
Fatty acid metabolism	ko01212	1	147	273	10343	Glyma.16G042000.Wm82.a2.v1	K00059
Terpenoid backbone biosynthesis	ko00900	2	109	273	10343	Glyma.02G059000.Wm82.a2.v1;Glyma.16G141700.Wm82.a2.v1	K13789+K13789
Phosphatidylinositol signaling system	ko04070	3	137	273	10343	Glyma.03G186300.Wm82.a2.v1;Glyma.20G013500.Wm82.a2.v1;Glyma.20G173200.Wm82.a2.v1	K00889+K00921+K00921
Isoflavonoid biosynthesis	ko00943	1	28	273	10343	Glyma.19G030500.Wm82.a2.v1	K13264
Lysine degradation	ko00310	1	67	273	10343	Glyma.09G156500.Wm82.a2.v1	K11423
Spliceosome	ko03040	8	354	273	10343	Glyma.09G262700.Wm82.a2.v1;Glyma.10G186300.Wm82.a2.v1;Glyma.10G291300.Wm82.a2.v1;Glyma.13G093400.Wm82.a2.v1;Glyma.13G229200.Wm82.a2.v1;Glyma.13G366100.Wm82.a2.v1;Glyma.16G077700.Wm82.a2.v1;Glyma.18G132700.Wm82.a2.v1	K12625+K11096+K12830+K11097+K12828+K12856+K06063+K12832
Diterpenoid biosynthesis	ko00904	1	62	273	10343	Glyma.15G135200.Wm82.a2.v1	K04123

## Sheet: CK vs SCN5
Table S10. Top DEG-KEGG pathway for CK-SCN5
#KEGG_n	292	KEGG_N	10343
#Pathway	ko_ID	Unigene	gene	Unigene_all	gene_all	annotated soybean unigenes	Orthology K number of unigene
Phenylalanine, tyrosine and tryptophan biosynthesis	ko00400	1	95	292	10343	Glyma.19G239800.Wm82.a2.v1	K13832
RNA polymerase	ko03020	4	85	292	10343	Glyma.02G168300.Wm82.a2.v1;Glyma.09G103700.Wm82.a2.v1;Glyma.15G269500.Wm82.a2.v1;Glyma.19G045500.Wm82.a2.v1	K03016+K03016+K03016+K03020
Taurine and hypotaurine metabolism	ko00430	2	34	292	10343	Glyma.13G064300.Wm82.a2.v1;Glyma.19G020500.Wm82.a2.v1	K10712+K10712
Arginine biosynthesis	ko00220	2	77	292	10343	Glyma.18G041100.Wm82.a2.v1;Glyma.19G111000.Wm82.a2.v1	K01915+K00261
Starch and sucrose metabolism	ko00500	35	541	292	10343	Glyma.01G027900.Wm82.a2.v1;Glyma.01G203400.Wm82.a2.v1;Glyma.01G211000.Wm82.a2.v1;Glyma.01G226900.Wm82.a2.v1;Glyma.02G016500.Wm82.a2.v1;Glyma.02G240400.Wm82.a2.v1;Glyma.03G029400.Wm82.a2.v1;Glyma.03G215900.Wm82.a2.v1;Glyma.03G216300.Wm82.a2.v1;Glyma.04G119100.Wm82.a2.v1;Glyma.04G180900.Wm82.a2.v1;Glyma.05G052100.Wm82.a2.v1;Glyma.05G068000.Wm82.a2.v1;Glyma.06G275600.Wm82.a2.v1;Glyma.07G008800.Wm82.…	K01213+K01177+K01193+K00844+K01051+K00695+K01051+K01051+K00695+K01051+K16055+K08679+K01177+K16055+K01193+K01188+K01188+K00695+K01087+K01177+K00695+K00844+K16055+K20867+K13648+K16055+K00695+K01051+K01051+K01188+K01051+K01188+K08678+K00695+K01051
Glycine, serine and threonine metabolism	ko00260	4	149	292	10343	Glyma.03G040600.Wm82.a2.v1;Glyma.13G087800.Wm82.a2.v1;Glyma.15G109300.Wm82.a2.v1;Glyma.18G143600.Wm82.a2.v1	K00827+K01834+K00605+K00276
Protein processing in endoplasmic reticulum	ko04141	10	436	292	10343	Glyma.04G108500.Wm82.a2.v1;Glyma.07G215200.Wm82.a2.v1;Glyma.08G212000.Wm82.a2.v1;Glyma.09G131500.Wm82.a2.v1;Glyma.10G210300.Wm82.a2.v1;Glyma.11G120300.Wm82.a2.v1;Glyma.12G058200.Wm82.a2.v1;Glyma.15G015700.Wm82.a2.v1;Glyma.16G178800.Wm82.a2.v1;Glyma.20G180300.Wm82.a2.v1	K13993+K10661+K13993+K04079+K12666+K12670+K13993+K09580+K04079+K12666
Phosphatidylinositol signaling system	ko04070	4	137	292	10343	Glyma.02G257200.Wm82.a2.v1;Glyma.03G186300.Wm82.a2.v1;Glyma.14G059200.Wm82.a2.v1;Glyma.18G255000.Wm82.a2.v1	K05857+K00889+K05857+K13024
Arginine and proline metabolism	ko00330	4	140	292	10343	Glyma.04G020200.Wm82.a2.v1;Glyma.10G090700.Wm82.a2.v1;Glyma.16G121700.Wm82.a2.v1;Glyma.18G116300.Wm82.a2.v1	K01581+K13366+K00472+K17839
Flavone and flavonol biosynthesis	ko00944	1	16	292	10343	Glyma.19G030500.Wm82.a2.v1	K13264
Fatty acid degradation	ko00071	1	114	292	10343	Glyma.13G010100.Wm82.a2.v1	K01897
Arachidonic acid metabolism	ko00590	3	34	292	10343	Glyma.03G130900.Wm82.a2.v1;Glyma.10G024600.Wm82.a2.v1;Glyma.19G132900.Wm82.a2.v1	K14674+K00432+K14674
Other glycan degradation	ko00511	3	40	292	10343	Glyma.11G232700.Wm82.a2.v1;Glyma.14G056500.Wm82.a2.v1;Glyma.19G103200.Wm82.a2.v1	K01227+K01227+K01191
Inositol phosphate metabolism	ko00562	7	130	292	10343	Glyma.02G257200.Wm82.a2.v1;Glyma.03G092800.Wm82.a2.v1;Glyma.03G186300.Wm82.a2.v1;Glyma.05G180600.Wm82.a2.v1;Glyma.05G224500.Wm82.a2.v1;Glyma.07G013900.Wm82.a2.v1;Glyma.14G059200.Wm82.a2.v1	K05857+K01114+K00889+K01858+K00469+K00469+K05857
Photosynthesis - antenna proteins	ko00196	8	40	292	10343	Glyma.05G128000.Wm82.a2.v1;Glyma.08G082900.Wm82.a2.v1;Glyma.09G154700.Wm82.a2.v1;Glyma.10G177200.Wm82.a2.v1;Glyma.12G219300.Wm82.a2.v1;Glyma.14G008000.Wm82.a2.v1;Glyma.16G145800.Wm82.a2.v1;Glyma.16G205200.Wm82.a2.v1	K08912+K08912+K08916+K08916+K08914+K08913+K08907+K08916
Cyanoamino acid metabolism	ko00460	4	114	292	10343	Glyma.07G151800.Wm82.a2.v1;Glyma.08G150400.Wm82.a2.v1;Glyma.15G031300.Wm82.a2.v1;Glyma.15G271000.Wm82.a2.v1	K01188+K01188+K01188+K01188
Phenylpropanoid biosynthesis	ko00940	37	415	292	10343	Glyma.01G171100.Wm82.a2.v1;Glyma.02G151700.Wm82.a2.v1;Glyma.02G233900.Wm82.a2.v1;Glyma.02G259300.Wm82.a2.v1;Glyma.03G039800.Wm82.a2.v1;Glyma.03G208200.Wm82.a2.v1;Glyma.04G227700.Wm82.a2.v1;Glyma.05G231800.Wm82.a2.v1;Glyma.06G221700.Wm82.a2.v1;Glyma.07G151800.Wm82.a2.v1;Glyma.07G214700.Wm82.a2.v1;Glyma.08G150400.Wm82.a2.v1;Glyma.08G162700.Wm82.a2.v1;Glyma.09G022500.Wm82.a2.v1;Glyma.09G022800.Wm82.…	K00430+K00430+K00430+K00430+K00430+K00430+K13066+K12355+K00430+K01188+K00588+K01188+K00430+K00430+K00430+K00430+K00430+K00083+K00430+K00430+K00430+K00430+K00430+K00430+K00430+K00430+K01188+K00430+K00430+K00430+K01188+K09755+K00430+K00430+K00430+K00430+K00430
N-Glycan biosynthesis	ko00510	4	86	292	10343	Glyma.10G210300.Wm82.a2.v1;Glyma.11G120300.Wm82.a2.v1;Glyma.18G014100.Wm82.a2.v1;Glyma.20G180300.Wm82.a2.v1	K12666+K12670+K00737+K12666
Peroxisome	ko04146	4	180	292	10343	Glyma.11G185000.Wm82.a2.v1;Glyma.12G087400.Wm82.a2.v1;Glyma.13G010100.Wm82.a2.v1;Glyma.13G340300.Wm82.a2.v1	K13356+K13356+K01897+K00106
alpha-Linolenic acid metabolism	ko00592	4	127	292	10343	Glyma.03G130900.Wm82.a2.v1;Glyma.16G134700.Wm82.a2.v1;Glyma.19G132900.Wm82.a2.v1;Glyma.20G054000.Wm82.a2.v1	K14674+K08241+K14674+K00454
Propanoate metabolism	ko00640	1	66	292	10343	Glyma.05G058100.Wm82.a2.v1	K00016
Pyruvate metabolism	ko00620	4	212	292	10343	Glyma.01G081900.Wm82.a2.v1;Glyma.05G058100.Wm82.a2.v1;Glyma.13G270400.Wm82.a2.v1;Glyma.17G128000.Wm82.a2.v1	K00627+K00016+K01595+K01638
Basal transcription factors	ko03022	1	100	292	10343	Glyma.10G014500.Wm82.a2.v1	K03127
Ubiquitin mediated proteolysis	ko04120	7	239	292	10343	Glyma.01G043600.Wm82.a2.v1;Glyma.02G267800.Wm82.a2.v1;Glyma.06G098700.Wm82.a2.v1;Glyma.08G087600.Wm82.a2.v1;Glyma.14G049700.Wm82.a2.v1;Glyma.16G035000.Wm82.a2.v1;Glyma.17G133000.Wm82.a2.v1	K10573+K10143+K10592+K10592+K10143+K10576+K03364
Plant hormone signal transduction	ko04075	25	751	292	10343	Glyma.01G114000.Wm82.a2.v1;Glyma.01G225100.Wm82.a2.v1;Glyma.02G142400.Wm82.a2.v1;Glyma.02G208500.Wm82.a2.v1;Glyma.03G063900.Wm82.a2.v1;Glyma.05G196300.Wm82.a2.v1;Glyma.09G066500.Wm82.a2.v1;Glyma.10G031900.Wm82.a2.v1;Glyma.10G157800.Wm82.a2.v1;Glyma.11G161700.Wm82.a2.v1;Glyma.13G142800.Wm82.a2.v1;Glyma.14G138700.Wm82.a2.v1;Glyma.14G162100.Wm82.a2.v1;Glyma.15G019500.Wm82.a2.v1;Glyma.15G062400.Wm82.…	K13946+K14497+K14484+K14498+K13946+K14488+K14497+K14484+K14490+K14498+K14488+K14488+K14497+K14490+K13449+K13449+K14488+K13464+K14492+K14497+K14484+K12126+K14488+K12126+K14490
Spliceosome	ko03040	4	354	292	10343	Glyma.13G229200.Wm82.a2.v1;Glyma.13G366100.Wm82.a2.v1;Glyma.15G007100.Wm82.a2.v1;Glyma.16G077700.Wm82.a2.v1	K12828+K12856+K12856+K06063
Ribosome biogenesis in eukaryotes	ko03008	2	191	292	10343	Glyma.06G164800.Wm82.a2.v1;Glyma.19G165900.Wm82.a2.v1	K14563+K11130
Valine, leucine and isoleucine biosynthesis	ko00290	3	49	292	10343	Glyma.04G049200.Wm82.a2.v1;Glyma.06G050100.Wm82.a2.v1;Glyma.07G186100.Wm82.a2.v1	K00826+K00826+K00826
Fructose and mannose metabolism	ko00051	4	152	292	10343	Glyma.01G226900.Wm82.a2.v1;Glyma.09G273500.Wm82.a2.v1;Glyma.12G021700.Wm82.a2.v1;Glyma.18G215600.Wm82.a2.v1	K00844+K19355+K00844+K19355
Sulfur metabolism	ko00920	1	72	292	10343	Glyma.01G237900.Wm82.a2.v1	K01738
Ascorbate and aldarate metabolism	ko00053	5	92	292	10343	Glyma.01G164600.Wm82.a2.v1;Glyma.04G245100.Wm82.a2.v1;Glyma.05G002500.Wm82.a2.v1;Glyma.05G224500.Wm82.a2.v1;Glyma.07G013900.Wm82.a2.v1	K00434+K12447+K16190+K00469+K00469
Circadian rhythm - plant	ko04712	7	115	292	10343	Glyma.02G267800.Wm82.a2.v1;Glyma.03G261800.Wm82.a2.v1;Glyma.14G049700.Wm82.a2.v1;Glyma.16G017400.Wm82.a2.v1;Glyma.19G224700.Wm82.a2.v1;Glyma.19G260900.Wm82.a2.v1;Glyma.20G091200.Wm82.a2.v1	K10143+K12133+K10143+K12133+K12126+K12133+K12126
mRNA surveillance pathway	ko03015	3	250	292	10343	Glyma.05G012200.Wm82.a2.v1;Glyma.08G051200.Wm82.a2.v1;Glyma.08G200500.Wm82.a2.v1	K11584+K03267+K14376
Steroid biosynthesis	ko00100	4	70	292	10343	Glyma.03G130900.Wm82.a2.v1;Glyma.07G107800.Wm82.a2.v1;Glyma.19G050500.Wm82.a2.v1;Glyma.19G132900.Wm82.a2.v1	K14674+K07748+K00227+K14674
Endocytosis	ko04144	3	404	292	10343	Glyma.03G186300.Wm82.a2.v1;Glyma.08G194100.Wm82.a2.v1;ONT.18983	K00889+K01115+K07904
Phenylalanine metabolism	ko00360	2	94	292	10343	Glyma.07G214700.Wm82.a2.v1;Glyma.18G143600.Wm82.a2.v1	K00588+K00276
Isoflavonoid biosynthesis	ko00943	1	28	292	10343	Glyma.19G030500.Wm82.a2.v1	K13264
Amino sugar and nucleotide sugar metabolism	ko00520	15	305	292	10343	Glyma.01G226900.Wm82.a2.v1;Glyma.04G245100.Wm82.a2.v1;Glyma.05G002500.Wm82.a2.v1;Glyma.05G052100.Wm82.a2.v1;Glyma.05G204700.Wm82.a2.v1;Glyma.05G217100.Wm82.a2.v1;Glyma.08G023100.Wm82.a2.v1;Glyma.08G249900.Wm82.a2.v1;Glyma.09G126200.Wm82.a2.v1;Glyma.12G021700.Wm82.a2.v1;Glyma.12G136100.Wm82.a2.v1;Glyma.13G050600.Wm82.a2.v1;Glyma.13G053000.Wm82.a2.v1;Glyma.17G027300.Wm82.a2.v1;Glyma.19G124600.Wm82.…	K00844+K12447+K16190+K08679+K01784+K01784+K01784+K13379+K01183+K00844+K20867+K13648+K13379+K08678+K01209
Purine metabolism	ko00230	12	344	292	10343	Glyma.02G018700.Wm82.a2.v1;Glyma.02G107700.Wm82.a2.v1;Glyma.02G168300.Wm82.a2.v1;Glyma.04G007300.Wm82.a2.v1;Glyma.09G103700.Wm82.a2.v1;Glyma.11G158400.Wm82.a2.v1;Glyma.12G036100.Wm82.a2.v1;Glyma.13G340300.Wm82.a2.v1;Glyma.15G156900.Wm82.a2.v1;Glyma.15G269500.Wm82.a2.v1;Glyma.19G045500.Wm82.a2.v1;Glyma.U032500.Wm82.a2.v1	K19964+K01510+K03016+K00764+K03016+K00602+K00764+K00106+K02083+K03016+K03020+K00365
Glycosphingolipid biosynthesis - globo series	ko00603	1	22	292	10343	Glyma.01G114900.Wm82.a2.v1	K01988
Ether lipid metabolism	ko00565	4	62	292	10343	Glyma.03G092800.Wm82.a2.v1;Glyma.03G130900.Wm82.a2.v1;Glyma.08G194100.Wm82.a2.v1;Glyma.19G132900.Wm82.a2.v1	K01114+K14674+K01115+K14674
Terpenoid backbone biosynthesis	ko00900	3	109	292	10343	Glyma.05G026200.Wm82.a2.v1;Glyma.06G302200.Wm82.a2.v1;Glyma.11G088000.Wm82.a2.v1	K10960+K12742+K00021
Carbon metabolism	ko01200	11	570	292	10343	Glyma.01G081900.Wm82.a2.v1;Glyma.01G226900.Wm82.a2.v1;Glyma.01G237900.Wm82.a2.v1;Glyma.06G303200.Wm82.a2.v1;Glyma.12G021700.Wm82.a2.v1;Glyma.13G087800.Wm82.a2.v1;Glyma.13G270400.Wm82.a2.v1;Glyma.15G109300.Wm82.a2.v1;Glyma.15G262100.Wm82.a2.v1;Glyma.17G128000.Wm82.a2.v1;Glyma.19G111000.Wm82.a2.v1	K00627+K00844+K01738+K01637+K00844+K01834+K01595+K00605+K00927+K01638+K00261
Ribosome	ko03010	2	661	292	10343	Glyma.07G060000.Wm82.a2.v1;Glyma.07G114900.Wm82.a2.v1	K02932+K02926
Protein export	ko03060	1	103	292	10343	Glyma.03G247200.Wm82.a2.v1	K03116
Cysteine and methionine metabolism	ko00270	11	221	292	10343	Glyma.01G160300.Wm82.a2.v1;Glyma.01G237900.Wm82.a2.v1;Glyma.03G040600.Wm82.a2.v1;Glyma.03G184000.Wm82.a2.v1;Glyma.04G049200.Wm82.a2.v1;Glyma.05G058100.Wm82.a2.v1;Glyma.06G050100.Wm82.a2.v1;Glyma.07G186100.Wm82.a2.v1;Glyma.10G172700.Wm82.a2.v1;Glyma.14G049000.Wm82.a2.v1;Glyma.15G112700.Wm82.a2.v1	K00558+K01738+K00827+K00789+K00826+K00016+K00826+K00826+K01761+K05933+K05933
Nitrogen metabolism	ko00910	9	74	292	10343	Glyma.03G128300.Wm82.a2.v1;Glyma.04G236900.Wm82.a2.v1;Glyma.06G127400.Wm82.a2.v1;Glyma.07G212800.Wm82.a2.v1;Glyma.14G162300.Wm82.a2.v1;Glyma.18G041100.Wm82.a2.v1;Glyma.18G141900.Wm82.a2.v1;Glyma.19G111000.Wm82.a2.v1;Glyma.19G185900.Wm82.a2.v1	K00284+K00264+K00264+K00366+K00264+K01915+K02575+K00261+K01674
Glyoxylate and dicarboxylate metabolism	ko00630	5	150	292	10343	Glyma.03G128300.Wm82.a2.v1;Glyma.06G303200.Wm82.a2.v1;Glyma.15G109300.Wm82.a2.v1;Glyma.17G128000.Wm82.a2.v1;Glyma.18G041100.Wm82.a2.v1	K00284+K01637+K00605+K01638+K01915
Ubiquinone and other terpenoid-quinone biosynthesis	ko00130	2	113	292	10343	Glyma.07G188200.Wm82.a2.v1;Glyma.20G245100.Wm82.a2.v1	K03809+K09833
Caffeine metabolism	ko00232	2	4	292	10343	Glyma.13G340300.Wm82.a2.v1;Glyma.U032500.Wm82.a2.v1	K00106+K00365
2-Oxocarboxylic acid metabolism	ko01210	3	118	292	10343	Glyma.04G049200.Wm82.a2.v1;Glyma.06G050100.Wm82.a2.v1;Glyma.07G186100.Wm82.a2.v1	K00826+K00826+K00826
Galactose metabolism	ko00052	10	133	292	10343	Glyma.01G211000.Wm82.a2.v1;Glyma.01G226900.Wm82.a2.v1;Glyma.04G245100.Wm82.a2.v1;Glyma.05G204700.Wm82.a2.v1;Glyma.05G217100.Wm82.a2.v1;Glyma.07G008800.Wm82.a2.v1;Glyma.08G023100.Wm82.a2.v1;Glyma.10G145300.Wm82.a2.v1;Glyma.12G021700.Wm82.a2.v1;Glyma.13G064200.Wm82.a2.v1	K01193+K00844+K12447+K01784+K01784+K01193+K01784+K18819+K00844+K01785
Glycerolipid metabolism	ko00561	2	156	292	10343	Glyma.03G130900.Wm82.a2.v1;Glyma.19G132900.Wm82.a2.v1	K14674+K14674
Diterpenoid biosynthesis	ko00904	3	62	292	10343	Glyma.01G199800.Wm82.a2.v1;Glyma.07G236100.Wm82.a2.v1;Glyma.15G135200.Wm82.a2.v1	K04123+K04125+K04123
Phagosome	ko04145	6	180	292	10343	Glyma.06G024100.Wm82.a2.v1;Glyma.08G014200.Wm82.a2.v1;Glyma.12G120600.Wm82.a2.v1;Glyma.12G208000.Wm82.a2.v1;Glyma.13G293100.Wm82.a2.v1;Glyma.17G092100.Wm82.a2.v1	K07375+K07375+K04392+K04392+K04392+K04392
Fatty acid metabolism	ko01212	1	147	292	10343	Glyma.13G010100.Wm82.a2.v1	K01897
Porphyrin and chlorophyll metabolism	ko00860	1	95	292	10343	Glyma.05G026200.Wm82.a2.v1	K10960
Tropane, piperidine and pyridine alkaloid biosynthesis	ko00960	5	56	292	10343	Glyma.11G222300.Wm82.a2.v1;Glyma.11G222400.Wm82.a2.v1;Glyma.12G059100.Wm82.a2.v1;Glyma.12G059200.Wm82.a2.v1;Glyma.18G143600.Wm82.a2.v1	K08081+K08081+K08081+K08081+K00276
ABC transporters	ko02010	2	54	292	10343	Glyma.01G008200.Wm82.a2.v1;Glyma.16G078100.Wm82.a2.v1	K05658+K05658
Photosynthesis	ko00195	3	141	292	10343	Glyma.04G020300.Wm82.a2.v1;Glyma.06G150300.Wm82.a2.v1;Glyma.20G110800.Wm82.a2.v1	K02638+K02701+K02639
Stilbenoid, diarylheptanoid and gingerol biosynthesis	ko00945	1	58	292	10343	Glyma.07G214700.Wm82.a2.v1	K00588
RNA degradation	ko03018	1	233	292	10343	Glyma.02G195500.Wm82.a2.v1	K14442
Glycerophospholipid metabolism	ko00564	6	205	292	10343	Glyma.03G092800.Wm82.a2.v1;Glyma.03G130900.Wm82.a2.v1;Glyma.07G032700.Wm82.a2.v1;Glyma.08G194100.Wm82.a2.v1;Glyma.19G132900.Wm82.a2.v1;Glyma.19G136100.Wm82.a2.v1	K01114+K14674+K06130+K01115+K14674+K00006
AGE-RAGE signaling pathway in diabetic complications	ko04933	6	41	292	10343	Glyma.02G257200.Wm82.a2.v1;Glyma.12G120600.Wm82.a2.v1;Glyma.12G208000.Wm82.a2.v1;Glyma.13G293100.Wm82.a2.v1;Glyma.14G059200.Wm82.a2.v1;Glyma.17G092100.Wm82.a2.v1	K05857+K04392+K04392+K04392+K05857+K04392
Pentose and glucuronate interconversions	ko00040	14	236	292	10343	Glyma.01G027900.Wm82.a2.v1;Glyma.02G016500.Wm82.a2.v1;Glyma.03G029400.Wm82.a2.v1;Glyma.03G215900.Wm82.a2.v1;Glyma.04G119100.Wm82.a2.v1;Glyma.04G245100.Wm82.a2.v1;Glyma.05G002500.Wm82.a2.v1;Glyma.05G044000.Wm82.a2.v1;Glyma.08G356800.Wm82.a2.v1;Glyma.11G244900.Wm82.a2.v1;Glyma.13G186000.Wm82.a2.v1;Glyma.15G001800.Wm82.a2.v1;Glyma.15G223500.Wm82.a2.v1;Glyma.19G231400.Wm82.a2.v1	K01213+K01051+K01051+K01051+K01051+K12447+K16190+K01728+K01728+K01728+K01051+K01051+K01051+K01051
Citrate cycle (TCA cycle)	ko00020	1	111	292	10343	Glyma.01G081900.Wm82.a2.v1	K00627
Selenocompound metabolism	ko00450	1	38	292	10343	Glyma.10G172700.Wm82.a2.v1	K01761
Plant-pathogen interaction	ko04626	14	415	292	10343	Glyma.02G133000.Wm82.a2.v1;Glyma.02G270800.Wm82.a2.v1;Glyma.05G021100.Wm82.a2.v1;Glyma.05G245600.Wm82.a2.v1;Glyma.07G212000.Wm82.a2.v1;Glyma.09G131500.Wm82.a2.v1;Glyma.10G002200.Wm82.a2.v1;Glyma.13G035100.Wm82.a2.v1;Glyma.14G000800.Wm82.a2.v1;Glyma.15G062400.Wm82.a2.v1;Glyma.15G062500.Wm82.a2.v1;Glyma.16G178800.Wm82.a2.v1;ONT.23816;ONT.28382	K13448+K13429+K13447+K13448+K13448+K04079+K13448+K13448+K13412+K13449+K13449+K04079+K13448+K13447
Pyrimidine metabolism	ko00240	5	270	292	10343	Glyma.02G107700.Wm82.a2.v1;Glyma.02G168300.Wm82.a2.v1;Glyma.09G103700.Wm82.a2.v1;Glyma.15G269500.Wm82.a2.v1;Glyma.19G045500.Wm82.a2.v1	K01510+K03016+K03016+K03016+K03020
Linoleic acid metabolism	ko00591	7	61	292	10343	Glyma.03G130900.Wm82.a2.v1;Glyma.07G034800.Wm82.a2.v1;Glyma.08G189200.Wm82.a2.v1;Glyma.15G026400.Wm82.a2.v1;Glyma.15G026500.Wm82.a2.v1;Glyma.19G132900.Wm82.a2.v1;Glyma.20G054000.Wm82.a2.v1	K14674+K15718+K15718+K15718+K15718+K14674+K00454
Base excision repair	ko03410	2	83	292	10343	Glyma.08G162500.Wm82.a2.v1;Glyma.15G265200.Wm82.a2.v1	K01246+K01246
Monoterpenoid biosynthesis	ko00902	2	21	292	10343	Glyma.03G014300.Wm82.a2.v1;Glyma.09G262800.Wm82.a2.v1	K15095+K15095
Pantothenate and CoA biosynthesis	ko00770	3	67	292	10343	Glyma.04G049200.Wm82.a2.v1;Glyma.06G050100.Wm82.a2.v1;Glyma.07G186100.Wm82.a2.v1	K00826+K00826+K00826
Zeatin biosynthesis	ko00908	1	46	292	10343	Glyma.13G104600.Wm82.a2.v1	K00279
RNA transport	ko03013	1	322	292	10343	ONT.432	K03260
Carotenoid biosynthesis	ko00906	2	76	292	10343	Glyma.01G073200.Wm82.a2.v1;Glyma.16G179100.Wm82.a2.v1	K17912+K15746
Fatty acid biosynthesis	ko00061	1	93	292	10343	Glyma.13G010100.Wm82.a2.v1	K01897
Regulation of autophagy	ko04140	5	74	292	10343	Glyma.04G061500.Wm82.a2.v1;Glyma.06G062100.Wm82.a2.v1;Glyma.08G218400.Wm82.a2.v1;Glyma.11G031800.Wm82.a2.v1;Glyma.17G013000.Wm82.a2.v1	K07198+K07198+K07198+K08341+K08341
Isoquinoline alkaloid biosynthesis	ko00950	2	59	292	10343	Glyma.15G071000.Wm82.a2.v1;Glyma.18G143600.Wm82.a2.v1	K00422+K00276
Alanine, aspartate and glutamate metabolism	ko00250	10	124	292	10343	Glyma.03G040600.Wm82.a2.v1;Glyma.04G007300.Wm82.a2.v1;Glyma.04G236900.Wm82.a2.v1;Glyma.06G127400.Wm82.a2.v1;Glyma.11G170300.Wm82.a2.v1;Glyma.11G171400.Wm82.a2.v1;Glyma.12G036100.Wm82.a2.v1;Glyma.14G162300.Wm82.a2.v1;Glyma.18G041100.Wm82.a2.v1;Glyma.19G111000.Wm82.a2.v1	K00827+K00764+K00264+K00264+K01953+K01953+K00764+K00264+K01915+K00261
Flavonoid biosynthesis	ko00941	1	113	292	10343	Glyma.07G214700.Wm82.a2.v1	K00588
beta-Alanine metabolism	ko00410	3	106	292	10343	Glyma.10G090700.Wm82.a2.v1;Glyma.18G116300.Wm82.a2.v1;Glyma.18G143600.Wm82.a2.v1	K13366+K17839+K00276
Valine, leucine and isoleucine degradation	ko00280	6	106	292	10343	Glyma.02G145300.Wm82.a2.v1;Glyma.03G040600.Wm82.a2.v1;Glyma.04G049200.Wm82.a2.v1;Glyma.06G050100.Wm82.a2.v1;Glyma.07G186100.Wm82.a2.v1;Glyma.08G204300.Wm82.a2.v1	K01968+K00827+K00826+K00826+K00826+K18660
Cutin, suberine and wax biosynthesis	ko00073	7	58	292	10343	Glyma.03G160300.Wm82.a2.v1;Glyma.08G193100.Wm82.a2.v1;Glyma.09G124400.Wm82.a2.v1;Glyma.11G185000.Wm82.a2.v1;Glyma.12G087400.Wm82.a2.v1;Glyma.16G053300.Wm82.a2.v1;Glyma.17G217200.Wm82.a2.v1	K13407+K15403+K17991+K13356+K13356+K15400+K15400
Glutathione metabolism	ko00480	5	202	292	10343	Glyma.01G164600.Wm82.a2.v1;Glyma.04G020200.Wm82.a2.v1;Glyma.10G024600.Wm82.a2.v1;Glyma.10G047700.Wm82.a2.v1;Glyma.10G192900.Wm82.a2.v1	K00434+K01581+K00432+K00799+K00799
One carbon pool by folate	ko00670	2	46	292	10343	Glyma.11G158400.Wm82.a2.v1;Glyma.15G109300.Wm82.a2.v1	K00602+K00605
Carbon fixation in photosynthetic organisms	ko00710	2	153	292	10343	Glyma.13G270400.Wm82.a2.v1;Glyma.15G262100.Wm82.a2.v1	K01595+K00927
Biosynthesis of amino acids	ko01230	12	530	292	10343	Glyma.01G237900.Wm82.a2.v1;Glyma.03G184000.Wm82.a2.v1;Glyma.04G049200.Wm82.a2.v1;Glyma.04G236900.Wm82.a2.v1;Glyma.06G050100.Wm82.a2.v1;Glyma.06G127400.Wm82.a2.v1;Glyma.07G186100.Wm82.a2.v1;Glyma.13G087800.Wm82.a2.v1;Glyma.14G162300.Wm82.a2.v1;Glyma.15G262100.Wm82.a2.v1;Glyma.18G041100.Wm82.a2.v1;Glyma.19G239800.Wm82.a2.v1	K01738+K00789+K00826+K00264+K00826+K00264+K00826+K01834+K00264+K00927+K01915+K13832
Glycolysis / Gluconeogenesis	ko00010	8	304	292	10343	Glyma.01G081900.Wm82.a2.v1;Glyma.01G226900.Wm82.a2.v1;Glyma.05G058100.Wm82.a2.v1;Glyma.12G021700.Wm82.a2.v1;Glyma.13G064200.Wm82.a2.v1;Glyma.13G087800.Wm82.a2.v1;Glyma.13G231700.Wm82.a2.v1;Glyma.15G262100.Wm82.a2.v1	K00627+K00844+K00016+K00844+K01785+K01834+K01568+K00927
Tyrosine metabolism	ko00350	2	114	292	10343	Glyma.15G071000.Wm82.a2.v1;Glyma.18G143600.Wm82.a2.v1	K00422+K00276
Aminoacyl-tRNA biosynthesis	ko00970	2	107	292	10343	Glyma.10G155000.Wm82.a2.v1;Glyma.10G272800.Wm82.a2.v1	K01875+K01886
