# Supplementary material for: Full-Length Transcriptional Analysis of the Same Soybean Genotype With Compatible and Incompatible Reactions to Heterodera glycines Reveals Nematode Infection Activating Plant Defense Response
Source: Front Plant Sci. 2022 May 18;13:866322. doi: 10.3389/fpls.2022.866322 (PMC9158574; doi:10.3389/fpls.2022.866322)
Supplement: Supplementary Table S1 — Primer sequences for qRT-PCR. [file Data_Sheet_1.ZIP › Supplementary tables/Table S2 Clean data statistics table.xlsx]

## Sheet: Table S2
Table S2. Statistics of clean data
#FileName	ReadNum	BaseNum	N50	MeanLength	MaxLength	MeanQscore
CK1	5658904	5743082541	1121	1014	10884	Q11
CK2	5746202	5809308198	1111	1010	11491	Q11
CK3	5463325	5731678931	1153	1049	9575	Q11
SCN141	5531576	6681681784	1373	1207	10842	Q11
SCN142	5982178	6815668018	1281	1139	9687	Q11
SCN143	5250615	6151229266	1332	1171	9754	Q11
SCN51	4792295	5921518632	1412	1235	12590	Q11
SCN52	5119667	6337191716	1412	1237	13237	Q11
SCN53	4744391	5756742258	1391	1213	13426	Q11
Mean	5.36546e+06	6.10534e+09	1287.33	1141.67	11276.2
Note：#File Name：sample name；ReadNum：number of sequences；BaseNum：total bases number；N50：N50 length；MeanLength：reads mean length；MaxLength：the max Reads length；MeanQscore：mean quality value
