# Supplementary material for: Full-Length Transcriptional Analysis of the Same Soybean Genotype With Compatible and Incompatible Reactions to Heterodera glycines Reveals Nematode Infection Activating Plant Defense Response
Source: Front Plant Sci. 2022 May 18;13:866322. doi: 10.3389/fpls.2022.866322 (PMC9158574; doi:10.3389/fpls.2022.866322)
Supplement: Supplementary Table S1 — Primer sequences for qRT-PCR. [file Data_Sheet_1.ZIP › Supplementary tables/Table S3 All.fusion_gene-list.xlsx]

## Sheet: All.fusion_gene
Table S3. All fusion gene list for different samples
#Fusion_gene	CK1	CK2	CK3	SCN141	SCN142	SCN143	SCN51	SCN52	SCN53
Glyma.02G099500.Wm82.a2.v1_plus_Glyma.09G093000.Wm82.a2.v1	_	_	ONTfusion.3	_	_	_	_	_	_
Glyma.10G178400.Wm82.a2.v1_plus_ONT.21875	_	_	_	_	_	_	_	_	ONTfusion.1
Glyma.03G238900.Wm82.a2.v1:Glyma.03G239200.Wm82.a2.v1_plus_Glyma.09G189300.Wm82.a2.v1	ONTfusion.6	_	ONTfusion.5	ONTfusion.2	_	ONTfusion.6,ONTfusion.3	_	ONTfusion.5	ONTfusion.6
Glyma.08G142000.Wm82.a2.v1_plus_Glyma.09G093000.Wm82.a2.v1	_	_	_	_	_	_	ONTfusion.3	_	_
ONT.10495:Glyma.08G087300.Wm82.a2.v1_plus_Glyma.13G157400.Wm82.a2.v1	_	_	_	_	_	ONTfusion.5	_	_	_
Glyma.13G212900.Wm82.a2.v1_plus_ONT.21841	ONTfusion.4	_	ONTfusion.6	_	_	_	_	_	_
Glyma.15G272700.Wm82.a2.v1_plus_ONT.24346	_	_	_	_	ONTfusion.2	_	_	_	_
Glyma.18G061300.Wm82.a2.v1_plus_Glyma.20G017100.Wm82.a2.v1:Glyma.20G017300.Wm82.a2.v1	_	_	_	_	ONTfusion.8	_	_	ONTfusion.2	_
Glyma.01G208200.Wm82.a2.v1_plus_ONT.23211	_	_	_	_	_	ONTfusion.1	_	_	_
Glyma.04G012700.Wm82.a2.v1_plus_Glyma.15G042700.Wm82.a2.v1	_	_	_	_	_	ONTfusion.4	_	_	_
Glyma.05G228100.Wm82.a2.v1_plus_ONT.10945	_	ONTfusion.1	_	_	_	_	_	_	ONTfusion.7
Glyma.02G069000.Wm82.a2.v1_plus_Glyma.09G075800.Wm82.a2.v1:Glyma.09G076000.Wm82.a2.v1_plus_Glyma.18G082500.Wm82.a2.v1	_	_	_	_	_	_	_	_	ONTfusion.3
Glyma.01G186600.Wm82.a2.v1_plus_ONT.19328	_	_	_	_	_	ONTfusion.7	_	_	_
Glyma.10G214200.Wm82.a2.v1_plus_ONT.25776	_	_	_	_	_	ONTfusion.9	_	_	_
Glyma.05G219700.Wm82.a2.v1_plus_Glyma.11G117600.Wm82.a2.v1	_	_	_	ONTfusion.3	_	_	_	_	_
ONT.8592_plus_Glyma.13G326400.Wm82.a2.v1	_	_	_	_	ONTfusion.5	_	_	_	_
Glyma.09G030100.Wm82.a2.v1_plus_Glyma.13G239900.Wm82.a2.v1_plus_Glyma.18G166000.Wm82.a2.v1:Glyma.18G166500.Wm82.a2.v1	_	_	_	_	_	_	_	ONTfusion.1	ONTfusion.4
ONT.6101_plus_Glyma.05G228100.Wm82.a2.v1	ONTfusion.3	_	ONTfusion.4	_	ONTfusion.10	_	_	_	_
Glyma.12G021800.Wm82.a2.v1_plus_ONT.17737	ONTfusion.5	_	_	_	_	_	_	_	_
ONT.980_plus_ONT.13362	_	_	_	_	ONTfusion.4	_	_	_	_
ONT.20383:Glyma.14G159000.Wm82.a2.v1_plus_Glyma.15G198500.Wm82.a2.v1:Glyma.15G198800.Wm82.a2.v1	_	_	ONTfusion.2	_	_	_	_	_	_
Glyma.04G033800.Wm82.a2.v1_plus_Glyma.12G075300.Wm82.a2.v1:Glyma.12G075600.Wm82.a2.v1	_	_	_	_	ONTfusion.7	_	_	_	_
ONT.9662_plus_Glyma.20G017200.Wm82.a2.v1	_	_	_	_	_	_	_	_	ONTfusion.5
Glyma.03G210100.Wm82.a2.v1_plus_ONT.21875	_	_	_	_	ONTfusion.1	_	_	_	_
Glyma.12G043000.Wm82.a2.v1_plus_Glyma.16G169700.Wm82.a2.v1:Glyma.16G170400.Wm82.a2.v1	_	_	_	_	ONTfusion.6	_	_	_	_
ONT.14866_plus_Glyma.12G078500.Wm82.a2.v1	_	_	_	_	_	_	ONTfusion.1	_	_
Glyma.04G151200.Wm82.a2.v1_plus_Glyma.04G151300.Wm82.a2.v1	ONTfusion.1	_	_	_	_	_	_	_	_
Glyma.12G043000.Wm82.a2.v1_plus_ONT.17737	_	_	_	_	ONTfusion.9	_	_	_	_
Glyma.17G209100.Wm82.a2.v1:Glyma.17G209200.Wm82.a2.v1_plus_Glyma.18G041800.Wm82.a2.v1	_	_	_	_	ONTfusion.3	_	_	_	_
Glyma.14G199400.Wm82.a2.v1_plus_Glyma.U008800.Wm82.a2.v1	ONTfusion.2	ONTfusion.2	ONTfusion.1	ONTfusion.4,ONTfusion.1	ONTfusion.11,ONTfusion.12	ONTfusion.8,ONTfusion.2	ONTfusion.2	ONTfusion.6,ONTfusion.4,ONTfusion.3	ONTfusion.2
