# Supplementary material for: Full-Length Transcriptional Analysis of the Same Soybean Genotype With Compatible and Incompatible Reactions to Heterodera glycines Reveals Nematode Infection Activating Plant Defense Response
Source: Front Plant Sci. 2022 May 18;13:866322. doi: 10.3389/fpls.2022.866322 (PMC9158574; doi:10.3389/fpls.2022.866322)
Supplement: Supplementary Table S1 — Primer sequences for qRT-PCR. [file Data_Sheet_1.ZIP › Supplementary tables/Table S4 Summary of SSR analysis.xlsx]

## Sheet: Sheet1
Table S4. Summary of SSR analysis
Items	Numbers
Total number of sequence examined	61900
Total size of examined sequences (bp)	90765603
Total number of identified SSRs	22486
Number of SSR containing sequences	17134
Number of sequences containing more than 1 SSR	4038
Number of SSRs present in compound formation	1718
Mono nucleotide	8791
Di nucleotide	5957
Tri nucleotide	7320
Tetra nucleotide	249
Penta nucleotide	52
Hexa nucleotide	117
Note: Total number of sequences examined: number of examined sequences;
Total size of examined sequences (bp): total number of base pairs of examined sequences;
Total number of identified SSRs: Total number of identified SSRs;
Number of SSR containing sequences: number of sequences that contain SSR;
Number of sequences containing more than 1 SSR: number of sequences that contain at least 1 SSR;
Number of SSRs present in compound formation: Number of SSRs present in compound formation;
Mono nucleotide: single base repeat SSR;
Di nucleotide: two bases repeat SSR;
Tri-nucleotide: three bases repeat SSR;
Tetra nucleotide: four bases repeat SSR;
Penta nucleotide: five bases repeat SSR;
Hexa nucleotide: six bases repeat SSR.
