# Supplementary material for: Full-Length Transcriptional Analysis of the Same Soybean Genotype With Compatible and Incompatible Reactions to Heterodera glycines Reveals Nematode Infection Activating Plant Defense Response
Source: Front Plant Sci. 2022 May 18;13:866322. doi: 10.3389/fpls.2022.866322 (PMC9158574; doi:10.3389/fpls.2022.866322)
Supplement: Supplementary Table S1 — Primer sequences for qRT-PCR. [file Data_Sheet_1.ZIP › Supplementary tables/Table S5 All TFs.xlsx]

## Sheet: Sheet1
Table S5. All identified transcription factors
Family	Type	total number
WRKY	TF	296
AP2/ERF-ERF	TF	276
NAC	TF	230
GRAS	TF	217
bHLH	TF	183
RLK-Pelle_RLCK-VIIa-2	PK	180
MYB-related	TF	174
AUX/IAA	TR	136
C3H	TF	125
CAMK_CAMKL-CHK1	PK	123
Others	TR	113
CAMK_CDPK	PK	107
RLK-Pelle_DLSV	PK	105
bZIP	TF	101
C2H2	TF	97
C2C2-Dof	TF	72
CMGC_GSK	PK	69
HSF	TF	65
LOB	TF	65
STE_STE11	PK	65
CMGC_MAPK	PK	64
Tify	TF	64
RLK-Pelle_LRK10L-2	PK	63
GARP-G2-like	TF	60
CSD	TF	56
TKL-Pl-4	PK	56
MYB	TF	54
TKL-Pl-5	PK	54
Trihelix	TF	51
TRAF	TR	48
HB-HD-ZIP	TF	47
NF-YA	TF	44
RLK-Pelle_CrRLK1L-1	PK	43
CAMK_OST1L	PK	42
HMG	TR	42
RLK-Pelle_RLCK-VIIa-1	PK	42
CMGC_CLK	PK	41
TCP	TF	41
BBR-BPC	TF	40
RLK-Pelle_RLCK-VIII	PK	40
TUB	TF	40
CK1_CK1	PK	38
CMGC_CDK-PITSLRE	PK	37
CMGC_RCK	PK	37
HB-other	TF	35
RLK-Pelle_LRR-III	PK	35
RLK-Pelle_WAK_LRK10L-1	PK	34
C2C2-GATA	TF	33
BES1	TF	32
MADS-M-type	TF	32
STE_STE7	PK	31
RLK-Pelle_LRR-XI-1	PK	29
GNAT	TR	28
B3	TF	27
RLK-Pelle_LysM	PK	27
WNK_NRBP	PK	27
NF-YB	TF	26
RLK-Pelle_LRR-I-2	PK	26
PLATZ	TF	25
SBP	TF	24
C2C2-LSD	TF	23
PHD	TR	23
RLK-Pelle_L-LEC	PK	22
RLK-Pelle_RLCK-V	PK	22
AGC_RSK-2	PK	21
mTERF	TR	21
RLK-Pelle_SD-2b	PK	21
SWI/SNF-BAF60b	TR	21
RLK-Pelle_PERK-1	PK	20
IWS1	TR	19
NF-YC	TF	19
E2F-DP	TF	18
RLK-Pelle_LRR-II	PK	18
CMGC_CDK-CRK7-CDK9	PK	17
CMGC_CDK-Pl	PK	17
TKL_CTR1-DRK-2	PK	17
RLK-Pelle_RLCK-VI	PK	16
Alfin-like	TF	15
CAMK_AMPK	PK	15
EIL	TF	15
FAR1	TF	15
TKL_CTR1-DRK-1	PK	15
CMGC_CK2	PK	14
MADS-MIKC	TF	14
RLK-Pelle_LRR-VIII-1	PK	14
RLK-Pelle_RLCK-IV	PK	14
RLK-Pelle_RLCK-XII-1	PK	14
SET	TR	14
CMGC_CDK-CDK7	PK	13
B3-ARF	TF	12
GeBP	TF	12
RLK-Pelle_CR4L	PK	12
SRS	TF	12
CPP	TF	11
RLK-Pelle_RKF3	PK	11
RLK-Pelle_RLCK-IXb	PK	11
SNF2	TR	11
DBP	TF	10
HB-WOX	TF	10
AGC_NDR	PK	9
AGC-Pl	PK	9
Jumonji	TR	9
NAK	PK	9
RLK-Pelle_LRR-V	PK	9
CMGC_CDK-CCRK	PK	8
OFP	TF	8
RLK-Pelle_Extensin	PK	8
STE_STE20-Fray	PK	8
TAZ	TR	8
Aur	PK	7
MED7	TR	7
RLK-Pelle_LRR-I-1	PK	7
STE_STE20-YSK	PK	7
CAMTA	TF	6
CMGC_SRPK	PK	6
HB-BELL	TF	6
RLK-Pelle_LRR-VI-2	PK	6
RLK-Pelle_WAK	PK	6
AGC_PDK1	PK	5
ARID	TR	5
C2C2-CO-like	TF	5
CK1_CK1-Pl	PK	5
CMGC_DYRK-PRP4	PK	5
Coactivator p15	TR	5
NEK	PK	5
Pseudo ARR-B	TR	5
RLK-Pelle_LRR-IV	PK	5
RLK-Pelle_LRR-IX	PK	5
RLK-Pelle_LRR-Xb-1	PK	5
RLK-Pelle_LRR-XIIIa	PK	5
RLK-Pelle_RLCK-XV	PK	5
TKL-Pl-1	PK	5
Whirly	TF	5
zf-HD	TF	5
CAMK_CAMKL-LKB	PK	4
CMGC_CDK-CDK8	PK	4
S1Fa-like	TF	4
TKL-Pl-6	PK	4
VOZ	TF	4
AP2/ERF-AP2	TF	3
LIM	TF	3
NF-X1	TF	3
RLK-Pelle_LRR-XI-2	PK	3
RLK-Pelle_RLCK-II	PK	3
CAMK_CAMK1-DCAMKL	PK	2
CMGC_DYRK-YAK	PK	2
DDT	TR	2
RLK-Pelle_LRR-VII-1	PK	2
RLK-Pelle_LRR-VII-2	PK	2
RLK-Pelle_LRR-Xa	PK	2
RLK-Pelle_LRR-XII-1	PK	2
RLK-Pelle_PERK-2	PK	2
RLK-Pelle_RLCK-X	PK	2
RLK-Pelle_URK-1	PK	2
RWP-RK	TF	2
STE_STE20-Pl	PK	2
TKL-Pl-2	PK	2
TKL-Pl-7	PK	2
AGC_MAST	PK	1
CMGC_CDKL-Cr	PK	1
GRF	TF	1
Group-Pl-3	PK	1
HB-KNOX	TF	1
LUG	TR	1
MBF1	TR	1
MED6	TR	1
Rcd1-like	TR	1
RLK-Pelle_LRR-Xb-2	PK	1
RLK-Pelle_Pp	PK	1
RLK-Pelle_RLCK-XI	PK	1
SCY1_SCYL2	PK	1
SOH1	TR	1
SWI/SNF-SWI3	TR	1
TKL-Cr-2	PK	1
TKL-Cr-Single	PK	1
ULT	TF	1
TF, transcription factor; TR, transcription regulator; PK, protein kinase
