# Supplementary material for: Full-Length Transcriptional Analysis of the Same Soybean Genotype With Compatible and Incompatible Reactions to Heterodera glycines Reveals Nematode Infection Activating Plant Defense Response
Source: Front Plant Sci. 2022 May 18;13:866322. doi: 10.3389/fpls.2022.866322 (PMC9158574; doi:10.3389/fpls.2022.866322)
Supplement: Supplementary Table S1 — Primer sequences for qRT-PCR. [file Data_Sheet_1.ZIP › Supplementary tables/Table S6 New_Iso_All_Database_annotation.xlsx]

## Sheet: New_Iso_Function.anno
Table S6. Novel isoform functional annotation - summary
#GeneID	COG_class	COG_class_annotation	GO_annotation	KEGG_annotation	KEGG_pathway_annotation	KOG_class	KOG_class_annotation	Pfam_annotation	Swissprot_annotation	eggNOG_class	eggNOG_class_annotation	nr_annotation
ONT.13867.4	--	--	Molecular Function: transferase activity (GO:0016740);;	--	--	--	--	--	--	S	Function unknown	uncharacterized protein LOC100527363 precursor [Glycine max]
ONT.19630.2	--	--	Cellular Component: anchored component of plasma membrane (GO:0046658);;	--	--	--	--	Fasciclin domain	Fasciclin-like arabinogalactan protein 7 (Precursor) GN=FLA7 OS=Arabidopsis thaliana (Mouse-ear cress) PE=1 SV=1	M	Cell wall/membrane/envelope biogenesis	Fasciclin-like arabinogalactan protein 7 [Glycine soja]
ONT.6372.2	[M]	Cell wall/membrane/envelope biogenesis	Molecular Function: racemase and epimerase activity, acting on carbohydrates and derivatives (GO:0016857);;	K12448|1.09253e-179|gmx:100775308|K12448 UDP-arabinose 4-epimerase [EC:5.1.3.5] | (RefSeq) UDP-arabinose 4-epimerase 1-like	Amino sugar and nucleotide sugar metabolism (ko00520)	[M]	Cell wall/membrane/envelope biogenesis	GDP-mannose 4,6 dehydratase;; NAD dependent epimerase/dehydratase family;; 3-beta hydroxysteroid dehydrogenase/isomerase family	Putative UDP-arabinose 4-epimerase 4 GN=At5g44480 OS=Arabidopsis thaliana (Mouse-ear cress) PE=3 SV=1	M	Cell wall/membrane/envelope biogenesis	PREDICTED: UDP-arabinose 4-epimerase 1-like [Glycine max]
ONT.8790.6	--	--	--	--	--	--	--	Protein of unknown function (DUF1677)	--	S	Function unknown	PREDICTED: uncharacterized protein LOC100803697 isoform X2 [Glycine max]
ONT.14401.1	--	--	Molecular Function: transferase activity (GO:0016740);;	--	--	[J]	Translation, ribosomal structure and biogenesis	Poly A polymerase head domain;; Probable RNA and SrmB- binding site of polymerase A;; Poly A polymerase head domain	--	J	Translation, ribosomal structure and biogenesis	PREDICTED: uncharacterized protein LOC100527248 isoform X1 [Glycine max]
ONT.10231.7	[J]	Translation, ribosomal structure and biogenesis	Biological Process: ribosomal small subunit assembly (GO:0000028);; Molecular Function: RNA binding (GO:0003723);; Molecular Function: structural constituent of ribosome (GO:0003735);; Biological Process: translation (GO:0006412);; Cellular Component: integral component of membrane (GO:0016021);; Cellular Component: cytosolic small ribosomal subunit (GO:0022627);;	K02958|2.34995e-57|sita:101763231|K02958 small subunit ribosomal protein S15e | (RefSeq) 40S ribosomal protein S15	Ribosome (ko03010)	[J]	Translation, ribosomal structure and biogenesis	Ribosomal protein S19	40S ribosomal protein S15-2 GN=RPS15B OS=Arabidopsis thaliana (Mouse-ear cress) PE=2 SV=1	J	Translation, ribosomal structure and biogenesis	PREDICTED: 40S ribosomal protein S15-like [Setaria italica]
ONT.20452.5	--	--	--	K06630|2.78694e-09|mtr:MTR_3g099380|K06630 14-3-3 protein epsilon | (RefSeq) general regulatory factor 2	--	--	--	--	--	--	--	14-3-3-like protein [Medicago truncatula]
ONT.13856.1	--	--	--	--	--	--	--	--	--	S	Function unknown	hypothetical protein glysoja_044632 [Glycine soja]
ONT.23133.2	[Q]	Secondary metabolites biosynthesis, transport and catabolism	Molecular Function: hydrolase activity (GO:0016787);;	--	--	[R]	General function prediction only	Dienelactone hydrolase family	Endo-1,3;1,4-beta-D-glucanase (Precursor) OS=Zea mays (Maize) PE=1 SV=1	Q	Secondary metabolites biosynthesis, transport and catabolism	PREDICTED: endo-1,3;1,4-beta-D-glucanase [Glycine max]
ONT.10314.2	--	--	--	--	--	--	--	--	Uncharacterized protein At3g17950 GN=Y-3 OS=Arabidopsis thaliana (Mouse-ear cress) PE=1 SV=1	S	Function unknown	hypothetical protein PHAVU_002G330800g [Phaseolus vulgaris]
ONT.21965.5	[P]	Inorganic ion transport and metabolism	Molecular Function: thiosulfate sulfurtransferase activity (GO:0004792);;	K01011|6.23659e-22|gmx:100796802|K01011 thiosulfate/3-mercaptopyruvate sulfurtransferase [EC:2.8.1.1 2.8.1.2] | (RefSeq) thiosulfate/3-mercaptopyruvate sulfurtransferase 2	Cysteine and methionine metabolism (ko00270);Sulfur metabolism (ko00920);Sulfur relay system (ko04122)	[V]	Defense mechanisms	--	Thiosulfate/3-mercaptopyruvate sulfurtransferase 1, mitochondrial (Precursor) GN=YUP8H12R.17 OS=Arabidopsis thaliana (Mouse-ear cress) PE=1 SV=1	P	Inorganic ion transport and metabolism	unknown [Glycine max]
ONT.12911.5	--	--	Molecular Function: DNA binding (GO:0003677);; Molecular Function: translation elongation factor activity (GO:0003746);; Cellular Component: nucleus (GO:0005634);; Biological Process: transcription, DNA-templated (GO:0006351);; Biological Process: translational elongation (GO:0006414);; Biological Process: brassinosteroid mediated signaling pathway (GO:0009742);;	K17498|3.11232e-148|gmx:100801805|K17498 transcription factor SPN1 | (RefSeq) transcription factor IWS1	--	[S]	Function unknown	--	--	S	Function unknown	PREDICTED: protein IWS1 homolog [Glycine max]
ONT.14552.1	[K]	Transcription	Molecular Function: structural constituent of ribosome (GO:0003735);; Cellular Component: ribosome (GO:0005840);; Biological Process: translation (GO:0006412);; Cellular Component: integral component of membrane (GO:0016021);; Molecular Function: kinase activity (GO:0016301);; Biological Process: phosphorylation (GO:0016310);;	--	--	--	--	Leucine rich repeat	Leucine-rich repeat extensin-like protein 6 (Precursor) GN=LRX6 OS=Arabidopsis thaliana (Mouse-ear cress) PE=2 SV=1	S	Function unknown	unknown [Glycine max]
ONT.17145.1	--	--	Biological Process: aromatic amino acid family metabolic process (GO:0009072);; Biological Process: alpha-amino acid metabolic process (GO:1901605);;	K00451|8.85546e-15|gmx:100801346|K00451 homogentisate 1,2-dioxygenase [EC:1.13.11.5] | (RefSeq) homogentisate 1,2-dioxygenase-like	Tyrosine metabolism (ko00350)	--	--	--	--	Q	Secondary metabolites biosynthesis, transport and catabolism	PREDICTED: homogentisate 1,2-dioxygenase-like isoform X1 [Glycine max]
ONT.5944.3	[K]	Transcription	--	--	--	--	--	--	Probable disease resistance protein At5g66910 GN=At5g66910 OS=Arabidopsis thaliana (Mouse-ear cress) PE=2 SV=1	S	Function unknown	PREDICTED: probable disease resistance protein At5g66900-like [Glycine max]
ONT.307.3	--	--	Molecular Function: transcription factor activity, sequence-specific DNA binding (GO:0003700);; Biological Process: regulation of transcription, DNA-templated (GO:0006355);; Molecular Function: sequence-specific DNA binding (GO:0043565);;	--	--	--	--	WRKY DNA -binding domain;; WRKY DNA -binding domain	Probable WRKY transcription factor 57 OS=Arabidopsis thaliana (Mouse-ear cress) PE=2 SV=1	K	Transcription	PREDICTED: probable WRKY transcription factor 57 isoform X1 [Glycine max]
ONT.8745.3	--	--	--	--	--	--	--	--	--	--	--	hypothetical protein glysoja_009560 [Glycine soja]
ONT.27824.3	[O]	Posttranslational modification, protein turnover, chaperones	Cellular Component: cytoplasm (GO:0005737);; Cellular Component: integral component of membrane (GO:0016021);;	K08770|2.85969e-144|pvu:PHAVU_003G123500g|K08770 ubiquitin C | (RefSeq) hypothetical protein	--	[OR]	--	Ubiquitin family;; Ubiquitin-2 like Rad60 SUMO-like;; Ubiquitin family;; Ubiquitin-2 like Rad60 SUMO-like;; Ubiquitin-like domain;; Ubiquitin family	Ubiquitin (Precursor) OS=Avena fatua (Wild oats) PE=2 SV=2	O	Posttranslational modification, protein turnover, chaperones	unnamed protein product [Vitis vinifera]
ONT.8100.1	--	--	Biological Process: mRNA splicing, via spliceosome (GO:0000398);; Molecular Function: ATP-dependent RNA helicase activity (GO:0004004);; Molecular Function: ATP binding (GO:0005524);; Cellular Component: spliceosomal complex (GO:0005681);; Cellular Component: cytoplasm (GO:0005737);; Molecular Function: RNA binding (GO:0044822);;	K12813|3.98956e-84|gmx:100809559|K12813 pre-mRNA-splicing factor ATP-dependent RNA helicase DHX16 [EC:3.6.4.13] | (RefSeq) DHX16; putative pre-mRNA-splicing factor ATP-dependent RNA helicase DHX16	Spliceosome (ko03040)	[A]	RNA processing and modification	PWI domain	--	L	Replication, recombination and repair	PREDICTED: putative pre-mRNA-splicing factor ATP-dependent RNA helicase DHX16 [Glycine max]
ONT.20698.1	[O]	Posttranslational modification, protein turnover, chaperones	Cellular Component: cytosol (GO:0005829);;	--	--	[O]	Posttranslational modification, protein turnover, chaperones	Ubiquitin family;; Ubiquitin-2 like Rad60 SUMO-like;; Ubiquitin-like domain	Ubiquitin domain-containing protein DSK2b GN=DSK2B OS=Arabidopsis thaliana (Mouse-ear cress) PE=1 SV=1	O	Posttranslational modification, protein turnover, chaperones	PREDICTED: large proline-rich protein BAG6-like isoform X4 [Glycine max]
ONT.7192.2	--	--	Molecular Function: nucleotide binding (GO:0000166);; Biological Process: mRNA splicing, via spliceosome (GO:0000398);; Cellular Component: integral component of membrane (GO:0016021);; Molecular Function: snRNA stem-loop binding (GO:0035614);;	--	--	--	--	RNA recognition motif. (a.k.a. RRM, RBD, or RNP domain)	Protein MATERNALLY EXPRESSED GENE 5 GN=MEG5 OS=Zea mays (Maize) PE=2 SV=1	S	Function unknown	PREDICTED: uncharacterized protein LOC100809186 [Glycine max]
ONT.26974.1	--	--	Molecular Function: binding (GO:0005488);;	--	--	--	--	G-patch domain	--	S	Function unknown	G patch domain-containing protein 8 [Glycine soja]
ONT.19424.6	--	--	Molecular Function: protein farnesyltransferase activity (GO:0004660);; Molecular Function: CAAX-protein geranylgeranyltransferase activity (GO:0004662);; Cellular Component: CAAX-protein geranylgeranyltransferase complex (GO:0005953);; Cellular Component: protein farnesyltransferase complex (GO:0005965);; Biological Process: regulation of cell shape (GO:0008360);; Biological Process: response to…	K05955|3.52755e-122|gmx:100811502|K05955 protein farnesyltransferase/geranylgeranyltransferase type-1 subunit alpha [EC:2.5.1.58 2.5.1.59] | (RefSeq) protein farnesyltransferase/geranylgeranyltransferase type-1 subunit alpha-like	Terpenoid backbone biosynthesis (ko00900)	[O]	Posttranslational modification, protein turnover, chaperones	Protein prenyltransferase alpha subunit repeat;; Protein prenyltransferase alpha subunit repeat	Protein farnesyltransferase/geranylgeranyltransferase type-1 subunit alpha GN=FTA OS=Pisum sativum (Garden pea) PE=1 SV=1	O	Posttranslational modification, protein turnover, chaperones	PREDICTED: uncharacterized protein LOC100790130 isoform X1 [Glycine max]
ONT.13.1	--	--	Biological Process: negative regulation of transcription from RNA polymerase II promoter (GO:0000122);; Cellular Component: nucleus (GO:0005634);; Biological Process: methylation-dependent chromatin silencing (GO:0006346);; Molecular Function: methyl-CpG binding (GO:0008327);;	--	--	[KB]	--	--	Methyl-CpG-binding domain-containing protein 2 GN=MBD2 OS=Arabidopsis thaliana (Mouse-ear cress) PE=1 SV=1	S	Function unknown	PREDICTED: methyl-CpG-binding domain-containing protein 2-like isoform X1 [Glycine max]
ONT.7935.3	--	--	Molecular Function: acid phosphatase activity (GO:0003993);; Biological Process: dephosphorylation (GO:0016311);; Molecular Function: metal ion binding (GO:0046872);;	--	--	[G]	Carbohydrate transport and metabolism	--	Probable inactive purple acid phosphatase 27 (Precursor) GN=PAP27 OS=Arabidopsis thaliana (Mouse-ear cress) PE=2 SV=1	S	Function unknown	probable inactive purple acid phosphatase 27-like precursor [Glycine max]
ONT.10110.4	--	--	Molecular Function: transcription factor activity, sequence-specific DNA binding (GO:0003700);; Biological Process: regulation of transcription, DNA-templated (GO:0006355);; Biological Process: response to abscisic acid (GO:0009737);; Molecular Function: sequence-specific DNA binding (GO:0043565);;	--	--	--	--	WRKY DNA -binding domain	Probable WRKY transcription factor 41 GN=WRKY41 OS=Arabidopsis thaliana (Mouse-ear cress) PE=2 SV=2	K	Transcription	PREDICTED: probable WRKY transcription factor 53 [Glycine max]
ONT.15967.2	--	--	Cellular Component: endoplasmic reticulum (GO:0005783);; Biological Process: wax biosynthetic process (GO:0010025);; Biological Process: suberin biosynthetic process (GO:0010345);; Biological Process: long-chain fatty-acyl-CoA metabolic process (GO:0035336);; Biological Process: oxidation-reduction process (GO:0055114);; Molecular Function: fatty-acyl-CoA reductase (alcohol-forming) activity (GO:…	K13356|1.0091e-55|gmx:100787403|K13356 alcohol-forming fatty acyl-CoA reductase [EC:1.2.1.84] | (RefSeq) alcohol-forming fatty acyl-CoA reductase-like	Cutin, suberine and wax biosynthesis (ko00073);Peroxisome (ko04146)	[I]	Lipid transport and metabolism	Male sterility protein	Alcohol-forming fatty acyl-CoA reductase OS=Simmondsia chinensis (Jojoba) PE=1 SV=1	S	Function unknown	PREDICTED: alcohol-forming fatty acyl-CoA reductase-like [Glycine max]
ONT.14837.1	--	--	Biological Process: flavonoid biosynthetic process (GO:0009813);; Molecular Function: chalcone isomerase activity (GO:0045430);;	K01859|2.52734e-118|gmx:100037455|K01859 chalcone isomerase [EC:5.5.1.6] | (RefSeq) CHI1B2; chalcone isomerase 1B2	Flavonoid biosynthesis (ko00941)	--	--	Chalcone-flavanone isomerase	Chalcone--flavonone isomerase 1B-2 GN=CHI1B2 OS=Glycine max (Soybean) PE=2 SV=1	G	Carbohydrate transport and metabolism	Chalcone--flavonone isomerase 1B-2 [Glycine soja]
ONT.23325.4	--	--	--	--	--	--	--	--	--	S	Function unknown	uncharacterized protein LOC100816402 [Glycine max]
ONT.13135.5	[I]	Lipid transport and metabolism	Molecular Function: isopentenyl-diphosphate delta-isomerase activity (GO:0004452);; Biological Process: isoprenoid biosynthetic process (GO:0008299);; Molecular Function: hydrolase activity (GO:0016787);;	K01823|2.14101e-124|gmx:100783078|K01823 isopentenyl-diphosphate Delta-isomerase [EC:5.3.3.2] | (RefSeq) isopentenyl-diphosphate Delta-isomerase I	Terpenoid backbone biosynthesis (ko00900)	[Q]	Secondary metabolites biosynthesis, transport and catabolism	--	Isopentenyl-diphosphate Delta-isomerase I GN=IPI1 OS=Camptotheca acuminata (Happy tree) PE=2 SV=1	I	Lipid transport and metabolism	unknown [Glycine max]
ONT.3233.2	--	--	--	K12741|1.75481e-50|gmx:100819802|K12741 heterogeneous nuclear ribonucleoprotein A1/A3 | (RefSeq) UBP1-associated protein 2A-like	Spliceosome (ko03040)	[R]	General function prediction only	--	UBP1-associated protein 2A GN=UBA2A OS=Arabidopsis thaliana (Mouse-ear cress) PE=1 SV=1	S	Function unknown	PREDICTED: heterogeneous nuclear ribonucleoprotein A3 homolog 1-like isoform X1 [Glycine max]
ONT.12157.1	--	--	Cellular Component: integral component of membrane (GO:0016021);; Molecular Function: hydrolase activity, acting on ester bonds (GO:0016788);; Molecular Function: 9,9'-dicis-carotene:quinone oxidoreductase activity (GO:0052886);; Molecular Function: 7,9,9'-tricis-neurosporene:quinone oxidoreductase activity (GO:0052887);; Biological Process: 9,9'-di-cis-zeta-carotene desaturation to 7,9,7',9'-tet…	--	--	--	--	--	GDSL esterase/lipase At4g16230 (Precursor) GN=At4g16230 OS=Arabidopsis thaliana (Mouse-ear cress) PE=3 SV=2	S	Function unknown	PREDICTED: GDSL esterase/lipase At4g16230-like [Glycine max]
ONT.7533.1	--	--	Molecular Function: transcription factor activity, sequence-specific DNA binding (GO:0003700);; Biological Process: regulation of transcription, DNA-templated (GO:0006355);; Molecular Function: sequence-specific DNA binding (GO:0043565);;	K14431|8.12245e-111|gmx:100775332|K14431 transcription factor TGA | (RefSeq) transcription factor TGA3-like	Plant hormone signal transduction (ko04075)	--	--	Seed dormancy control;; Seed dormancy control	Transcription factor TGA3 GN=F2E2.14 OS=Arabidopsis thaliana (Mouse-ear cress) PE=1 SV=1	--	--	PREDICTED: transcription factor TGA3-like [Glycine max]
ONT.23604.3	[R]	General function prediction only	Molecular Function: protein binding (GO:0005515);; Molecular Function: GTP binding (GO:0005525);; Cellular Component: cytoplasm (GO:0005737);; Biological Process: small GTPase mediated signal transduction (GO:0007264);; Cellular Component: integral component of membrane (GO:0016021);;	K04392|1.88313e-127|gmx:100791566|K04392 Ras-related C3 botulinum toxin substrate 1 | (RefSeq) rac-like GTP-binding protein 3-like	Phagosome (ko04145);AGE-RAGE signaling pathway in diabetic complications (ko04933)	[R]	General function prediction only	Ras family;; Ras of Complex, Roc, domain of DAPkinase	Rac-like GTP-binding protein 3 GN=P0585G03.19 OS=Oryza sativa subsp. japonica (Rice) PE=2 SV=1	S	Function unknown	PREDICTED: uncharacterized protein LOC100791566 isoform X2 [Glycine max]
ONT.14746.3	--	--	--	--	--	--	--	--	--	S	Function unknown	PREDICTED: uncharacterized protein At2g27730, mitochondrial isoform 1 [Glycine max]
ONT.3223.2	[O]	Posttranslational modification, protein turnover, chaperones	Molecular Function: ATP binding (GO:0005524);; Biological Process: protein folding (GO:0006457);; Biological Process: response to heat (GO:0009408);; Molecular Function: heat shock protein binding (GO:0031072);; Molecular Function: metal ion binding (GO:0046872);; Molecular Function: unfolded protein binding (GO:0051082);;	K09503|5.32739e-108|gmx:100800590|K09503 DnaJ homolog subfamily A member 2 | (RefSeq) dnaJ protein homolog 1	Protein processing in endoplasmic reticulum (ko04141)	[O]	Posttranslational modification, protein turnover, chaperones	DnaJ C terminal domain;; DnaJ domain;; DnaJ central domain	DnaJ protein homolog (Precursor) GN=DNAJ1 OS=Cucumis sativus (Cucumber) PE=2 SV=1	O	Posttranslational modification, protein turnover, chaperones	PREDICTED: dnaJ protein homolog 2-like [Glycine max]
ONT.1523.4	--	--	--	--	--	[DR]	--	--	Acidic leucine-rich nuclear phosphoprotein 32-related protein GN=At3g50690 OS=Arabidopsis thaliana (Mouse-ear cress) PE=2 SV=1	S	Function unknown	PREDICTED: acidic leucine-rich nuclear phosphoprotein 32-related protein-like [Glycine max]
ONT.13690.3	--	--	Cellular Component: intracellular (GO:0005622);; Molecular Function: zinc ion binding (GO:0008270);;	--	--	--	--	PLATZ transcription factor	--	S	Function unknown	PREDICTED: uncharacterized protein LOC100809455 [Glycine max]
ONT.4937.1	--	--	--	--	--	--	--	--	--	--	--	unknown [Glycine max]
ONT.23730.10	--	--	Molecular Function: 1-phosphatidylinositol binding (GO:0005545);; Cellular Component: clathrin-coated vesicle (GO:0030136);; Molecular Function: clathrin binding (GO:0030276);; Molecular Function: 2-alkenal reductase [NAD(P)] activity (GO:0032440);; Biological Process: clathrin coat assembly (GO:0048268);; Biological Process: oxidation-reduction process (GO:0055114);;	--	--	[TU]	--	--	Putative clathrin assembly protein At5g35200 GN=At5g35200 OS=Arabidopsis thaliana (Mouse-ear cress) PE=1 SV=1	U	Intracellular trafficking, secretion, and vesicular transport	hypothetical protein PHAVU_003G169400g [Phaseolus vulgaris]
ONT.17995.2	--	--	--	--	--	--	--	--	--	S	Function unknown	PREDICTED: uncharacterized protein LOC100793586 [Glycine max]
ONT.27439.1	--	--	--	--	--	--	--	--	--	--	--	PREDICTED: type-2 histone deacetylase 1-like [Glycine max]
ONT.11407.2	[J]	Translation, ribosomal structure and biogenesis	Molecular Function: nucleotide binding (GO:0000166);; Molecular Function: nucleic acid binding (GO:0003676);;	K12741|4.92956e-102|gmx:100818300|K12741 heterogeneous nuclear ribonucleoprotein A1/A3 | (RefSeq) glycine-rich RNA-binding protein 4, mitochondrial	Spliceosome (ko03040)	[R]	General function prediction only	RNA recognition motif. (a.k.a. RRM, RBD, or RNP domain)	Glycine-rich RNA-binding protein 3, mitochondrial (Precursor) GN=MAF19_30 OS=Arabidopsis thaliana (Mouse-ear cress) PE=2 SV=1	S	Function unknown	PREDICTED: glycine-rich RNA-binding protein 3, mitochondrial-like isoform X2 [Glycine max]
ONT.17252.9	--	--	Cellular Component: integral component of membrane (GO:0016021);; Molecular Function: metal ion binding (GO:0046872);;	K11276|1.14689e-46|gmx:100792094|K11276 nucleophosmin 1 | (RefSeq) histone deacetylase HDT1-like	--	--	--	--	Histone deacetylase HDT1 GN=HDT1 OS=Glycine max (Soybean) PE=2 SV=1	--	--	Histone deacetylase HDT1 [Glycine soja]
ONT.27681.1	[I]	Lipid transport and metabolism	Biological Process: lipid metabolic process (GO:0006629);; Cellular Component: membrane (GO:0016020);; Molecular Function: lipase activity (GO:0016298);;	K01054|1.38525e-102|gmx:100819669|K01054 acylglycerol lipase [EC:3.1.1.23] | (RefSeq) monoglyceride lipase-like	Glycerolipid metabolism (ko00561)	[I]	Lipid transport and metabolism	Serine aminopeptidase, S33	Caffeoylshikimate esterase GN=CSE OS=Arabidopsis thaliana (Mouse-ear cress) PE=1 SV=1	I	Lipid transport and metabolism	uncharacterized protein LOC100819669 [Glycine max]
ONT.10343.1	--	--	Molecular Function: methyltransferase activity (GO:0008168);; Molecular Function: zinc ion binding (GO:0008270);; Molecular Function: oxidoreductase activity (GO:0016491);; Biological Process: methylation (GO:0032259);; Biological Process: oxidation-reduction process (GO:0055114);;	K15601|0|gmx:100787798|K15601 lysine-specific demethylase 3 [EC:1.14.11.-] | (RefSeq) lysine-specific demethylase JMJ25-like	--	[K]	Transcription	WRC;; JmjC domain, hydroxylase	Lysine-specific demethylase JMJ25 GN=MLP3.6 OS=Arabidopsis thaliana (Mouse-ear cress) PE=1 SV=1	S	Function unknown	Lysine-specific demethylase 3A-A [Glycine soja]
ONT.15939.2	--	--	Molecular Function: 3'-5'-exoribonuclease activity (GO:0000175);; Biological Process: nuclear-transcribed mRNA catabolic process, deadenylation-dependent decay (GO:0000288);; Molecular Function: nucleic acid binding (GO:0003676);; Cellular Component: nucleus (GO:0005634);; Molecular Function: transferase activity (GO:0016740);; Cellular Component: CCR4-NOT complex (GO:0030014);; Biological Proces…	K12581|0|gmx:100500357|K12581 CCR4-NOT transcription complex subunit 7/8 | (RefSeq) probable CCR4-associated factor 1 homolog 11	RNA degradation (ko03018)	[A]	RNA processing and modification	CAF1 family ribonuclease	Probable CCR4-associated factor 1 homolog 9 GN=CAF1-9 OS=Arabidopsis thaliana (Mouse-ear cress) PE=2 SV=1	K	Transcription	PREDICTED: probable CCR4-associated factor 1 homolog 11 [Glycine max]
ONT.21884.1	--	--	Cellular Component: cell (GO:0005623);; Biological Process: single-organism process (GO:0044699);;	K17479|6.10172e-26|gmx:100792411|K17479 glutaredoxin domain-containing cysteine-rich protein 1 | (RefSeq) uncharacterized protein At5g39865-like	--	[O]	Posttranslational modification, protein turnover, chaperones	--	--	O	Posttranslational modification, protein turnover, chaperones	PREDICTED: uncharacterized protein At5g39865-like [Glycine max]
ONT.15547.25	[K]	Transcription	Molecular Function: DNA binding (GO:0003677);; Molecular Function: RNA binding (GO:0003723);; Biological Process: regulation of transcription, DNA-templated (GO:0006355);; Molecular Function: zinc ion binding (GO:0008270);;	--	--	[J]	Translation, ribosomal structure and biogenesis	Zinc knuckle;; 'Cold-shock' DNA-binding domain	Glycine-rich protein 2 GN=GRP-2 OS=Nicotiana sylvestris (Wood tobacco) PE=2 SV=1	K	Transcription	PREDICTED: cold shock protein 2-like [Glycine max]
ONT.4560.1	--	--	Molecular Function: DNA-directed 5'-3' RNA polymerase activity (GO:0003899);; Biological Process: RNA biosynthetic process (GO:0032774);;	--	--	--	--	--	--	S	Function unknown	hypothetical protein glysoja_032289 [Glycine soja]
ONT.17742.3	[Q]	Secondary metabolites biosynthesis, transport and catabolism	Biological Process: metabolic process (GO:0008152);; Molecular Function: dioxygenase activity (GO:0051213);;	--	--	[QR]	--	2OG-Fe(II) oxygenase superfamily	2-oxoglutarate-dependent dioxygenase DAO GN=OSJNBa0022H21.12 OS=Oryza sativa subsp. japonica (Rice) PE=2 SV=2	S	Function unknown	PREDICTED: 2-oxoglutarate-dependent dioxygenase DAO-like isoform X1 [Glycine max]
ONT.15218.2	--	--	--	--	--	[R]	General function prediction only	F-box domain;; F-box-like	F-box/LRR-repeat protein 16 GN=FBL16 OS=Arabidopsis thaliana (Mouse-ear cress) PE=2 SV=1	S	Function unknown	PREDICTED: F-box protein SKIP2-like [Glycine max]
ONT.22644.5	--	--	--	--	--	--	--	--	--	S	Function unknown	hypothetical protein glysoja_046661 [Glycine soja]
ONT.3606.2	[G]	Carbohydrate transport and metabolism	Molecular Function: transporter activity (GO:0005215);; Biological Process: transport (GO:0006810);; Cellular Component: integral component of membrane (GO:0016021);;	K09873|4.7671e-123|pvu:PHAVU_001G181100g|K09873 aquaporin TIP | (RefSeq) hypothetical protein	--	[G]	Carbohydrate transport and metabolism	Major intrinsic protein;; Major intrinsic protein	Probable aquaporin TIP-type GN=AQP1 OS=Medicago truncatula (Barrel medic) PE=1 SV=1	G	Carbohydrate transport and metabolism	hypothetical protein PHAVU_001G181100g [Phaseolus vulgaris]
ONT.8737.2	--	--	--	--	--	--	--	--	Uncharacterized protein At1g15400 GN=At1g15400 OS=Arabidopsis thaliana (Mouse-ear cress) PE=1 SV=2	S	Function unknown	PREDICTED: uncharacterized protein At1g15400-like [Glycine max]
ONT.4693.1	--	--	--	--	--	--	--	--	Transcription factor SAC51 GN=MSJ1.18 OS=Arabidopsis thaliana (Mouse-ear cress) PE=2 SV=1	K	Transcription	Transcription factor SAC51 [Glycine soja]
ONT.2406.1	--	--	Molecular Function: peptidase activity (GO:0008233);; Biological Process: protein metabolic process (GO:0019538);;	--	--	[O]	Posttranslational modification, protein turnover, chaperones	Xylanase inhibitor C-terminal;; Xylanase inhibitor N-terminal	Aspartic proteinase PCS1 (Precursor) GN=T7H20.240 OS=Arabidopsis thaliana (Mouse-ear cress) PE=2 SV=1	O	Posttranslational modification, protein turnover, chaperones	PREDICTED: aspartic proteinase PCS1-like, partial [Cicer arietinum]
ONT.5495.1	[J]	Translation, ribosomal structure and biogenesis	Molecular Function: translation initiation factor activity (GO:0003743);; Molecular Function: GTP binding (GO:0005525);; Biological Process: translational initiation (GO:0006413);;	K03262|0|gmx:100796565|K03262 translation initiation factor 5 | (RefSeq) eukaryotic translation initiation factor 5-like	RNA transport (ko03013)	[J]	Translation, ribosomal structure and biogenesis	Domain found in IF2B/IF5;; eIF4-gamma/eIF5/eIF2-epsilon	Eukaryotic translation initiation factor 5 GN=EIF5 OS=Phaseolus vulgaris (Kidney bean) PE=2 SV=1	J	Translation, ribosomal structure and biogenesis	PREDICTED: eukaryotic translation initiation factor 5-like [Glycine max]
ONT.21731.3	--	--	Molecular Function: soluble NSF attachment protein activity (GO:0005483);; Cellular Component: vacuolar membrane (GO:0005774);; Biological Process: intracellular protein transport (GO:0006886);; Molecular Function: syntaxin binding (GO:0019905);; Cellular Component: SNARE complex (GO:0031201);; Biological Process: membrane fusion (GO:0061025);;	K21198|2.47072e-69|gmx:100790986|K21198 gamma-soluble NSF attachment protein | (RefSeq) gamma-soluble NSF attachment protein	--	[U]	Intracellular trafficking, secretion, and vesicular transport	Soluble NSF attachment protein, SNAP	Gamma-soluble NSF attachment protein GN=GSNAP OS=Arabidopsis thaliana (Mouse-ear cress) PE=2 SV=1	S	Function unknown	unknown [Glycine max]
ONT.12366.4	--	--	Molecular Function: protein binding (GO:0005515);; Cellular Component: nucleus (GO:0005634);; Biological Process: negative regulation of cell death (GO:0060548);;	--	--	--	--	LSD1 zinc finger	Protein LOL3 OS=Oryza sativa subsp. japonica (Rice) PE=2 SV=1	S	Function unknown	PREDICTED: protein LSD1 isoform X2 [Glycine max]
ONT.27599.2	[H]	Coenzyme transport and metabolism	Cellular Component: mitochondrion (GO:0005739);; Biological Process: Mo-molybdopterin cofactor biosynthetic process (GO:0006777);; Biological Process: molybdopterin cofactor biosynthetic process (GO:0032324);; Molecular Function: obsolete cyclic pyranopterin monophosphate synthase activity (GO:0061597);;	K03637|2.90599e-87|gmx:100527711|K03637 cyclic pyranopterin monophosphate synthase [EC:4.6.1.17] | (RefSeq) cyclic pyranopterin monophosphate synthase accessory protein, mitochondrial	Folate biosynthesis (ko00790);Sulfur relay system (ko04122)	[H]	Coenzyme transport and metabolism	MoaC family	Cyclic pyranopterin monophosphate synthase accessory protein, mitochondrial (Precursor) GN=CNX3 OS=Arabidopsis thaliana (Mouse-ear cress) PE=1 SV=1	H	Coenzyme transport and metabolism	PREDICTED: cyclic pyranopterin monophosphate synthase accessory protein, mitochondrial isoform X1 [Glycine max]
ONT.20446.1	--	--	--	--	--	--	--	Phosphate-induced protein 1 conserved region;; Phosphate-induced protein 1 conserved region	Protein EXORDIUM (Precursor) GN=EXO OS=Arabidopsis thaliana (Mouse-ear cress) PE=2 SV=1	S	Function unknown	PREDICTED: uncharacterized protein LOC100791695 [Glycine max]
ONT.5735.4	--	--	Molecular Function: nucleotide binding (GO:0000166);; Molecular Function: protein kinase activity (GO:0004672);; Biological Process: protein phosphorylation (GO:0006468);; Molecular Function: ion binding (GO:0043167);;	K08287|1.09279e-73|gmx:100808961|K08287 dual-specificity kinase [EC:2.7.12.1] | (RefSeq) serine/threonine-protein kinase AFC2	--	[T]	Signal transduction mechanisms	Protein kinase domain;; Protein tyrosine kinase	Serine/threonine-protein kinase AFC2 GN=AFC2 OS=Arabidopsis thaliana (Mouse-ear cress) PE=1 SV=1	T	Signal transduction mechanisms	PREDICTED: serine/threonine-protein kinase AFC2-like isoformX1 [Glycine max]
ONT.14856.3	--	--	Cellular Component: integral component of membrane (GO:0016021);;	--	--	[R]	General function prediction only	TMPIT-like protein	--	S	Function unknown	hypothetical protein JCGZ_20344 [Jatropha curcas]
ONT.4845.1	--	--	Cellular Component: membrane (GO:0016020);;	K17080|3.38821e-85|gmx:100777248|K17080 prohibitin 1 | (RefSeq) prohibitin-3, mitochondrial-like	--	[O]	Posttranslational modification, protein turnover, chaperones	--	Prohibitin-4, mitochondrial GN=PHB4 OS=Arabidopsis thaliana (Mouse-ear cress) PE=1 SV=1	O	Posttranslational modification, protein turnover, chaperones	PREDICTED: prohibitin-4, mitochondrial-like isoform 1 [Glycine max]
ONT.25593.3	[O]	Posttranslational modification, protein turnover, chaperones	Biological Process: sulfate assimilation (GO:0000103);; Cellular Component: mitochondrion (GO:0005739);; Cellular Component: cytosol (GO:0005829);; Cellular Component: plasma membrane (GO:0005886);; Biological Process: protein folding (GO:0006457);; Biological Process: glycerol ether metabolic process (GO:0006662);; Molecular Function: protein disulfide oxidoreductase activity (GO:0015035);; Mole…	K03671|7.20729e-41|gmx:100305773|K03671 thioredoxin 1 | (RefSeq) uncharacterized LOC100305773	--	[O]	Posttranslational modification, protein turnover, chaperones	--	Thioredoxin H-type 2 OS=Nicotiana tabacum (Common tobacco) PE=3 SV=1	O	Posttranslational modification, protein turnover, chaperones	PREDICTED: uncharacterized protein LOC100305773 isoform X1 [Glycine max]
ONT.16650.2	--	--	Cellular Component: ubiquitin ligase complex (GO:0000151);; Biological Process: protein polyubiquitination (GO:0000209);; Cellular Component: cytoplasm (GO:0005737);; Molecular Function: ubiquitin conjugating enzyme binding (GO:0031624);; Biological Process: positive regulation of proteasomal ubiquitin-dependent protein catabolic process (GO:0032436);; Biological Process: protein ubiquitination i…	K11968|0|gmx:100783343|K11968 ariadne-1 [EC:2.3.2.27] | (RefSeq) probable E3 ubiquitin-protein ligase ARI2	--	[O]	Posttranslational modification, protein turnover, chaperones	--	Probable E3 ubiquitin-protein ligase ARI1 GN=ARI1 OS=Arabidopsis thaliana (Mouse-ear cress) PE=2 SV=1	O	Posttranslational modification, protein turnover, chaperones	PREDICTED: probable E3 ubiquitin-protein ligase ARI2-like isoform X2 [Glycine max]
ONT.7131.7	--	--	Cellular Component: integral component of membrane (GO:0016021);; Molecular Function: heme binding (GO:0020037);; Molecular Function: metal ion binding (GO:0046872);;	--	--	--	--	--	--	CI	Energy production and conversion;; Lipid transport and metabolism	uncharacterized protein LOC100816659 [Glycine max]
ONT.14936.3	--	--	Biological Process: cellular process (GO:0009987);; Cellular Component: integral component of membrane (GO:0016021);; Molecular Function: transferase activity, transferring alkyl or aryl (other than methyl) groups (GO:0016765);; Biological Process: single-organism process (GO:0044699);; Biological Process: response to stimulus (GO:0050896);;	K11778|2.87954e-103|gmx:100800068|K11778 ditrans,polycis-polyprenyl diphosphate synthase [EC:2.5.1.87] | (RefSeq) dehydrodolichyl diphosphate syntase complex subunit NUS1-like	Terpenoid backbone biosynthesis (ko00900)	--	--	--	--	S	Function unknown	PREDICTED: nogo-B receptor-like isoform X1 [Glycine max]
ONT.14040.2	--	--	Molecular Function: zinc ion binding (GO:0008270);; Cellular Component: integral component of membrane (GO:0016021);;	K10664|2.74539e-94|gmx:100810865|K10664 E3 ubiquitin-protein ligase ATL6/9/15/31/42/55 [EC:2.3.2.27] | (RefSeq) E3 ubiquitin-protein ligase ATL6	--	[O]	Posttranslational modification, protein turnover, chaperones	Ring finger domain;; RING-like zinc finger;; Zinc finger, C3HC4 type (RING finger);; RING-H2 zinc finger domain;; Zinc finger, C3HC4 type (RING finger);; RING-type zinc-finger;; zinc-RING finger domain;; Anaphase-promoting complex subunit 11 RING-H2 finger	E3 ubiquitin-protein ligase ATL6 (Precursor) GN=ATL6 OS=Arabidopsis thaliana (Mouse-ear cress) PE=1 SV=2	O	Posttranslational modification, protein turnover, chaperones	PREDICTED: E3 ubiquitin-protein ligase ATL6 [Glycine max]
ONT.18145.7	--	--	Biological Process: protein folding (GO:0006457);; Cellular Component: prefoldin complex (GO:0016272);; Molecular Function: unfolded protein binding (GO:0051082);;	K09549|4.7763e-39|gmx:100786369|K09549 prefoldin subunit 2 | (RefSeq) probable prefoldin subunit 2-like	--	[O]	Posttranslational modification, protein turnover, chaperones	Prefoldin subunit	Probable prefoldin subunit 2 GN=At3g22480 OS=Arabidopsis thaliana (Mouse-ear cress) PE=2 SV=1	O	Posttranslational modification, protein turnover, chaperones	PREDICTED: uncharacterized protein LOC100812005 isoform X1 [Glycine max]
ONT.21126.2	[J]	Translation, ribosomal structure and biogenesis	Biological Process: cytoplasmic translation (GO:0002181);; Molecular Function: structural constituent of ribosome (GO:0003735);; Cellular Component: cytosolic large ribosomal subunit (GO:0022625);; Biological Process: ribosomal large subunit biogenesis (GO:0042273);;	K02898|1.62044e-23|pvu:PHAVU_002G011200g|K02898 large subunit ribosomal protein L26e | (RefSeq) hypothetical protein	Ribosome (ko03010)	[J]	Translation, ribosomal structure and biogenesis	Ribosomal proteins L26 eukaryotic, L24P archaeal	60S ribosomal protein L26-1 GN=RPL26A OS=Arabidopsis thaliana (Mouse-ear cress) PE=2 SV=2	J	Translation, ribosomal structure and biogenesis	PREDICTED: 60S ribosomal protein L26-1-like [Sesamum indicum]
ONT.21843.5	--	--	Biological Process: flavonoid biosynthetic process (GO:0009813);; Cellular Component: intracellular membrane-bounded organelle (GO:0043231);; Biological Process: flavonoid glucuronidation (GO:0052696);; Molecular Function: quercetin 3-O-glucosyltransferase activity (GO:0080043);; Molecular Function: quercetin 7-O-glucosyltransferase activity (GO:0080044);; Molecular Function: soyasapogenol B gluc…	--	--	[GC]	--	UDP-glucoronosyl and UDP-glucosyl transferase	Soyasapogenol B glucuronide galactosyltransferase GN=GmSGT2 OS=Glycine max (Soybean) PE=1 SV=1	S	Function unknown	PREDICTED: soyasapogenol B glucuronide galactosyltransferase-like [Glycine max]
ONT.26294.2	--	--	Biological Process: transcription, DNA-templated (GO:0006351);;	K09286|1.13804e-63|gmx:100796898|K09286 EREBP-like factor | (RefSeq) ethylene-responsive transcription factor RAP2-11-like	--	--	--	AP2 domain	Ethylene-responsive transcription factor RAP2-11 GN=T29J13.210 OS=Arabidopsis thaliana (Mouse-ear cress) PE=2 SV=1	K	Transcription	PREDICTED: ethylene-responsive transcription factor RAP2-11-like [Glycine max]
ONT.21183.2	--	--	Biological Process: transcription, DNA-templated (GO:0006351);; Biological Process: regulation of cellular process (GO:0050794);;	--	--	--	--	--	--	--	--	PREDICTED: NAC domain-containing protein 8-like [Glycine max]
ONT.22554.4	--	--	Cellular Component: Golgi membrane (GO:0000139);; Molecular Function: metalloendopeptidase activity (GO:0004222);; Cellular Component: integral component of membrane (GO:0016021);; Biological Process: membrane protein intracellular domain proteolysis (GO:0031293);; Biological Process: cellular hyperosmotic salinity response (GO:0071475);;	K07765|3.4811e-102|gmx:100809949|K07765 S2P endopeptidase [EC:3.4.24.85] | (RefSeq) membrane-bound transcription factor site-2 protease homolog	Protein processing in endoplasmic reticulum (ko04141)	[O]	Posttranslational modification, protein turnover, chaperones	--	--	M	Cell wall/membrane/envelope biogenesis	unknown [Glycine max]
ONT.24607.3	--	--	Cellular Component: endosome (GO:0005768);; Cellular Component: trans-Golgi network (GO:0005802);; Cellular Component: integral component of membrane (GO:0016021);;	--	--	--	--	--	--	S	Function unknown	PREDICTED: uncharacterized protein LOC100814298 [Glycine max]
ONT.11691.4	--	--	Molecular Function: translation initiation factor activity (GO:0003743);; Biological Process: translational initiation (GO:0006413);;	K03113|4.56378e-51|gmx:100787664|K03113 translation initiation factor 1 | (RefSeq) protein translation factor SUI1 homolog 2	RNA transport (ko03013)	[J]	Translation, ribosomal structure and biogenesis	--	Protein translation factor SUI1 homolog OS=Pimpinella brachycarpa PE=3 SV=1	J	Translation, ribosomal structure and biogenesis	PREDICTED: protein translation factor SUI1 homolog 2 [Glycine max]
ONT.10851.3	--	--	--	--	--	--	--	--	WAT1-related protein At5g64700 GN=At5g64700 OS=Arabidopsis thaliana (Mouse-ear cress) PE=2 SV=1	S	Function unknown	PREDICTED: WAT1-related protein At5g64700-like [Glycine max]
ONT.5345.3	--	--	--	--	--	[Z]	Cytoskeleton	Tetratricopeptide repeat;; Tetratricopeptide repeat;; Tetratricopeptide repeat;; Tetratricopeptide repeat	--	S	Function unknown	Nephrocystin-3 [Glycine soja]
ONT.26169.1	[I]	Lipid transport and metabolism	Biological Process: metabolic process (GO:0008152);; Molecular Function: hydrolase activity (GO:0016787);;	--	--	[V]	Defense mechanisms	alpha/beta hydrolase fold;; alpha/beta hydrolase fold;; Carboxylesterase family	Probable carboxylesterase 11 GN=CXE11 OS=Arabidopsis thaliana (Mouse-ear cress) PE=2 SV=1	I	Lipid transport and metabolism	PREDICTED: probable carboxylesterase 11-like [Glycine max]
ONT.25100.4	[C]	Energy production and conversion	Molecular Function: pyruvate dehydrogenase (acetyl-transferring) activity (GO:0004739);; Biological Process: acetyl-CoA biosynthetic process from pyruvate (GO:0006086);; Cellular Component: intracellular membrane-bounded organelle (GO:0043231);; Biological Process: oxidation-reduction process (GO:0055114);;	K00161|3.04277e-166|gmx:100813933|K00161 pyruvate dehydrogenase E1 component alpha subunit [EC:1.2.4.1] | (RefSeq) pyruvate dehydrogenase E1 component subunit alpha, mitochondrial-like	Glycolysis / Gluconeogenesis (ko00010);Citrate cycle (TCA cycle) (ko00020);Pyruvate metabolism (ko00620);Carbon metabolism (ko01200)	[C]	Energy production and conversion	Dehydrogenase E1 component;; Dehydrogenase E1 component;; Dehydrogenase E1 component	Pyruvate dehydrogenase E1 component subunit alpha, mitochondrial (Precursor) OS=Pisum sativum (Garden pea) PE=2 SV=1	C	Energy production and conversion	PREDICTED: pyruvate dehydrogenase E1 component subunit alpha, mitochondrial-like [Glycine max]
ONT.24587.21	--	--	Cellular Component: nucleosome (GO:0000786);; Molecular Function: DNA binding (GO:0003677);; Cellular Component: nucleus (GO:0005634);; Molecular Function: protein heterodimerization activity (GO:0046982);;	K11253|5.94458e-21|cme:CYME_CMN176C|K11253 histone H3 | (RefSeq) histone H3	--	[B]	Chromatin structure and dynamics	Core histone H2A/H2B/H3/H4	Histone H3 type 1 GN=ch3-I OS=Chlamydomonas reinhardtii (Chlamydomonas smithii) PE=1 SV=1	B	Chromatin structure and dynamics	histone H3 [Cyanidioschyzon merolae strain 10D]
ONT.14766.1	--	--	Cellular Component: Golgi membrane (GO:0000139);; Cellular Component: integral component of membrane (GO:0016021);; Molecular Function: transferase activity, transferring glycosyl groups (GO:0016757);; Biological Process: cell wall organization (GO:0071555);;	--	--	--	--	Nucleotide-diphospho-sugar transferase;; Nucleotide-diphospho-sugar transferase	Uncharacterized protein At4g15970 GN=At4g15970 OS=Arabidopsis thaliana (Mouse-ear cress) PE=2 SV=1	S	Function unknown	Hypothetical protein glysoja_013623 [Glycine soja]
ONT.3631.8	--	--	Molecular Function: metal ion binding (GO:0046872);;	--	--	--	--	--	Histone deacetylase HDT3 OS=Arabidopsis thaliana (Mouse-ear cress) PE=1 SV=2	B	Chromatin structure and dynamics	uncharacterized protein LOC100812152 [Glycine max]
ONT.26333.4	--	--	--	--	--	[S]	Function unknown	ELMO/CED-12 family;; ELMO/CED-12 family	--	S	Function unknown	PREDICTED: ELMO domain-containing protein A isoform X1 [Glycine max]
ONT.12798.1	--	--	Biological Process: spindle assembly (GO:0051225);; Cellular Component: HAUS complex (GO:0070652);;	K16584|1.41859e-145|gmx:100799130|K16584 HAUS augmin-like complex subunit 1 | (RefSeq) AUGMIN subunit 1-like	--	--	--	--	--	Z	Cytoskeleton	PREDICTED: uncharacterized protein LOC100799130 isoform X1 [Glycine max]
ONT.21326.3	[O]	Posttranslational modification, protein turnover, chaperones	Molecular Function: peroxidase activity (GO:0004601);; Cellular Component: mitochondrial matrix (GO:0005759);; Biological Process: response to oxidative stress (GO:0006979);; Biological Process: oxidation-reduction process (GO:0055114);; Biological Process: cellular oxidant detoxification (GO:0098869);;	--	--	[O]	Posttranslational modification, protein turnover, chaperones	--	Peroxiredoxin-2F, mitochondrial (Precursor) GN=PRXIIF OS=Arabidopsis thaliana (Mouse-ear cress) PE=1 SV=2	O	Posttranslational modification, protein turnover, chaperones	Peroxiredoxin-2F, mitochondrial [Glycine soja]
ONT.20624.3	[C]	Energy production and conversion	Cellular Component: chloroplast (GO:0009507);; Molecular Function: oxidoreductase activity (GO:0016491);; Biological Process: carboxylic acid metabolic process (GO:0019752);; Biological Process: primary metabolic process (GO:0044238);; Molecular Function: metal ion binding (GO:0046872);;	K00031|2.1861e-93|gmx:100786103|K00031 isocitrate dehydrogenase [EC:1.1.1.42] | (RefSeq) isocitrate dehydrogenase [NADP]-like	Citrate cycle (TCA cycle) (ko00020);Glutathione metabolism (ko00480);Carbon metabolism (ko01200);2-Oxocarboxylic acid metabolism (ko01210);Biosynthesis of amino acids (ko01230);Peroxisome (ko04146)	[C]	Energy production and conversion	Isocitrate/isopropylmalate dehydrogenase;; Isocitrate/isopropylmalate dehydrogenase	Isocitrate dehydrogenase [NADP] GN=IDH1 OS=Glycine max (Soybean) PE=1 SV=2	C	Energy production and conversion	PREDICTED: uncharacterized protein LOC100786103 isoform X1 [Glycine max]
ONT.26306.1	--	--	Molecular Function: oxidoreductase activity, acting on single donors with incorporation of molecular oxygen, incorporation of two atoms of oxygen (GO:0016702);; Biological Process: cellular metabolic process (GO:0044237);; Biological Process: single-organism cellular process (GO:0044763);; Biological Process: oxidation-reduction process (GO:0055114);;	K10712|2.26207e-94|gmx:100805411|K10712 cysteamine dioxygenase [EC:1.13.11.19] | (RefSeq) plant cysteine oxidase 2-like	Taurine and hypotaurine metabolism (ko00430)	[S]	Function unknown	--	--	S	Function unknown	PREDICTED: 2-aminoethanethiol dioxygenase-like [Glycine max]
ONT.11709.4	[R]	General function prediction only	--	K14004|0|gmx:100798414|K14004 protein transport protein SEC13 | (RefSeq) protein transport protein SEC13 homolog B-like	RNA transport (ko03013);Protein processing in endoplasmic reticulum (ko04141)	[U]	Intracellular trafficking, secretion, and vesicular transport	WD domain, G-beta repeat;; Anaphase-promoting complex subunit 4 WD40 domain	Protein transport protein SEC13 homolog B {ECO:0000305} OS=Arabidopsis thaliana (Mouse-ear cress) PE=1 SV=1	U	Intracellular trafficking, secretion, and vesicular transport	PREDICTED: protein SEC13 homolog isoform X2 [Glycine max]
ONT.15939.1	--	--	Molecular Function: 3'-5'-exoribonuclease activity (GO:0000175);; Biological Process: nuclear-transcribed mRNA catabolic process, deadenylation-dependent decay (GO:0000288);; Molecular Function: nucleic acid binding (GO:0003676);; Cellular Component: nucleus (GO:0005634);; Cellular Component: CCR4-NOT complex (GO:0030014);; Biological Process: RNA phosphodiester bond hydrolysis, exonucleolytic (G…	K12581|5.90785e-136|gmx:100500357|K12581 CCR4-NOT transcription complex subunit 7/8 | (RefSeq) probable CCR4-associated factor 1 homolog 11	RNA degradation (ko03018)	[A]	RNA processing and modification	CAF1 family ribonuclease	Probable CCR4-associated factor 1 homolog 9 GN=CAF1-9 OS=Arabidopsis thaliana (Mouse-ear cress) PE=2 SV=1	K	Transcription	PREDICTED: probable CCR4-associated factor 1 homolog 11 [Glycine max]
ONT.1914.1	--	--	Molecular Function: translation initiation factor activity (GO:0003743);; Cellular Component: plasma membrane (GO:0005886);; Biological Process: translational initiation (GO:0006413);;	K15026|0|gmx:100811589|K15026 translation initiation factor 2A | (RefSeq) eukaryotic translation initiation factor 2A-like	--	[J]	Translation, ribosomal structure and biogenesis	Eukaryotic translation initiation factor eIF2A;; Eukaryotic translation initiation factor eIF2A;; Eukaryotic translation initiation factor eIF2A	--	J	Translation, ribosomal structure and biogenesis	PREDICTED: eukaryotic translation initiation factor 2A-like [Glycine max]
ONT.24568.1	[TK]	Signal transduction mechanisms;; Transcription	Biological Process: phosphorelay signal transduction system (GO:0000160);; Molecular Function: DNA binding (GO:0003677);; Cellular Component: nucleus (GO:0005634);; Biological Process: regulation of transcription, DNA-templated (GO:0006355);;	K14491|0|gmx:100797421|K14491 two-component response regulator ARR-B family | (RefSeq) two-component response regulator ARR11	Plant hormone signal transduction (ko04075)	[K]	Transcription	Response regulator receiver domain	Two-component response regulator ARR11 GN=F12A21.15 OS=Arabidopsis thaliana (Mouse-ear cress) PE=1 SV=1	T	Signal transduction mechanisms	Two-component response regulator ARR11 [Glycine soja]
ONT.15692.2	[G]	Carbohydrate transport and metabolism	Molecular Function: beta-glucosidase activity (GO:0008422);; Biological Process: response to salt stress (GO:0009651);; Biological Process: response to hormone (GO:0009725);; Biological Process: glucosinolate catabolic process (GO:0019762);;	K01188|6.06089e-147|gmx:100784723|K01188 beta-glucosidase [EC:3.2.1.21] | (RefSeq) cyanogenic beta-glucosidase-like	Cyanoamino acid metabolism (ko00460);Starch and sucrose metabolism (ko00500);Phenylpropanoid biosynthesis (ko00940)	[G]	Carbohydrate transport and metabolism	Glycosyl hydrolase family 1;; Glycosyl hydrolase family 1	Beta-glucosidase 12 (Precursor) OS=Oryza sativa subsp. japonica (Rice) PE=2 SV=2	G	Carbohydrate transport and metabolism	PREDICTED: beta-glucosidase 12-like isoform X3 [Glycine max]
ONT.9344.2	--	--	Biological Process: regulation of transcription, DNA-templated (GO:0006355);; Molecular Function: zinc ion binding (GO:0008270);; Molecular Function: hydrolase activity (GO:0016787);; Molecular Function: histone binding (GO:0042393);;	--	--	[R]	General function prediction only	Alfin;; PHD-finger;; Alfin	PHD finger protein ALFIN-LIKE 1 GN=AL1 OS=Arabidopsis thaliana (Mouse-ear cress) PE=1 SV=1	S	Function unknown	unknown [Glycine max]
ONT.26250.1	--	--	Molecular Function: DNA binding (GO:0003677);; Molecular Function: transcription factor activity, sequence-specific DNA binding (GO:0003700);; Cellular Component: nucleus (GO:0005634);; Biological Process: regulation of transcription, DNA-templated (GO:0006355);;	--	--	--	--	AP2 domain	Ethylene-responsive transcription factor ERF114 GN=ERF114 OS=Arabidopsis thaliana (Mouse-ear cress) PE=2 SV=1	--	--	hypothetical protein PHAVU_001G084000g [Phaseolus vulgaris]
ONT.13998.4	--	--	Cellular Component: plasma membrane (GO:0005886);;	--	--	[T]	Signal transduction mechanisms	Protein phosphatase 2C	Probable protein phosphatase 2C 5 GN=At1g09160 OS=Arabidopsis thaliana (Mouse-ear cress) PE=2 SV=1	T	Signal transduction mechanisms	PREDICTED: probable protein phosphatase 2C 5 [Cucumis melo]
ONT.3482.2	[T]	Signal transduction mechanisms	Molecular Function: protein serine/threonine kinase activity (GO:0004674);; Molecular Function: ATP binding (GO:0005524);; Cellular Component: nucleus (GO:0005634);; Cellular Component: cytoplasm (GO:0005737);; Biological Process: endocytosis (GO:0006897);; Biological Process: regulation of cell shape (GO:0008360);; Biological Process: Wnt signaling pathway (GO:0016055);; Biological Process: pept…	--	--	[T]	Signal transduction mechanisms	Protein kinase domain;; Protein tyrosine kinase	Casein kinase I isoform delta-like GN=At4g26100 OS=Arabidopsis thaliana (Mouse-ear cress) PE=2 SV=2	T	Signal transduction mechanisms	PREDICTED: casein kinase I isoform delta-like [Glycine max]
ONT.10771.12	--	--	Molecular Function: transcription factor activity, sequence-specific DNA binding (GO:0003700);; Cellular Component: nucleus (GO:0005634);; Biological Process: regulation of transcription, DNA-templated (GO:0006355);; Molecular Function: transferase activity (GO:0016740);; Molecular Function: sequence-specific DNA binding (GO:0043565);;	K09338|2.88399e-135|gmx:547564|K09338 homeobox-leucine zipper protein | (RefSeq) HDL56; homeodomain-leucine zipper protein 56	--	[K]	Transcription	--	Homeobox-leucine zipper protein ATHB-16 GN=ATHB-16 OS=Arabidopsis thaliana (Mouse-ear cress) PE=2 SV=2	K	Transcription	PREDICTED: homeodomain-leucine zipper protein 56 isoform X1 [Glycine max]
ONT.6910.8	--	--	Molecular Function: transporter activity (GO:0005215);; Cellular Component: intracellular (GO:0005622);; Biological Process: transport (GO:0006810);; Cellular Component: integral component of membrane (GO:0016021);;	--	--	[I]	Lipid transport and metabolism	CRAL/TRIO domain;; Divergent CRAL/TRIO domain;; CRAL/TRIO, N-terminal domain	Phosphatidylinositol/phosphatidylcholine transfer protein SFH6 GN=SFH6 OS=Arabidopsis thaliana (Mouse-ear cress) PE=2 SV=1	S	Function unknown	Sec14 cytosolic factor [Glycine soja]
ONT.17974.3	--	--	Molecular Function: hydrolase activity, hydrolyzing O-glycosyl compounds (GO:0004553);; Cellular Component: cell wall (GO:0005618);; Biological Process: xyloglucan metabolic process (GO:0010411);; Cellular Component: integral component of membrane (GO:0016021);; Molecular Function: xyloglucan:xyloglucosyl transferase activity (GO:0016762);; Biological Process: cell wall biogenesis (GO:0042546);; …	--	--	--	--	Xyloglucan endo-transglycosylase (XET) C-terminus;; Glycosyl hydrolases family 16;; Glycosyl hydrolases family 16	Probable xyloglucan endotransglucosylase/hydrolase protein 23 (Precursor) GN=F14M19.90 OS=Arabidopsis thaliana (Mouse-ear cress) PE=2 SV=1	--	--	PREDICTED: probable xyloglucan endotransglucosylase/hydrolase protein 23-like [Glycine max]
ONT.21333.6	[J]	Translation, ribosomal structure and biogenesis	Molecular Function: nucleotide binding (GO:0000166);; Molecular Function: nucleic acid binding (GO:0003676);;	--	--	[R]	General function prediction only	RNA recognition motif. (a.k.a. RRM, RBD, or RNP domain);; RNA recognition motif. (a.k.a. RRM, RBD, or RNP domain)	Polyadenylate-binding protein RBP45C GN=RBP45C OS=Arabidopsis thaliana (Mouse-ear cress) PE=2 SV=1	S	Function unknown	PREDICTED: polyadenylate-binding protein RBP45B-like [Pyrus x bretschneideri]
ONT.3184.4	--	--	Cellular Component: cytosol (GO:0005829);; Cellular Component: ribosome (GO:0005840);;	K02921|3.7963e-16|cic:CICLE_v10022898mg|K02921 large subunit ribosomal protein L37Ae | (RefSeq) hypothetical protein	Ribosome (ko03010)	[J]	Translation, ribosomal structure and biogenesis	--	Putative 60S ribosomal protein L37a-1 GN=RPL37AB OS=Arabidopsis thaliana (Mouse-ear cress) PE=3 SV=1	J	Translation, ribosomal structure and biogenesis	hypothetical protein CICLE_v10022898mg [Citrus clementina]
ONT.25893.3	[CHR]	Energy production and conversion;; Coenzyme transport and metabolism;; General function prediction only	Molecular Function: phosphoglycerate dehydrogenase activity (GO:0004617);; Cellular Component: mitochondrion (GO:0005739);; Molecular Function: formate dehydrogenase (NAD+) activity (GO:0008863);; Biological Process: serine family amino acid biosynthetic process (GO:0009070);; Biological Process: formate catabolic process (GO:0042183);; Molecular Function: NAD binding (GO:0051287);; Biological Pr…	K00122|3.84967e-33|gmx:100796009|K00122 formate dehydrogenase [EC:1.2.1.2] | (RefSeq) formate dehydrogenase 1, mitochondrial-like	Glyoxylate and dicarboxylate metabolism (ko00630);Carbon metabolism (ko01200)	[C]	Energy production and conversion	--	Formate dehydrogenase, mitochondrial (Precursor) GN=FDH1 OS=Solanum tuberosum (Potato) PE=1 SV=2	C	Energy production and conversion	PREDICTED: formate dehydrogenase 1, mitochondrial-like [Glycine max]
ONT.6683.2	--	--	Cellular Component: mitochondrial outer membrane translocase complex (GO:0005742);; Biological Process: protein import into mitochondrial matrix (GO:0030150);;	K17771|2.82034e-23|gmx:100798528|K17771 mitochondrial import receptor subunit TOM7 | (RefSeq) mitochondrial import receptor subunit TOM7-1-like	--	--	--	TOM7 family	Mitochondrial import receptor subunit TOM7-1 GN=TOM7-1 OS=Arabidopsis thaliana (Mouse-ear cress) PE=1 SV=1	U	Intracellular trafficking, secretion, and vesicular transport	PREDICTED: mitochondrial import receptor subunit TOM7-1-like isoform 1 [Glycine max]
ONT.6112.8	--	--	--	--	--	--	--	Stress up-regulated Nod 19;; Stress up-regulated Nod 19;; Stress up-regulated Nod 19	--	S	Function unknown	PREDICTED: uncharacterized protein LOC100785991 [Glycine max]
ONT.20842.3	--	--	Molecular Function: structural constituent of ribosome (GO:0003735);; Biological Process: translation (GO:0006412);; Cellular Component: cytosolic large ribosomal subunit (GO:0022625);;	K02903|1.09495e-83|gmx:100500189|K02903 large subunit ribosomal protein L28e | (RefSeq) uncharacterized LOC100500189	Ribosome (ko03010)	[J]	Translation, ribosomal structure and biogenesis	Ribosomal L28e protein family	60S ribosomal protein L28-2 GN=RPL28C OS=Arabidopsis thaliana (Mouse-ear cress) PE=2 SV=1	J	Translation, ribosomal structure and biogenesis	60S ribosomal protein L28-2 [Glycine soja]
ONT.28474.1	--	--	Molecular Function: DNA binding (GO:0003677);;	--	--	--	--	--	--	S	Function unknown	PREDICTED: uncharacterized protein LOC100779050 [Glycine max]
ONT.15272.3	--	--	--	--	--	--	--	--	--	S	Function unknown	uncharacterized protein LOC100527721 [Glycine max]
ONT.21391.2	--	--	--	--	--	--	--	--	--	S	Function unknown	hypothetical protein glysoja_009938 [Glycine soja]
ONT.14283.5	--	--	Cellular Component: nuclear nucleosome (GO:0000788);; Molecular Function: DNA binding (GO:0003677);; Biological Process: nucleosome assembly (GO:0006334);; Molecular Function: protein heterodimerization activity (GO:0046982);;	K11252|1.32539e-34|gmx:100305731|K11252 histone H2B | (RefSeq) uncharacterized LOC100305731	--	[B]	Chromatin structure and dynamics	Core histone H2A/H2B/H3/H4	Histone H2B.3 (Fragment) GN=H2B-3 OS=Solanum lycopersicum (Tomato) PE=2 SV=1	B	Chromatin structure and dynamics	uncharacterized protein LOC100305731 [Glycine max]
ONT.6593.5	[H]	Coenzyme transport and metabolism	Biological Process: defense response to insect (GO:0002213);; Molecular Function: nucleic acid binding (GO:0003676);; Molecular Function: glutamate-cysteine ligase activity (GO:0004357);; Molecular Function: ATP binding (GO:0005524);; Biological Process: glutathione biosynthetic process (GO:0006750);; Molecular Function: zinc ion binding (GO:0008270);; Biological Process: response to heat (GO:000…	K01919|0|cam:101502151|K01919 glutamate--cysteine ligase [EC:6.3.2.2] | (RefSeq) glutamate--cysteine ligase, chloroplastic	Cysteine and methionine metabolism (ko00270);Glutathione metabolism (ko00480)	--	--	Glutamate-cysteine ligase family 2(GCS2);; Glutamate-cysteine ligase family 2(GCS2);; Glutamate-cysteine ligase family 2(GCS2);; Glutamate-cysteine ligase family 2(GCS2)	Glutamate--cysteine ligase, chloroplastic (Precursor) GN=GSH1 OS=Medicago truncatula (Barrel medic) PE=2 SV=1	H	Coenzyme transport and metabolism	PREDICTED: glutamate--cysteine ligase, chloroplastic-like [Cicer arietinum]
ONT.19925.2	--	--	--	--	--	[R]	General function prediction only	--	Protein yippee-like OS=Solanum tuberosum (Potato) PE=2 SV=1	S	Function unknown	uncharacterized protein LOC100500435 [Glycine max]
ONT.27997.3	[R]	General function prediction only	Molecular Function: sphingomyelin phosphodiesterase activity (GO:0004767);; Molecular Function: GTP binding (GO:0005525);; Cellular Component: intracellular (GO:0005622);; Cellular Component: plasma membrane (GO:0005886);; Biological Process: small GTPase mediated signal transduction (GO:0007264);; Biological Process: protein transport (GO:0015031);;	K07897|9.90323e-130|gmx:100785104|K07897 Ras-related protein Rab-7A | (RefSeq) Rab7p; ras-related protein Rab7	Endocytosis (ko04144);Phagosome (ko04145)	[R]	General function prediction only	Ras family;; Ras of Complex, Roc, domain of DAPkinase;; ADP-ribosylation factor family	Ras-related protein Rab7 OS=Glycine max (Soybean) PE=2 SV=1	S	Function unknown	Ras-related protein Rab7 [Glycine soja]
ONT.12329.7	--	--	Molecular Function: transcription corepressor activity (GO:0003714);; Cellular Component: nucleus (GO:0005634);; Biological Process: response to wounding (GO:0009611);; Biological Process: regulation of defense response (GO:0031347);; Biological Process: negative regulation of nucleic acid-templated transcription (GO:1903507);; Biological Process: regulation of jasmonic acid mediated signaling pa…	K13464|1.38455e-75|gmx:100801449|K13464 jasmonate ZIM domain-containing protein | (RefSeq) protein TIFY 10A-like	Plant hormone signal transduction (ko04075)	--	--	tify domain	Protein TIFY 10B OS=Arabidopsis thaliana (Mouse-ear cress) PE=1 SV=1	S	Function unknown	Protein TIFY 10A [Glycine soja]
ONT.3864.9	--	--	Molecular Function: protein tyrosine phosphatase activity (GO:0004725);; Cellular Component: nucleus (GO:0005634);; Cellular Component: cytosol (GO:0005829);; Biological Process: peptidyl-tyrosine dephosphorylation (GO:0035335);;	--	--	--	--	Inositol hexakisphosphate;; Inositol hexakisphosphate	--	S	Function unknown	PREDICTED: paladin-like [Glycine max]
ONT.10982.4	[P]	Inorganic ion transport and metabolism	Cellular Component: integral component of plasma membrane (GO:0005887);; Molecular Function: secondary active sulfate transmembrane transporter activity (GO:0008271);; Biological Process: sulfate transmembrane transport (GO:1902358);;	K17470|1.71895e-60|pvu:PHAVU_006G207800g|K17470 sulfate transporter 1, high-affinity | (RefSeq) hypothetical protein	--	[P]	Inorganic ion transport and metabolism	Sulfate permease family;; STAS domain	High affinity sulfate transporter 2 GN=ST2 OS=Stylosanthes hamata (Caribbean stylo) PE=2 SV=1	P	Inorganic ion transport and metabolism	hypothetical protein PHAVU_006G207800g [Phaseolus vulgaris]
ONT.2923.4	--	--	--	--	--	--	--	--	--	S	Function unknown	PREDICTED: uncharacterized protein LOC100499972 isoformX1 [Glycine max]
ONT.11098.2	--	--	--	--	--	--	--	--	DAG protein, chloroplastic (Precursor) GN=DAG OS=Antirrhinum majus (Garden snapdragon) PE=2 SV=1	S	Function unknown	PREDICTED: calcium-binding protein P-like [Glycine max]
ONT.6005.2	--	--	Cellular Component: integral component of membrane (GO:0016021);; Biological Process: transmembrane transport (GO:0055085);;	K07300|1.41642e-48|gmx:100799616|K07300 Ca2+:H+ antiporter | (RefSeq) vacuolar cation/proton exchanger 5	--	[B]	Chromatin structure and dynamics	--	--	P	Inorganic ion transport and metabolism	DDT domain-containing protein [Glycine soja]
ONT.19557.4	--	--	Cellular Component: endosome (GO:0005768);; Biological Process: endocytosis (GO:0006897);; Biological Process: vesicle organization (GO:0016050);; Cellular Component: extrinsic component of membrane (GO:0019898);; Molecular Function: phosphatidylinositol binding (GO:0035091);;	--	--	--	--	PX domain	--	S	Function unknown	PREDICTED: CAP-Gly domain-containing linker protein 1-like [Glycine max]
ONT.20699.3	[IQ]	Lipid transport and metabolism;; Secondary metabolites biosynthesis, transport and catabolism	Biological Process: metabolic process (GO:0008152);; Cellular Component: integral component of membrane (GO:0016021);; Molecular Function: ligase activity (GO:0016874);;	K10526|0|gmx:100811344|K10526 OPC-8:0 CoA ligase 1 [EC:6.2.1.-] | (RefSeq) 4-coumarate--CoA ligase-like 5	alpha-Linolenic acid metabolism (ko00592)	[I]	Lipid transport and metabolism	AMP-binding enzyme;; AMP-binding enzyme;; AMP-binding enzyme;; AMP-binding enzyme C-terminal domain	4-coumarate--CoA ligase-like 5 GN=F5M15.17 OS=Arabidopsis thaliana (Mouse-ear cress) PE=1 SV=2	IQ	Lipid transport and metabolism;; Secondary metabolites biosynthesis, transport and catabolism	PREDICTED: 4-coumarate--CoA ligase-like 5-like [Glycine max]
ONT.1686.1	[N]	Cell motility	Molecular Function: dolichyl-phosphate-mannose-protein mannosyltransferase activity (GO:0004169);; Molecular Function: dolichyl-phosphate beta-D-mannosyltransferase activity (GO:0004582);; Cellular Component: endoplasmic reticulum membrane (GO:0005789);; Biological Process: protein N-linked glycosylation (GO:0006487);; Biological Process: GPI anchor biosynthetic process (GO:0006506);; Cellular Co…	K00729|0|gmx:100781283|K00729 dolichyl-phosphate beta-glucosyltransferase [EC:2.4.1.117] | (RefSeq) dolichyl-phosphate beta-glucosyltransferase-like	N-Glycan biosynthesis (ko00510)	[R]	General function prediction only	--	--	M	Cell wall/membrane/envelope biogenesis	PREDICTED: dolichyl-phosphate beta-glucosyltransferase-like isoform X1 [Glycine max]
ONT.23823.4	--	--	Biological Process: response to nitrate (GO:0010167);; Biological Process: nitrate transport (GO:0015706);; Cellular Component: integral component of membrane (GO:0016021);;	--	--	--	--	High-affinity nitrate transporter accessory	High-affinity nitrate transporter 3.1 (Precursor) GN=At5g50200 OS=Arabidopsis thaliana (Mouse-ear cress) PE=1 SV=1	P	Inorganic ion transport and metabolism	PREDICTED: high-affinity nitrate transporter 3.1-like [Glycine max]
ONT.16324.6	--	--	--	--	--	[R]	General function prediction only	Zn-finger in Ran binding protein and others	RanBP2-type zinc finger protein At1g67325 GN=At1g67325 OS=Arabidopsis thaliana (Mouse-ear cress) PE=1 SV=1	S	Function unknown	RanBP2-type zinc finger protein [Glycine soja]
ONT.26106.4	--	--	Cellular Component: integral component of membrane (GO:0016021);;	--	--	--	--	--	--	S	Function unknown	PREDICTED: uncharacterized protein LOC100781322 isoform X1 [Glycine max]
ONT.107.6	--	--	--	--	--	--	--	--	--	S	Function unknown	PREDICTED: uncharacterized protein LOC100788211 [Glycine max]
ONT.18073.22	--	--	Molecular Function: NAD+ ADP-ribosyltransferase activity (GO:0003950);;	--	--	--	--	--	--	S	Function unknown	PREDICTED: inter-alpha-trypsin inhibitor heavy chain H3-like [Glycine max]
ONT.3696.2	--	--	Molecular Function: signal transducer activity (GO:0004871);; Biological Process: defense response (GO:0006952);; Biological Process: signal transduction (GO:0007165);; Cellular Component: plasmodesma (GO:0009506);; Cellular Component: integral component of membrane (GO:0016021);; Cellular Component: anchored component of plasma membrane (GO:0046658);;	--	--	--	--	--	Protein YLS9 GN=F11F19.11 OS=Arabidopsis thaliana (Mouse-ear cress) PE=2 SV=1	S	Function unknown	Putative syntaxin-24 [Glycine soja]
ONT.24746.1	--	--	Molecular Function: transcription factor activity, transcription factor binding (GO:0000989);; Molecular Function: transcription factor activity, sequence-specific DNA binding (GO:0003700);; Cellular Component: nucleus (GO:0005634);; Biological Process: regulation of transcription, DNA-templated (GO:0006355);; Biological Process: response to ethylene (GO:0009723);; Biological Process: response to…	K14494|2.73036e-173|gmx:100799695|K14494 DELLA protein | (RefSeq) GAI; DELLA protein GAI-like	Plant hormone signal transduction (ko04075)	--	--	GRAS domain family;; GRAS domain family;; Transcriptional regulator DELLA protein N terminal	DELLA protein GAI GN=GAI OS=Gossypium hirsutum (Upland cotton) PE=2 SV=1	K	Transcription	PREDICTED: DELLA protein GAI-like [Glycine max]
ONT.19812.5	--	--	Cellular Component: membrane (GO:0016020);;	--	--	--	--	--	--	--	--	PREDICTED: uncharacterized protein LOC100777315 [Glycine max]
ONT.27082.1	[G]	Carbohydrate transport and metabolism	Cellular Component: nucleus (GO:0005634);; Cellular Component: cytosol (GO:0005829);; Biological Process: carbohydrate metabolic process (GO:0005975);; Molecular Function: isomerase activity (GO:0016853);;	--	--	--	--	Cupin domain;; ChrR Cupin-like domain;; AraC-like ligand binding domain	DNA-damage-repair/toleration protein DRT102 GN=DRT102 OS=Arabidopsis thaliana (Mouse-ear cress) PE=1 SV=2	G	Carbohydrate transport and metabolism	PREDICTED: DNA-damage-repair/toleration protein DRT102-like [Glycine max]
ONT.25781.2	--	--	--	--	--	--	--	PDDEXK-like family of unknown function	--	S	Function unknown	PREDICTED: uncharacterized protein LOC100794240 [Glycine max]
ONT.15984.2	[N]	Cell motility	Cellular Component: Golgi apparatus (GO:0005794);; Biological Process: mucilage biosynthetic process (GO:0010192);; Cellular Component: integral component of membrane (GO:0016021);; Molecular Function: cellulose synthase (UDP-forming) activity (GO:0016760);; Molecular Function: glucomannan 4-beta-mannosyltransferase activity (GO:0047259);; Biological Process: mucilage metabolic process involved i…	K13680|0|gmx:100802752|K13680 beta-mannan synthase [EC:2.4.1.32] | (RefSeq) glucomannan 4-beta-mannosyltransferase 2	--	--	--	Glycosyltransferase like family 2;; Glycosyl transferase family group 2;; Glycosyl transferase family 2;; Glycosyl transferase family 21	Glucomannan 4-beta-mannosyltransferase 2 GN=CSLA2 OS=Arabidopsis thaliana (Mouse-ear cress) PE=2 SV=1	M	Cell wall/membrane/envelope biogenesis	PREDICTED: glucomannan 4-beta-mannosyltransferase 2-like [Glycine max]
ONT.2942.3	--	--	Cellular Component: Sec61 translocon complex (GO:0005784);; Biological Process: intracellular protein transport (GO:0006886);; Cellular Component: integral component of membrane (GO:0016021);;	K09481|3.02211e-12|tcc:TCM_005610|K09481 protein transport protein SEC61 subunit beta | (RefSeq) Preprotein translocase Sec, Sec61-beta subunit protein	Protein export (ko03060);Protein processing in endoplasmic reticulum (ko04141);Phagosome (ko04145)	[O]	Posttranslational modification, protein turnover, chaperones	--	Protein transport protein Sec61 subunit beta GN=At2g45070 OS=Arabidopsis thaliana (Mouse-ear cress) PE=1 SV=1	U	Intracellular trafficking, secretion, and vesicular transport	unnamed protein product [Coffea canephora]
ONT.14485.1	--	--	--	--	--	--	--	RWP-RK domain;; PB1 domain	Protein NLP3 OS=Oryza sativa subsp. japonica (Rice) PE=3 SV=1	S	Function unknown	PREDICTED: protein NLP7-like isoform X1 [Glycine max]
ONT.1027.1	--	--	Biological Process: transcription, DNA-templated (GO:0006351);;	--	--	--	--	--	Dehydration-responsive element-binding protein 1C GN=M7J2.161 OS=Arabidopsis thaliana (Mouse-ear cress) PE=2 SV=2	K	Transcription	PREDICTED: dehydration-responsive element-binding protein 1F isoform 1 [Glycine max]
ONT.25608.4	--	--	--	--	--	--	--	Gibberellin regulated protein	Gibberellin-regulated protein 6 (Precursor) GN=GASA6 OS=Arabidopsis thaliana (Mouse-ear cress) PE=3 SV=1	S	Function unknown	hypothetical protein glysoja_006059 [Glycine soja]
ONT.22034.4	--	--	Molecular Function: nucleotide binding (GO:0000166);; Molecular Function: nucleic acid binding (GO:0003676);; Biological Process: mRNA processing (GO:0006397);;	--	--	--	--	--	--	S	Function unknown	Embryonic polyadenylate-binding protein 2 [Glycine soja]
ONT.13624.1	--	--	--	--	--	--	--	--	--	S	Function unknown	PREDICTED: uncharacterized protein LOC102659621 isoform X1 [Glycine max]
ONT.22340.1	[IQR]	Lipid transport and metabolism;; Secondary metabolites biosynthesis, transport and catabolism;; General function prediction only	Molecular Function: xanthoxin dehydrogenase activity (GO:0010301);; Molecular Function: androstan-3-alpha,17-beta-diol dehydrogenase activity (GO:0047044);; Biological Process: oxidation-reduction process (GO:0055114);;	--	--	[R]	General function prediction only	short chain dehydrogenase;; Enoyl-(Acyl carrier protein) reductase;; KR domain;; Enoyl-(Acyl carrier protein) reductase	Zerumbone synthase GN=ZSD1 OS=Zingiber zerumbet (Shampoo ginger) PE=1 SV=1	S	Function unknown	PREDICTED: short-chain dehydrogenase reductase 2a-like isoform X2 [Glycine max]
ONT.20699.2	[IQ]	Lipid transport and metabolism;; Secondary metabolites biosynthesis, transport and catabolism	Biological Process: metabolic process (GO:0008152);; Cellular Component: integral component of membrane (GO:0016021);; Molecular Function: ligase activity (GO:0016874);;	K10526|0|gmx:100811344|K10526 OPC-8:0 CoA ligase 1 [EC:6.2.1.-] | (RefSeq) 4-coumarate--CoA ligase-like 5	alpha-Linolenic acid metabolism (ko00592)	[I]	Lipid transport and metabolism	AMP-binding enzyme;; AMP-binding enzyme;; AMP-binding enzyme;; AMP-binding enzyme;; AMP-binding enzyme C-terminal domain	4-coumarate--CoA ligase-like 5 GN=F5M15.17 OS=Arabidopsis thaliana (Mouse-ear cress) PE=1 SV=2	IQ	Lipid transport and metabolism;; Secondary metabolites biosynthesis, transport and catabolism	PREDICTED: 4-coumarate--CoA ligase-like 5-like [Glycine max]
ONT.27528.1	--	--	--	--	--	--	--	--	--	S	Function unknown	hypothetical protein glysoja_043160 [Glycine soja]
ONT.6302.1	--	--	Molecular Function: DNA binding (GO:0003677);; Molecular Function: transcription factor activity, sequence-specific DNA binding (GO:0003700);; Cellular Component: nucleus (GO:0005634);; Biological Process: regulation of transcription, DNA-templated (GO:0006355);;	K09286|2.2668e-83|gmx:100803832|K09286 EREBP-like factor | (RefSeq) ethylene-responsive transcription factor RAP2-11-like	--	--	--	--	Ethylene-responsive transcription factor RAP2-11 GN=T29J13.210 OS=Arabidopsis thaliana (Mouse-ear cress) PE=2 SV=1	--	--	PREDICTED: ethylene-responsive transcription factor RAP2-11-like [Glycine max]
ONT.7633.1	--	--	Biological Process: vesicle docking involved in exocytosis (GO:0006904);; Cellular Component: intracellular membrane-bounded organelle (GO:0043231);; Cellular Component: cytoplasmic part (GO:0044444);; Cellular Component: intracellular organelle part (GO:0044446);;	K12479|0|gmx:100802965|K12479 vacuolar protein sorting-associated protein 45 | (RefSeq) vacuolar protein sorting-associated protein 45 homolog	Endocytosis (ko04144)	[U]	Intracellular trafficking, secretion, and vesicular transport	Sec1 family;; Sec1 family;; Sec1 family	Vacuolar protein sorting-associated protein 45 homolog GN=VPS45 OS=Arabidopsis thaliana (Mouse-ear cress) PE=1 SV=2	U	Intracellular trafficking, secretion, and vesicular transport	PREDICTED: vacuolar protein sorting-associated protein 45 homolog [Glycine max]
ONT.11571.1	[E]	Amino acid transport and metabolism	Molecular Function: catalytic activity (GO:0003824);; Biological Process: polyamine metabolic process (GO:0006595);;	K00797|2.27101e-82|gmx:100812978|K00797 spermidine synthase [EC:2.5.1.16] | (RefSeq) spermidine synthase	Cysteine and methionine metabolism (ko00270);Arginine and proline metabolism (ko00330);beta-Alanine metabolism (ko00410);Glutathione metabolism (ko00480)	[E]	Amino acid transport and metabolism	Spermidine synthase tetramerisation domain;; Spermine/spermidine synthase domain;; Spermidine synthase tetramerisation domain;; Spermine/spermidine synthase domain	Spermidine synthase OS=Coffea arabica (Arabian coffee) PE=2 SV=1	E	Amino acid transport and metabolism	PREDICTED: spermidine synthase 2 isoform 1 [Glycine max]
ONT.16981.2	[C]	Energy production and conversion	Molecular Function: calcium ion binding (GO:0005509);; Cellular Component: peroxisome (GO:0005777);; Molecular Function: NADH dehydrogenase (ubiquinone) activity (GO:0008137);; Cellular Component: extrinsic component of mitochondrial inner membrane (GO:0031314);; Biological Process: oxidation-reduction process (GO:0055114);;	K17871|0|gmx:100793566|K17871 NADH:ubiquinone reductase (non-electrogenic) [EC:1.6.5.9] | (RefSeq) external alternative NAD(P)H-ubiquinone oxidoreductase B1, mitochondrial	--	[C]	Energy production and conversion	EF hand;; EF hand;; EF-hand domain;; Pyridine nucleotide-disulphide oxidoreductase	External alternative NAD(P)H-ubiquinone oxidoreductase B1, mitochondrial (Precursor) GN=NDB1 OS=Solanum tuberosum (Potato) PE=3 SV=1	C	Energy production and conversion	External NADH-ubiquinone oxidoreductase 1, mitochondrial [Glycine soja]
ONT.11845.1	--	--	Biological Process: maturation of SSU-rRNA from tricistronic rRNA transcript (SSU-rRNA, 5.8S rRNA, LSU-rRNA) (GO:0000462);; Molecular Function: structural constituent of ribosome (GO:0003735);; Biological Process: translation (GO:0006412);; Cellular Component: chloroplast (GO:0009507);; Molecular Function: rRNA binding (GO:0019843);; Cellular Component: cytosolic small ribosomal subunit (GO:00226…	K02995|6.41146e-118|gmx:100813170|K02995 small subunit ribosomal protein S8e | (RefSeq) 40S ribosomal protein S8-like	Ribosome (ko03010)	[J]	Translation, ribosomal structure and biogenesis	Ribosomal protein S8e;; Ribosomal protein S8e	40S ribosomal protein S8 GN=RPS8 OS=Zea mays (Maize) PE=1 SV=2	J	Translation, ribosomal structure and biogenesis	uncharacterized protein LOC100813170 [Glycine max]
ONT.5124.6	--	--	Biological Process: response to stress (GO:0006950);; Biological Process: response to abscisic acid (GO:0009737);; Cellular Component: integral component of membrane (GO:0016021);;	K17279|1.70338e-39|gmx:100305818|K17279 receptor expression-enhancing protein 5/6 | (RefSeq) uncharacterized LOC100305818	--	[U]	Intracellular trafficking, secretion, and vesicular transport	--	HVA22-like protein d GN=HVA22D OS=Arabidopsis thaliana (Mouse-ear cress) PE=2 SV=1	U	Intracellular trafficking, secretion, and vesicular transport	Protein HVA22 [Glycine soja]
ONT.4600.2	[O]	Posttranslational modification, protein turnover, chaperones	Molecular Function: threonine-type endopeptidase activity (GO:0004298);; Cellular Component: nucleus (GO:0005634);; Cellular Component: vacuolar membrane (GO:0005774);; Cellular Component: cytosol (GO:0005829);; Cellular Component: proteasome core complex (GO:0005839);; Biological Process: regulation of plant-type hypersensitive response (GO:0010363);; Biological Process: proteolysis involved in …	K02738|1.00528e-119|gmx:100793551|K02738 20S proteasome subunit beta 1 [EC:3.4.25.1] | (RefSeq) proteasome subunit beta type-6	Proteasome (ko03050)	[O]	Posttranslational modification, protein turnover, chaperones	Proteasome subunit	Proteasome subunit beta type-6 (Precursor) GN=F8F16.120 OS=Arabidopsis thaliana (Mouse-ear cress) PE=1 SV=2	O	Posttranslational modification, protein turnover, chaperones	PREDICTED: proteasome subunit beta type-6 [Glycine max]
ONT.4269.1	--	--	--	--	--	--	--	--	--	S	Function unknown	hypothetical protein glysoja_034275 [Glycine soja]
ONT.1368.1	--	--	Molecular Function: metalloendopeptidase activity (GO:0004222);; Biological Process: proteolysis (GO:0006508);; Molecular Function: zinc ion binding (GO:0008270);; Cellular Component: integral component of membrane (GO:0016021);; Cellular Component: extracellular matrix (GO:0031012);;	--	--	[OW]	--	Matrixin;; Putative peptidoglycan binding domain	Metalloendoproteinase 1 (Precursor) OS=Glycine max (Soybean) PE=1 SV=2	O	Posttranslational modification, protein turnover, chaperones	PREDICTED: metalloendoproteinase 1-like [Glycine max]
ONT.15196.7	[P]	Inorganic ion transport and metabolism	Molecular Function: calcium-transporting ATPase activity (GO:0005388);; Molecular Function: calmodulin binding (GO:0005516);; Molecular Function: ATP binding (GO:0005524);; Cellular Component: endoplasmic reticulum (GO:0005783);; Cellular Component: integral component of plasma membrane (GO:0005887);; Cellular Component: chloroplast inner membrane (GO:0009706);; Molecular Function: metal ion bind…	K01537|1.5667e-106|gmx:100792691|K01537 Ca2+-transporting ATPase [EC:3.6.3.8] | (RefSeq) calcium-transporting ATPase 2, plasma membrane-type-like	--	[P]	Inorganic ion transport and metabolism	Cation transporting ATPase, C-terminus	Calcium-transporting ATPase 1, chloroplastic (Precursor) OS=Arabidopsis thaliana (Mouse-ear cress) PE=1 SV=3	P	Inorganic ion transport and metabolism	PREDICTED: calcium-transporting ATPase 2, plasma membrane-type-like [Glycine max]
ONT.4836.3	--	--	--	--	--	--	--	DNA repair REX1-B	--	S	Function unknown	hypothetical protein glysoja_040620 [Glycine soja]
ONT.16354.2	--	--	--	--	--	--	--	--	Protein YLS3 (Precursor) GN=YLS3 OS=Arabidopsis thaliana (Mouse-ear cress) PE=2 SV=1	S	Function unknown	Putative GPI-anchored protein [Glycine soja]
ONT.19804.8	--	--	Cellular Component: membrane (GO:0016020);; Biological Process: response to chemical (GO:0042221);; Cellular Component: cytoplasmic part (GO:0044444);;	--	--	--	--	--	--	S	Function unknown	uncharacterized protein LOC100802292 [Glycine max]
ONT.23842.7	--	--	Molecular Function: protein serine/threonine kinase activity (GO:0004674);; Biological Process: phosphorylation (GO:0016310);;	K08818|2.54479e-119|gmx:100814438|K08818 cell division cycle 2-like [EC:2.7.11.22] | (RefSeq) cyclin-dependent kinase G-2-like	--	[R]	General function prediction only	Protein kinase domain	Cyclin-dependent kinase G-2 GN=OJ991113_30.14 OS=Oryza sativa subsp. japonica (Rice) PE=2 SV=2	T	Signal transduction mechanisms	Cyclin-dependent kinase G-2 [Glycine soja]
ONT.19250.5	--	--	Cellular Component: integral component of membrane (GO:0016021);;	--	--	--	--	--	--	S	Function unknown	hypothetical protein glysoja_038796 [Glycine soja]
ONT.4340.9	[U]	Intracellular trafficking, secretion, and vesicular transport	Molecular Function: serine-type endopeptidase activity (GO:0004252);; Biological Process: signal peptide processing (GO:0006465);; Biological Process: protein processing involved in protein targeting to mitochondrion (GO:0006627);; Cellular Component: plastid envelope (GO:0009526);; Cellular Component: chloroplast thylakoid membrane (GO:0009535);; Biological Process: thylakoid membrane organizati…	K03100|6.41035e-29|gmx:100817525|K03100 signal peptidase I [EC:3.4.21.89] | (RefSeq) probable thylakoidal processing peptidase 2, chloroplastic	Protein export (ko03060)	[O]	Posttranslational modification, protein turnover, chaperones	--	Thylakoidal processing peptidase 1, chloroplastic (Precursor) GN=TPP1 OS=Arabidopsis thaliana (Mouse-ear cress) PE=2 SV=2	U	Intracellular trafficking, secretion, and vesicular transport	Putative thylakoidal processing peptidase 2, chloroplastic [Glycine soja]
ONT.15203.2	--	--	Molecular Function: peroxidase activity (GO:0004601);; Cellular Component: extracellular region (GO:0005576);; Biological Process: response to oxidative stress (GO:0006979);; Molecular Function: heme binding (GO:0020037);; Biological Process: hydrogen peroxide catabolic process (GO:0042744);; Molecular Function: metal ion binding (GO:0046872);; Biological Process: oxidation-reduction process (GO:…	K00430|5.53502e-129|pvu:PHAVU_002G012300g|K00430 peroxidase [EC:1.11.1.7] | (RefSeq) hypothetical protein	Phenylpropanoid biosynthesis (ko00940)	--	--	Peroxidase;; Peroxidase	Peroxidase 35 (Precursor) GN=F3A4.40 OS=Arabidopsis thaliana (Mouse-ear cress) PE=1 SV=1	G	Carbohydrate transport and metabolism	hypothetical protein PHAVU_002G012300g [Phaseolus vulgaris]
ONT.10675.1	[F]	Nucleotide transport and metabolism	Molecular Function: transporter activity (GO:0005215);; Cellular Component: integral component of membrane (GO:0016021);; Biological Process: transmembrane transport (GO:0055085);;	K14611|0|pvu:PHAVU_002G239500g|K14611 solute carrier family 23 (nucleobase transporter), member 1/2 | (RefSeq) hypothetical protein	--	[F]	Nucleotide transport and metabolism	Permease family;; Permease family;; Permease family	Nucleobase-ascorbate transporter 2 GN=NAT2 OS=Arabidopsis thaliana (Mouse-ear cress) PE=2 SV=2	F	Nucleotide transport and metabolism	Nucleobase-ascorbate transporter 2 [Glycine soja]
ONT.5277.2	--	--	Biological Process: autophagy of mitochondrion (GO:0000422);; Cellular Component: cytosol (GO:0005829);; Biological Process: protein lipidation (GO:0006497);; Cellular Component: extrinsic component of membrane (GO:0019898);; Molecular Function: phosphatidylinositol-3-phosphate binding (GO:0032266);; Cellular Component: pre-autophagosomal structure membrane (GO:0034045);; Biological Process: prot…	--	--	[S]	Function unknown	--	Autophagy-related protein 18c GN=ATG18C OS=Arabidopsis thaliana (Mouse-ear cress) PE=2 SV=1	S	Function unknown	PREDICTED: autophagy-related protein 18c-like isoform X1 [Glycine max]
ONT.20600.2	--	--	Molecular Function: RNA binding (GO:0003723);; Cellular Component: integral component of membrane (GO:0016021);;	K14945|4.72849e-124|gmx:100820485|K14945 protein quaking | (RefSeq) KH domain-containing protein At3g08620	--	[A]	RNA processing and modification	Homodimerisation region of STAR domain protein	KH domain-containing protein At2g38610 GN=At2g38610 OS=Arabidopsis thaliana (Mouse-ear cress) PE=1 SV=1	A	RNA processing and modification	KH domain-containing protein [Glycine soja]
ONT.25508.2	[O]	Posttranslational modification, protein turnover, chaperones	Cellular Component: cell (GO:0005623);; Molecular Function: electron carrier activity (GO:0009055);; Molecular Function: protein disulfide oxidoreductase activity (GO:0015035);; Biological Process: cell redox homeostasis (GO:0045454);; Biological Process: oxidation-reduction process (GO:0055114);;	K07390|7.24562e-106|gmx:100500060|K07390 monothiol glutaredoxin | (RefSeq) uncharacterized LOC100500060	--	[O]	Posttranslational modification, protein turnover, chaperones	Glutaredoxin	Monothiol glutaredoxin-S14, chloroplastic (Precursor) GN=F28P10.120 OS=Arabidopsis thaliana (Mouse-ear cress) PE=1 SV=2	O	Posttranslational modification, protein turnover, chaperones	uncharacterized protein LOC100500060 [Glycine max]
ONT.27384.1	[T]	Signal transduction mechanisms	Molecular Function: calcium ion binding (GO:0005509);; Molecular Function: protein binding (GO:0005515);; Cellular Component: nucleus (GO:0005634);; Cellular Component: vacuolar membrane (GO:0005774);; Cellular Component: cytosol (GO:0005829);; Cellular Component: plasma membrane (GO:0005886);; Molecular Function: O-methyltransferase activity (GO:0008171);; Biological Process: regulation of photo…	K02183|1.36998e-74|pper:PRUPE_ppa012070mg|K02183 calmodulin | (RefSeq) hypothetical protein	Phosphatidylinositol signaling system (ko04070);Plant-pathogen interaction (ko04626)	[T]	Signal transduction mechanisms	EF hand;; EF-hand domain;; EF-hand domain pair;; EF hand;; EF-hand domain pair;; EF-hand domain;; EF-hand domain pair;; EF hand;; EF-hand domain pair;; EF hand;; Cytoskeletal-regulatory complex EF hand	Calmodulin GN=CAM OS=Hordeum vulgare (Barley) PE=2 SV=2	DTZ	Cell cycle control, cell division, chromosome partitioning;; Signal transduction mechanisms;; Cytoskeleton	unknown [Zea mays]
ONT.7702.13	--	--	Cellular Component: endosome (GO:0005768);; Cellular Component: vacuolar membrane (GO:0005774);; Cellular Component: trans-Golgi network (GO:0005802);; Cellular Component: chloroplast (GO:0009507);; Molecular Function: molybdate ion transmembrane transporter activity (GO:0015098);; Biological Process: molybdate ion transport (GO:0015689);; Cellular Component: integral component of membrane (GO:00…	--	--	[G]	Carbohydrate transport and metabolism	Sugar-tranasporters, 12 TM	--	G	Carbohydrate transport and metabolism	PREDICTED: molybdate-anion transporter isoform 1 [Glycine max]
ONT.143.2	--	--	--	--	--	--	--	--	--	S	Function unknown	PREDICTED: uncharacterized protein LOC100791019 isoformX1 [Glycine max]
ONT.22167.1	--	--	Cellular Component: intracellular (GO:0005622);; Biological Process: intracellular protein transport (GO:0006886);; Molecular Function: zinc ion binding (GO:0008270);; Biological Process: vesicle-mediated transport (GO:0016192);;	K20178|6.71109e-88|gmx:100785710|K20178 vacuolar protein sorting-associated protein 8 | (RefSeq) vacuolar protein sorting-associated protein 8 homolog	--	--	--	--	--	S	Function unknown	PREDICTED: vacuolar protein sorting-associated protein 8 homolog [Glycine max]
ONT.23832.8	--	--	Biological Process: primary metabolic process (GO:0044238);; Biological Process: cellular macromolecule metabolic process (GO:0044260);;	--	--	[K]	Transcription	BTB/POZ domain;; TAZ zinc finger	BTB/POZ and TAZ domain-containing protein 1 GN=BT1 OS=Arabidopsis thaliana (Mouse-ear cress) PE=1 SV=1	S	Function unknown	PREDICTED: BTB/POZ and TAZ domain-containing protein 1 [Glycine max]
ONT.17522.2	--	--	--	--	--	--	--	TAF RNA Polymerase I subunit A;; TAF RNA Polymerase I subunit A	--	S	Function unknown	hypothetical protein glysoja_007822 [Glycine soja]
ONT.28502.4	--	--	Molecular Function: nucleic acid binding (GO:0003676);; Molecular Function: zinc ion binding (GO:0008270);; Cellular Component: cytosolic large ribosomal subunit (GO:0022625);; Cellular Component: preribosome, large subunit precursor (GO:0030687);; Biological Process: ribosomal large subunit biogenesis (GO:0042273);;	K14816|0|gmx:100809681|K14816 pre-60S factor REI1 | (RefSeq) zinc finger protein 622-like	--	[R]	General function prediction only	C2H2 type zinc-finger (2 copies)	--	S	Function unknown	PREDICTED: zinc finger protein 622-like [Glycine max]
ONT.16012.1	[Q]	Secondary metabolites biosynthesis, transport and catabolism	Molecular Function: lactoylglutathione lyase activity (GO:0004462);; Cellular Component: cytosol (GO:0005829);; Cellular Component: chloroplast (GO:0009507);; Molecular Function: metal ion binding (GO:0046872);;	K01759|6.104e-103|gmx:100779383|K01759 lactoylglutathione lyase [EC:4.4.1.5] | (RefSeq) lactoylglutathione lyase-like	Pyruvate metabolism (ko00620)	[G]	Carbohydrate transport and metabolism	Glyoxalase/Bleomycin resistance protein/Dioxygenase superfamily	Lactoylglutathione lyase GN=GLXI OS=Glycine max (Soybean) PE=1 SV=1	S	Function unknown	PREDICTED: lactoylglutathione lyase isoform X1 [Glycine max]
ONT.10899.1	--	--	Molecular Function: zinc ion binding (GO:0008270);;	K15687|1.45471e-139|gmx:100819577|K15687 E3 ubiquitin-protein ligase makorin [EC:2.3.2.27] | (RefSeq) E3 ubiquitin-protein ligase makorin-like	--	[O]	Posttranslational modification, protein turnover, chaperones	Zinc finger C-x8-C-x5-C-x3-H type (and similar);; Torus domain	E3 ubiquitin-protein ligase makorin GN=MKRN OS=Arabidopsis thaliana (Mouse-ear cress) PE=2 SV=1	S	Function unknown	PREDICTED: zinc finger CCCH domain-containing protein 69-like isoform X1 [Glycine max]
ONT.8803.2	--	--	Molecular Function: metal ion binding (GO:0046872);;	--	--	--	--	--	--	S	Function unknown	PREDICTED: zinc finger CCCH domain-containing protein 62-like [Glycine max]
ONT.25085.4	--	--	Biological Process: protein polyubiquitination (GO:0000209);; Molecular Function: ATP binding (GO:0005524);; Cellular Component: cytoplasm (GO:0005737);; Biological Process: DNA repair (GO:0006281);; Biological Process: histone ubiquitination (GO:0016574);; Molecular Function: ligase activity (GO:0016874);; Molecular Function: ubiquitin protein ligase binding (GO:0031625);; Biological Process: pr…	K10573|1.0706e-42|crb:CARUB_v10021094mg|K10573 ubiquitin-conjugating enzyme E2 A [EC:2.3.2.23] | (RefSeq) hypothetical protein	Ubiquitin mediated proteolysis (ko04120)	[O]	Posttranslational modification, protein turnover, chaperones	Ubiquitin-conjugating enzyme	Ubiquitin-conjugating enzyme E2 2 GN=UBC2 OS=Medicago sativa (Alfalfa) PE=2 SV=1	O	Posttranslational modification, protein turnover, chaperones	hypothetical protein CARUB_v10021094mg [Capsella rubella]
ONT.24589.3	--	--	Cellular Component: chloroplast (GO:0009507);; Cellular Component: integral component of membrane (GO:0016021);;	--	--	[R]	General function prediction only	LMBR1-like membrane protein;; LMBR1-like membrane protein	--	S	Function unknown	PREDICTED: LMBR1 domain-containing protein 2 homolog A-like isoform X2 [Glycine max]
ONT.24495.5	--	--	Molecular Function: copper ion binding (GO:0005507);; Cellular Component: extracellular region (GO:0005576);; Molecular Function: L-ascorbate oxidase activity (GO:0008447);; Cellular Component: plant-type cell wall (GO:0009505);; Cellular Component: plasmodesma (GO:0009506);; Molecular Function: oxidoreductase activity, oxidizing metal ions (GO:0016722);; Biological Process: oxidation-reduction p…	--	--	[Q]	Secondary metabolites biosynthesis, transport and catabolism	Multicopper oxidase	L-ascorbate oxidase homolog (Precursor) OS=Nicotiana tabacum (Common tobacco) PE=1 SV=1	Q	Secondary metabolites biosynthesis, transport and catabolism	PREDICTED: L-ascorbate oxidase homolog [Glycine max]
ONT.16216.2	[T]	Signal transduction mechanisms	Molecular Function: protein serine/threonine kinase activity (GO:0004674);; Molecular Function: ATP binding (GO:0005524);; Biological Process: protein phosphorylation (GO:0006468);; Biological Process: signal transduction (GO:0007165);; Cellular Component: integral component of membrane (GO:0016021);;	K07198|0|gmx:100816254|K07198 5'-AMP-activated protein kinase, catalytic alpha subunit [EC:2.7.11.11] | (RefSeq) CBL-interacting protein kinase 2-like	Regulation of autophagy (ko04140)	[T]	Signal transduction mechanisms	Protein kinase domain;; Protein tyrosine kinase;; Kinase-like	CBL-interacting protein kinase 2 OS=Oryza sativa subsp. japonica (Rice) PE=2 SV=1	T	Signal transduction mechanisms	PREDICTED: CBL-interacting protein kinase 2-like isoformX1 [Glycine max]
ONT.737.9	--	--	--	--	--	[S]	Function unknown	Uncharacterised protein family (UPF0183);; Uncharacterised protein family (UPF0183);; Uncharacterised protein family (UPF0183)	UPF0183 protein At3g51130 GN=At3g51130 OS=Arabidopsis thaliana (Mouse-ear cress) PE=2 SV=2	S	Function unknown	PREDICTED: UPF0183 protein At3g51130-like isoform X2 [Glycine max]
ONT.18951.2	--	--	Biological Process: posttranscriptional tethering of RNA polymerase II gene DNA at nuclear periphery (GO:0000973);; Molecular Function: RNA binding (GO:0003723);; Molecular Function: nucleocytoplasmic transporter activity (GO:0005487);; Biological Process: RNA export from nucleus (GO:0006405);; Biological Process: protein import into nucleus (GO:0006606);; Molecular Function: nuclear localization…	K14297|0|gmx:100786534|K14297 nuclear pore complex protein Nup98-Nup96 | (RefSeq) nuclear pore complex protein NUP98A	RNA transport (ko03013)	[YU]	--	Nucleoporin autopeptidase	Nuclear pore complex protein NUP98A {ECO:0000303|PubMed:21189294} OS=Arabidopsis thaliana (Mouse-ear cress) PE=1 SV=1	U	Intracellular trafficking, secretion, and vesicular transport	Nuclear pore complex protein Nup98-Nup96 [Glycine soja]
ONT.12239.2	[E]	Amino acid transport and metabolism	Cellular Component: endoplasmic reticulum (GO:0005783);; Biological Process: purine nucleobase catabolic process (GO:0006145);; Biological Process: proteolysis (GO:0006508);; Molecular Function: metallopeptidase activity (GO:0008237);; Biological Process: ureide catabolic process (GO:0010136);; Molecular Function: allantoate deiminase activity (GO:0047652);;	K02083|0|gmx:100819399|K02083 allantoate deiminase [EC:3.5.3.9] | (RefSeq) allantoate deiminase	Purine metabolism (ko00230)	--	--	Peptidase family M28;; Peptidase family M20/M25/M40;; Peptidase family M20/M25/M40	Allantoate deiminase (Precursor) GN=AAH OS=Arabidopsis thaliana (Mouse-ear cress) PE=1 SV=2	E	Amino acid transport and metabolism	PREDICTED: allantoate deiminase-like isoform X1 [Glycine max]
ONT.9505.1	[R]	General function prediction only	--	--	--	[R]	General function prediction only	WD domain, G-beta repeat;; Anaphase-promoting complex subunit 4 WD40 domain	Katanin p80 WD40 repeat-containing subunit B1 homolog {ECO:0000255|HAMAP-Rule:MF_03022} GN=At5g23430 OS=Arabidopsis thaliana (Mouse-ear cress) PE=2 SV=3	S	Function unknown	PREDICTED: telomerase Cajal body protein 1-like [Glycine max]
ONT.23326.9	--	--	Molecular Function: nucleic acid binding (GO:0003676);;	K13201|3.552e-124|gmx:100813736|K13201 nucleolysin TIA-1/TIAR | (RefSeq) oligouridylate-binding protein 1	--	[R]	General function prediction only	RNA recognition motif. (a.k.a. RRM, RBD, or RNP domain)	Oligouridylate-binding protein 1 GN=UBP1 OS=Nicotiana plumbaginifolia (Leadwort-leaved tobacco) PE=2 SV=1	S	Function unknown	PREDICTED: nucleolysin TIAR isoform X1 [Glycine max]
ONT.25210.2	--	--	Biological Process: cellular protein metabolic process (GO:0044267);;	--	--	[R]	General function prediction only	zinc finger of C3HC4-type, RING;; RING-type zinc-finger;; Zinc finger, C3HC4 type (RING finger);; Zinc finger, C3HC4 type (RING finger)	E3 ubiquitin-protein ligase PRT1 GN=PRT1 OS=Arabidopsis thaliana (Mouse-ear cress) PE=2 SV=2	S	Function unknown	PREDICTED: E3 ubiquitin-protein ligase PRT1-like isoform X1 [Glycine max]
ONT.347.3	[EH]	Amino acid transport and metabolism;; Coenzyme transport and metabolism	Biological Process: branched-chain amino acid biosynthetic process (GO:0009082);; Molecular Function: transferase activity (GO:0016740);; Molecular Function: small molecule binding (GO:0036094);; Molecular Function: anion binding (GO:0043168);; Molecular Function: metal ion binding (GO:0046872);; Molecular Function: coenzyme binding (GO:0050662);; Molecular Function: organic cyclic compound bindi…	K01652|5.12086e-115|gmx:100812402|K01652 acetolactate synthase I/II/III large subunit [EC:2.2.1.6] | (RefSeq) Ahas3; acetolactate synthase 2, chloroplastic	Valine, leucine and isoleucine biosynthesis (ko00290);Butanoate metabolism (ko00650);C5-Branched dibasic acid metabolism (ko00660);Pantothenate and CoA biosynthesis (ko00770);2-Oxocarboxylic acid metabolism (ko01210);Biosynthesis of amino acids (ko01230)	[EH]	--	Thiamine pyrophosphate enzyme, C-terminal TPP binding domain;; Thiamine pyrophosphate enzyme, C-terminal TPP binding domain	Acetolactate synthase 1, chloroplastic (Precursor) OS=Nicotiana tabacum (Common tobacco) PE=1 SV=1	E	Amino acid transport and metabolism	PREDICTED: acetolactate synthase 2, chloroplastic [Glycine max]
ONT.12908.6	--	--	Molecular Function: hydrolase activity, hydrolyzing O-glycosyl compounds (GO:0004553);; Cellular Component: cell wall (GO:0005618);; Biological Process: xyloglucan metabolic process (GO:0010411);; Cellular Component: integral component of membrane (GO:0016021);; Molecular Function: xyloglucan:xyloglucosyl transferase activity (GO:0016762);; Biological Process: cell wall biogenesis (GO:0042546);; …	K08235|2.04154e-67|gmx:100800720|K08235 xyloglucan:xyloglucosyl transferase [EC:2.4.1.207] | (RefSeq) probable xyloglucan endotransglucosylase/hydrolase protein 30-like	--	--	--	Glycosyl hydrolases family 16	Probable xyloglucan endotransglucosylase/hydrolase protein 28 (Precursor) OS=Arabidopsis thaliana (Mouse-ear cress) PE=2 SV=1	G	Carbohydrate transport and metabolism	uncharacterized protein LOC100800720 precursor [Glycine max]
ONT.3884.2	[C]	Energy production and conversion	Molecular Function: ATP citrate synthase activity (GO:0003878);; Molecular Function: succinate-CoA ligase (ADP-forming) activity (GO:0004775);; Molecular Function: ATP binding (GO:0005524);; Cellular Component: cytosol (GO:0005829);; Molecular Function: lyase activity (GO:0016829);;	K01648|0|gmx:100787551|K01648 ATP citrate (pro-S)-lyase [EC:2.3.3.8] | (RefSeq) ATP-citrate synthase alpha chain protein 2	Citrate cycle (TCA cycle) (ko00020)	[C]	Energy production and conversion	ATP citrate lyase citrate-binding	ATP-citrate synthase alpha chain protein 3 GN=ACLA-3 OS=Oryza sativa subsp. japonica (Rice) PE=2 SV=1	C	Energy production and conversion	PREDICTED: ATP-citrate synthase alpha chain protein 2 isoform X2 [Glycine max]
ONT.7298.4	--	--	--	--	--	--	--	Lytic transglycolase	Putative EG45-like domain containing protein 1 (Precursor) GN=F17I23_280 OS=Arabidopsis thaliana (Mouse-ear cress) PE=3 SV=1	S	Function unknown	PREDICTED: EG45-like domain containing protein-like [Glycine max]
ONT.20041.2	--	--	--	--	--	--	--	--	--	--	--	hypothetical protein glysoja_009320 [Glycine soja]
ONT.16805.5	[E]	Amino acid transport and metabolism	Molecular Function: prephenate dehydratase activity (GO:0004664);; Biological Process: L-phenylalanine biosynthetic process (GO:0009094);; Cellular Component: chloroplast stroma (GO:0009570);; Molecular Function: amino acid binding (GO:0016597);; Molecular Function: arogenate dehydratase activity (GO:0047769);;	K05359|1.37198e-113|gmx:100787759|K05359 arogenate/prephenate dehydratase [EC:4.2.1.91 4.2.1.51] | (RefSeq) arogenate dehydratase/prephenate dehydratase 2, chloroplastic-like	Phenylalanine, tyrosine and tryptophan biosynthesis (ko00400);Biosynthesis of amino acids (ko01230)	[E]	Amino acid transport and metabolism	Prephenate dehydratase	Arogenate dehydratase/prephenate dehydratase 2, chloroplastic (Precursor) GN=MLP3.8 OS=Arabidopsis thaliana (Mouse-ear cress) PE=1 SV=1	E	Amino acid transport and metabolism	PREDICTED: arogenate dehydratase/prephenate dehydratase 2, chloroplastic-like isoform X1 [Glycine max]
ONT.26790.2	--	--	Molecular Function: calcium ion binding (GO:0005509);;	--	--	[S]	Function unknown	TLD	--	S	Function unknown	TLD domain-containing protein KIAA1609-like protein [Glycine soja]
ONT.27549.1	--	--	Molecular Function: hydrolase activity (GO:0016787);;	K12608|1.01254e-90|gmx:100782386|K12608 CCR4-NOT complex subunit CAF16 | (RefSeq) ABC transporter I family member 20-like	RNA degradation (ko03018)	[RK]	--	--	ABC transporter I family member 20 GN=T1E22.30 OS=Arabidopsis thaliana (Mouse-ear cress) PE=2 SV=1	S	Function unknown	unknown [Glycine max]
ONT.12553.3	--	--	Molecular Function: transcription factor activity, sequence-specific DNA binding (GO:0003700);; Cellular Component: nucleus (GO:0005634);; Cellular Component: cytoplasm (GO:0005737);; Biological Process: regulation of transcription, DNA-templated (GO:0006355);; Molecular Function: sequence-specific DNA binding (GO:0043565);;	--	--	--	--	GRAS domain family;; GRAS domain family;; GRAS domain family	Scarecrow-like protein 8 GN=SCL8 OS=Arabidopsis thaliana (Mouse-ear cress) PE=2 SV=1	S	Function unknown	PREDICTED: scarecrow-like protein 8-like [Glycine max]
ONT.15620.31	[J]	Translation, ribosomal structure and biogenesis	Molecular Function: nucleotide binding (GO:0000166);; Molecular Function: RNA binding (GO:0003723);; Cellular Component: nucleus (GO:0005634);;	--	--	[R]	General function prediction only	--	Glycine-rich RNA-binding protein GRP1A OS=Sinapis alba (White mustard) PE=2 SV=1	K	Transcription	PREDICTED: glycine-rich RNA-binding protein 7-like [Glycine max]
ONT.14096.3	[E]	Amino acid transport and metabolism	Cellular Component: cytosol (GO:0005829);; Biological Process: glycine biosynthetic process (GO:0006545);; Biological Process: threonine catabolic process (GO:0006567);; Molecular Function: L-allo-threonine aldolase activity (GO:0008732);;	K01620|0|gmx:100790890|K01620 threonine aldolase [EC:4.1.2.48] | (RefSeq) L-allo-threonine aldolase-like	Glycine, serine and threonine metabolism (ko00260);Biosynthesis of amino acids (ko01230)	[E]	Amino acid transport and metabolism	Beta-eliminating lyase;; Aminotransferase class I and II;; DegT/DnrJ/EryC1/StrS aminotransferase family	Probable low-specificity L-threonine aldolase 1 GN=THA1 OS=Arabidopsis thaliana (Mouse-ear cress) PE=1 SV=1	E	Amino acid transport and metabolism	PREDICTED: uncharacterized protein LOC100790890 isoform X1 [Glycine max]
ONT.21340.4	[Q]	Secondary metabolites biosynthesis, transport and catabolism	Molecular Function: lactoylglutathione lyase activity (GO:0004462);; Molecular Function: metal ion binding (GO:0046872);;	K01759|5.40184e-135|gmx:100794901|K01759 lactoylglutathione lyase [EC:4.4.1.5] | (RefSeq) putative lactoylglutathione lyase	Pyruvate metabolism (ko00620)	[G]	Carbohydrate transport and metabolism	Glyoxalase/Bleomycin resistance protein/Dioxygenase superfamily;; Glyoxalase/Bleomycin resistance protein/Dioxygenase superfamily;; Glyoxalase/Bleomycin resistance protein/Dioxygenase superfamily	Putative lactoylglutathione lyase OS=Brassica oleracea var. gemmifera (Brussel sprouts) PE=2 SV=1	E	Amino acid transport and metabolism	PREDICTED: putative lactoylglutathione lyase-like isoform X1 [Glycine max]
ONT.20404.1	[HR]	Coenzyme transport and metabolism;; General function prediction only	Cellular Component: membrane (GO:0016020);; Molecular Function: hydrolase activity (GO:0016787);;	--	--	[I]	Lipid transport and metabolism	alpha/beta hydrolase fold	--	S	Function unknown	PREDICTED: uncharacterized protein LOC100813669 [Glycine max]
ONT.5853.2	[S]	Function unknown	Cellular Component: integral component of membrane (GO:0016021);;	--	--	--	--	Mitochondrial biogenesis AIM24	--	S	Function unknown	hypothetical protein MTR_4g100740 [Medicago truncatula]
ONT.18388.3	[K]	Transcription	--	--	--	[R]	General function prediction only	Leucine rich repeat;; Leucine Rich repeat;; Leucine Rich repeats (2 copies);; Leucine Rich Repeat;; Leucine Rich repeat	--	S	Function unknown	PREDICTED: F-box/LRR-repeat protein 13-like isoform X1 [Glycine max]
ONT.11303.14	--	--	--	K02145|1.69054e-10|gmx:100775727|K02145 V-type H+-transporting ATPase subunit A [EC:3.6.3.14] | (RefSeq) V-type proton ATPase catalytic subunit A-like	Oxidative phosphorylation (ko00190);Phagosome (ko04145)	--	--	--	V-type proton ATPase catalytic subunit A OS=Vigna radiata var. radiata (Mung bean) PE=1 SV=3	C	Energy production and conversion	V-type proton ATPase catalytic subunit A [Glycine soja]
ONT.17612.2	--	--	Molecular Function: nucleotide binding (GO:0000166);;	--	--	--	--	--	--	S	Function unknown	ABC transporter F family member 3 [Glycine soja]
ONT.1498.5	--	--	--	--	--	[S]	Function unknown	--	--	S	Function unknown	uncharacterized protein LOC100527716 [Glycine max]
ONT.15435.2	--	--	Biological Process: amino acid transmembrane transport (GO:0003333);; Molecular Function: amino acid transmembrane transporter activity (GO:0015171);; Cellular Component: membrane (GO:0016020);;	K14209|1.95217e-142|gmx:100781328|K14209 solute carrier family 36 (proton-coupled amino acid transporter) | (RefSeq) amino acid transporter ANTL2-like	--	[E]	Amino acid transport and metabolism	Transmembrane amino acid transporter protein	--	E	Amino acid transport and metabolism	PREDICTED: proton-coupled amino acid transporter 3-like [Glycine max]
ONT.22478.27	[C]	Energy production and conversion	Molecular Function: malate dehydrogenase (decarboxylating) (NAD+) activity (GO:0004471);; Biological Process: malate metabolic process (GO:0006108);; Molecular Function: metal ion binding (GO:0046872);; Molecular Function: NAD binding (GO:0051287);; Biological Process: oxidation-reduction process (GO:0055114);;	K00029|8.99793e-47|gmx:100784112|K00029 malate dehydrogenase (oxaloacetate-decarboxylating)(NADP+) [EC:1.1.1.40] | (RefSeq) NADP-dependent malic enzyme-like	Pyruvate metabolism (ko00620);Carbon fixation in photosynthetic organisms (ko00710);Carbon metabolism (ko01200)	[C]	Energy production and conversion	Malic enzyme, NAD binding domain	NADP-dependent malic enzyme OS=Vitis vinifera (Grape) PE=2 SV=1	C	Energy production and conversion	PREDICTED: NADP-dependent malic enzyme-like [Glycine max]
ONT.21289.14	[G]	Carbohydrate transport and metabolism	Molecular Function: sugar:proton symporter activity (GO:0005351);; Molecular Function: glucose transmembrane transporter activity (GO:0005355);; Cellular Component: integral component of plasma membrane (GO:0005887);; Biological Process: proton transport (GO:0015992);; Biological Process: glucose import (GO:0046323);; Biological Process: glucose transmembrane transport (GO:1904659);;	K08145|3.04025e-48|gmx:100820441|K08145 MFS transporter, SP family, solute carrier family 2 (facilitated glucose transporter), member 8 | (RefSeq) sugar transporter ERD6-like 16	--	[R]	General function prediction only	Sugar (and other) transporter	Sugar transporter ERD6-like 16 GN=At5g18840 OS=Arabidopsis thaliana (Mouse-ear cress) PE=2 SV=2	G	Carbohydrate transport and metabolism	PREDICTED: sugar transporter ERD6-like 16-like [Glycine max]
ONT.28104.2	--	--	Cellular Component: integral component of membrane (GO:0016021);;	--	--	--	--	--	--	--	--	PREDICTED: uncharacterized protein LOC100799217 [Glycine max]
ONT.21838.2	--	--	--	--	--	[DO]	--	Caspase domain;; Caspase domain;; Caspase domain	Metacaspase-4 subunit p10 GN=YUP8H12R.4 OS=Arabidopsis thaliana (Mouse-ear cress) PE=1 SV=1	O	Posttranslational modification, protein turnover, chaperones	PREDICTED: metacaspase-4-like [Glycine max]
ONT.15226.2	--	--	Biological Process: flavonoid biosynthetic process (GO:0009813);; Cellular Component: intracellular membrane-bounded organelle (GO:0043231);; Biological Process: flavonoid glucuronidation (GO:0052696);; Molecular Function: quercetin 3-O-glucosyltransferase activity (GO:0080043);; Molecular Function: quercetin 7-O-glucosyltransferase activity (GO:0080044);; Molecular Function: soyasapogenol B gluc…	K18822|0|gmx:100777250|K18822 soyasapogenol B glucuronide galactosyltransferase [EC:2.4.1.272] | (RefSeq) GmSGT2; soyasapogenol B glucuronide galactosyltransferase-like	--	[GC]	--	UDP-glucoronosyl and UDP-glucosyl transferase;; UDP-glucoronosyl and UDP-glucosyl transferase	Soyasapogenol B glucuronide galactosyltransferase GN=GmSGT2 OS=Glycine max (Soybean) PE=1 SV=1	S	Function unknown	RecName: Full=Soyasapogenol B glucuronide galactosyltransferase; AltName: Full=Soyasaponin glycosyltransferase 2; AltName: Full=UDP-galactose:SBMG-galactosyltransferase [Glycine max]
ONT.289.5	--	--	Biological Process: negative regulation of transcription from RNA polymerase II promoter (GO:0000122);; Molecular Function: RNA polymerase II transcription corepressor activity (GO:0001106);; Cellular Component: nucleus (GO:0005634);; Biological Process: protein folding (GO:0006457);; Cellular Component: prefoldin complex (GO:0016272);; Molecular Function: unfolded protein binding (GO:0051082);;	--	--	[K]	Transcription	--	--	S	Function unknown	Protein UXT like [Glycine soja]
ONT.13480.6	--	--	--	K10523|3.68769e-88|gmx:100811065|K10523 speckle-type POZ protein | (RefSeq) BTB/POZ and MATH domain-containing protein 2-like	--	[DR]	--	BTB/POZ domain	BTB/POZ and MATH domain-containing protein 2 GN=BPM2 OS=Arabidopsis thaliana (Mouse-ear cress) PE=1 SV=1	S	Function unknown	PREDICTED: BTB/POZ and MATH domain-containing protein 2-like [Glycine max]
ONT.6702.2	--	--	Molecular Function: metal ion binding (GO:0046872);;	--	--	[R]	General function prediction only	--	Zinc finger CCCH domain-containing protein 20 GN=At2g19810 OS=Arabidopsis thaliana (Mouse-ear cress) PE=2 SV=1	S	Function unknown	C3H-type zinc finger protein [Glycine max]
ONT.23342.1	--	--	Cellular Component: Golgi apparatus (GO:0005794);; Cellular Component: chloroplast (GO:0009507);; Cellular Component: integral component of membrane (GO:0016021);; Molecular Function: transferase activity, transferring glycosyl groups (GO:0016757);;	--	--	--	--	--	--	S	Function unknown	PREDICTED: uncharacterized protein At1g04910-like [Glycine max]
ONT.5837.2	--	--	Cellular Component: integral component of membrane (GO:0016021);;	--	--	--	--	--	--	--	--	hypothetical protein glysoja_031664 [Glycine soja]
ONT.18513.2	--	--	Cellular Component: integral component of membrane (GO:0016021);;	--	--	--	--	Protein of unknown function (DUF707);; Protein of unknown function (DUF707)	--	S	Function unknown	PREDICTED: uncharacterized protein LOC100807744 isoform X1 [Glycine max]
ONT.16341.4	--	--	Biological Process: carbohydrate metabolic process (GO:0005975);; Molecular Function: transferase activity (GO:0016740);; Molecular Function: hydrolase activity (GO:0016787);; Biological Process: cell wall organization or biogenesis (GO:0071554);;	K08235|8.79785e-82|gmx:100784191|K08235 xyloglucan:xyloglucosyl transferase [EC:2.4.1.207] | (RefSeq) brassinosteroid-regulated protein BRU1-like	--	--	--	Glycosyl hydrolases family 16;; Xyloglucan endo-transglycosylase (XET) C-terminus	Xyloglucan endotransglucosylase/hydrolase 2 {ECO:0000250|UniProtKB:Q38857} (Precursor) OS=Glycine max (Soybean) PE=2 SV=1	G	Carbohydrate transport and metabolism	Brassinosteroid-regulated protein BRU1 [Glycine soja]
ONT.27642.1	--	--	Biological Process: microtubule cytoskeleton organization (GO:0000226);; Molecular Function: GTPase activator activity (GO:0005096);; Cellular Component: cytosol (GO:0005829);; Cellular Component: microtubule (GO:0005874);; Biological Process: tubulin complex assembly (GO:0007021);; Biological Process: post-chaperonin tubulin folding pathway (GO:0007023);; Cellular Component: plasmodesma (GO:0009…	--	--	[O]	Posttranslational modification, protein turnover, chaperones	--	Tubulin-folding cofactor D GN=At3g60740 OS=Arabidopsis thaliana (Mouse-ear cress) PE=2 SV=1	OZ	Posttranslational modification, protein turnover, chaperones;; Cytoskeleton	PREDICTED: tubulin-folding cofactor D-like [Glycine max]
ONT.24929.6	--	--	--	--	--	--	--	--	--	S	Function unknown	PREDICTED: uncharacterized protein LOC100811010 [Glycine max]
ONT.11321.3	--	--	Molecular Function: DNA binding (GO:0003677);; Cellular Component: nucleus (GO:0005634);; Cellular Component: plastid (GO:0009536);;	--	--	[B]	Chromatin structure and dynamics	--	Histone H3.2 OS=Triticum aestivum (Wheat) PE=1 SV=2	B	Chromatin structure and dynamics	hypothetical protein THAOC_19093 [Thalassiosira oceanica]
ONT.23567.2	[J]	Translation, ribosomal structure and biogenesis	Molecular Function: structural constituent of ribosome (GO:0003735);; Biological Process: translation (GO:0006412);; Cellular Component: cytosolic large ribosomal subunit (GO:0022625);;	K02900|1.02135e-87|gmx:100305936|K02900 large subunit ribosomal protein L27Ae | (RefSeq) 60S ribosomal protein L27a	Ribosome (ko03010)	[J]	Translation, ribosomal structure and biogenesis	Ribosomal proteins 50S-L15, 50S-L18e, 60S-L27A	60S ribosomal protein L27a-3 OS=Arabidopsis thaliana (Mouse-ear cress) PE=2 SV=2	J	Translation, ribosomal structure and biogenesis	60S ribosomal protein L27a [Glycine max]
ONT.14763.1	--	--	Molecular Function: nucleic acid binding (GO:0003676);; Molecular Function: metal ion binding (GO:0046872);;	--	--	[R]	General function prediction only	Zinc-finger double-stranded RNA-binding;; Zinc finger, C2H2 type;; C2H2-type zinc finger;; Zinc-finger of C2H2 type	Protein indeterminate-domain 5, chloroplastic {ECO:0000303|PubMed:16784536} (Precursor) OS=Arabidopsis thaliana (Mouse-ear cress) PE=1 SV=1	S	Function unknown	PREDICTED: zinc finger protein MAGPIE-like [Glycine max]
ONT.5204.2	--	--	Molecular Function: DNA binding (GO:0003677);; Cellular Component: nucleus (GO:0005634);; Biological Process: regulation of transcription, DNA-templated (GO:0006355);;	--	--	--	--	No apical meristem (NAM) protein;; No apical meristem (NAM) protein	NAC transcription factor 25 GN=At1g61110 OS=Arabidopsis thaliana (Mouse-ear cress) PE=2 SV=1	--	--	PREDICTED: NAC transcription factor 25 [Glycine max]
ONT.28459.2	--	--	Cellular Component: integral component of membrane (GO:0016021);;	K12471|2.23757e-180|gmx:100813981|K12471 epsin | (RefSeq) clathrin interactor EPSIN 2-like	Endocytosis (ko04144)	[F]	Nucleotide transport and metabolism	ENTH domain	Clathrin interactor EPSIN 2 OS=Arabidopsis thaliana (Mouse-ear cress) PE=1 SV=1	U	Intracellular trafficking, secretion, and vesicular transport	PREDICTED: clathrin interactor EPSIN 2-like isoform X3 [Glycine max]
ONT.12311.1	--	--	Molecular Function: catalytic activity (GO:0003824);; Biological Process: cellular protein metabolic process (GO:0044267);;	--	--	--	--	--	--	O	Posttranslational modification, protein turnover, chaperones	PREDICTED: RING-H2 finger protein ATL1-like [Glycine max]
ONT.10693.1	--	--	Cellular Component: integral component of membrane (GO:0016021);;	--	--	--	--	--	Fasciclin-like arabinogalactan protein 12 (Precursor) GN=FLA12 OS=Arabidopsis thaliana (Mouse-ear cress) PE=2 SV=2	--	--	PREDICTED: fasciclin-like arabinogalactan protein 12-like [Glycine max]
ONT.18157.2	--	--	--	--	--	--	--	--	--	S	Function unknown	PREDICTED: uncharacterized protein LOC100793067 isoform X5 [Glycine max]
ONT.15371.1	--	--	Cellular Component: nucleus (GO:0005634);; Cellular Component: cytoplasm (GO:0005737);;	--	--	--	--	Armadillo/beta-catenin-like repeat;; Armadillo/beta-catenin-like repeat	--	S	Function unknown	PREDICTED: uncharacterized protein LOC100801498 [Glycine max]
ONT.7189.1	[E]	Amino acid transport and metabolism	Cellular Component: cytosol (GO:0005829);; Cellular Component: plasma membrane (GO:0005886);; Biological Process: proteolysis (GO:0006508);; Molecular Function: zinc ion binding (GO:0008270);; Molecular Function: N-1-naphthylphthalamic acid binding (GO:0010013);; Molecular Function: peptide binding (GO:0042277);; Biological Process: peptide catabolic process (GO:0043171);; Molecular Function: met…	K08776|1.07134e-90|gmx:100798014|K08776 puromycin-sensitive aminopeptidase [EC:3.4.11.-] | (RefSeq) aminopeptidase M1	--	[EO]	--	ERAP1-like C-terminal domain;; ERAP1-like C-terminal domain	Aminopeptidase M1-A OS=Oryza sativa subsp. japonica (Rice) PE=2 SV=1	E	Amino acid transport and metabolism	PREDICTED: aminopeptidase M1-like [Glycine max]
ONT.17526.1	--	--	--	--	--	--	--	--	Transcription factor TCP4 GN=K15M2.17 OS=Arabidopsis thaliana (Mouse-ear cress) PE=2 SV=1	--	--	PREDICTED: transcription factor TCP4-like [Glycine max]
ONT.13314.1	[R]	General function prediction only	Cellular Component: cytosol (GO:0005829);; Biological Process: regulation of transcription, DNA-templated (GO:0006355);; Molecular Function: histone-arginine N-methyltransferase activity (GO:0008469);; Biological Process: peptidyl-arginine methylation, to asymmetrical-dimethyl arginine (GO:0019919);; Biological Process: histone arginine methylation (GO:0034969);; Molecular Function: protein-argin…	K11437|0|gmx:100809171|K11437 type I protein arginine methyltransferase [EC:2.1.1.319] | (RefSeq) probable protein arginine N-methyltransferase 6	--	[OKT]	--	Methyltransferase domain;; Methyltransferase domain	Probable protein arginine N-methyltransferase 6 GN=PRMT6 OS=Arabidopsis thaliana (Mouse-ear cress) PE=2 SV=1	S	Function unknown	PREDICTED: probable protein arginine N-methyltransferase 6-like [Glycine max]
ONT.16533.1	[Q]	Secondary metabolites biosynthesis, transport and catabolism	Molecular Function: cellulase activity (GO:0008810);; Biological Process: cellulose catabolic process (GO:0030245);; Molecular Function: polysaccharide binding (GO:0030247);;	--	--	--	--	Glycosyl hydrolase family 9;; Glycosyl hydrolase family 9	Endoglucanase 5 (Precursor) GN=At1g48930 OS=Arabidopsis thaliana (Mouse-ear cress) PE=2 SV=1	G	Carbohydrate transport and metabolism	Endoglucanase 5 [Glycine soja]
ONT.22343.4	--	--	Molecular Function: structural constituent of ribosome (GO:0003735);; Molecular Function: protein binding (GO:0005515);; Biological Process: translation (GO:0006412);; Biological Process: transport (GO:0006810);; Cellular Component: integral component of membrane (GO:0016021);;	K15102|2.46798e-147|gmx:547633|K15102 solute carrier family 25 (mitochondrial phosphate transporter), member 3 | (RefSeq) phosphate transporter	--	[C]	Energy production and conversion	Mitochondrial carrier protein	Mitochondrial phosphate carrier protein 3, mitochondrial (Precursor) GN=MUA22_4 OS=Arabidopsis thaliana (Mouse-ear cress) PE=1 SV=1	S	Function unknown	phosphate transporter [Glycine max]
ONT.3732.5	--	--	Biological Process: formation of translation preinitiation complex (GO:0001731);; Molecular Function: translation initiation factor activity (GO:0003743);; Cellular Component: eukaryotic translation initiation factor 3 complex (GO:0005852);; Biological Process: regulation of translational initiation (GO:0006446);; Cellular Component: eukaryotic 43S preinitiation complex (GO:0016282);; Molecular F…	K03252|5.32962e-46|gmx:100805203|K03252 translation initiation factor 3 subunit C | (RefSeq) eukaryotic translation initiation factor 3 subunit C-like	RNA transport (ko03013)	[J]	Translation, ribosomal structure and biogenesis	Eukaryotic translation initiation factor 3 subunit 8 N-terminus	Eukaryotic translation initiation factor 3 subunit C {ECO:0000255|HAMAP-Rule:MF_03002} GN=TIF3C1 OS=Medicago truncatula (Barrel medic) PE=2 SV=1	J	Translation, ribosomal structure and biogenesis	PREDICTED: eukaryotic translation initiation factor 3 subunit C-like [Glycine max]
ONT.12816.1	--	--	Molecular Function: DNA binding (GO:0003677);; Molecular Function: transcription factor activity, sequence-specific DNA binding (GO:0003700);; Cellular Component: nucleus (GO:0005634);; Biological Process: regulation of transcription, DNA-templated (GO:0006355);;	K09286|3.07798e-29|gmx:100784134|K09286 EREBP-like factor | (RefSeq) ethylene-responsive transcription factor TINY-like	--	--	--	--	--	--	--	PREDICTED: ethylene-responsive transcription factor ERF036-like [Glycine max]
ONT.5825.2	--	--	--	--	--	--	--	--	pEARLI1-like lipid transfer protein 3 (Precursor) GN=At4g12500 OS=Arabidopsis thaliana (Mouse-ear cress) PE=2 SV=1	S	Function unknown	14 kDa proline-rich protein DC2.15 [Glycine soja]
ONT.40.2	[J]	Translation, ribosomal structure and biogenesis	Molecular Function: arginine-tRNA ligase activity (GO:0004814);; Molecular Function: ATP binding (GO:0005524);; Cellular Component: cytoplasm (GO:0005737);; Biological Process: arginyl-tRNA aminoacylation (GO:0006420);;	K01887|0|gmx:100194418|K01887 arginyl-tRNA synthetase [EC:6.1.1.19] | (RefSeq) ARGS; arginyl-tRNA synthetase	Aminoacyl-tRNA biosynthesis (ko00970)	[J]	Translation, ribosomal structure and biogenesis	tRNA synthetases class I (R);; DALR anticodon binding domain;; tRNA synthetases class I (R);; Arginyl tRNA synthetase N terminal domain	--	J	Translation, ribosomal structure and biogenesis	PREDICTED: arginyl-tRNA synthetase isoform X1 [Glycine max]
ONT.17442.4	--	--	--	--	--	--	--	--	--	S	Function unknown	PREDICTED: DDRGK domain-containing protein 1-like [Glycine max]
ONT.21680.1	[R]	General function prediction only	Molecular Function: ligase activity (GO:0016874);; Molecular Function: metal ion binding (GO:0046872);;	--	--	[R]	General function prediction only	WD domain, G-beta repeat	Zinc finger CCCH domain-containing protein 48 GN=ZFWD1 OS=Arabidopsis thaliana (Mouse-ear cress) PE=2 SV=1	S	Function unknown	Zinc finger CCCH domain-containing protein 48 [Glycine soja]
ONT.2645.1	--	--	Cellular Component: integral component of membrane (GO:0016021);;	--	--	--	--	--	--	S	Function unknown	PREDICTED: myosin-10-like [Glycine max]
ONT.17798.8	--	--	Molecular Function: ubiquitin-protein transferase activity (GO:0004842);; Molecular Function: zinc ion binding (GO:0008270);; Cellular Component: integral component of membrane (GO:0016021);; Biological Process: protein ubiquitination (GO:0016567);;	--	--	--	--	RING-type zinc-finger;; zinc-RING finger domain;; Ring finger domain;; Zinc finger, C3HC4 type (RING finger)	--	S	Function unknown	uncharacterized protein LOC100809368 [Glycine max]
ONT.12885.5	[M]	Cell wall/membrane/envelope biogenesis	Molecular Function: 3-beta-hydroxy-delta5-steroid dehydrogenase activity (GO:0003854);; Biological Process: steroid biosynthetic process (GO:0006694);; Molecular Function: cinnamoyl-CoA reductase activity (GO:0016621);; Biological Process: oxidation-reduction process (GO:0055114);;	--	--	[V]	Defense mechanisms	--	Dihydroflavonol-4-reductase GN=DFR OS=Gerbera hybrida (Daisy) PE=2 SV=1	M	Cell wall/membrane/envelope biogenesis	PREDICTED: cinnamoyl-CoA reductase 2-like [Glycine max]
ONT.16388.5	--	--	Cellular Component: proteasome complex (GO:0000502);; Cellular Component: cytosol (GO:0005829);; Cellular Component: COP9 signalosome (GO:0008180);; Biological Process: protein deneddylation (GO:0010388);; Biological Process: positive regulation of G2/M transition of mitotic cell cycle (GO:0010971);; Molecular Function: NEDD8-specific protease activity (GO:0019784);;	K12178|1.60744e-54|gmx:100793394|K12178 COP9 signalosome complex subunit 4 | (RefSeq) COP9 signalosome complex subunit 4-like	--	[OT]	--	PCI domain	COP9 signalosome complex subunit 4 GN=MBD2.17 OS=Arabidopsis thaliana (Mouse-ear cress) PE=1 SV=2	O	Posttranslational modification, protein turnover, chaperones	COP9 signalosome complex subunit 4 [Glycine soja]
ONT.23271.2	[T]	Signal transduction mechanisms	Molecular Function: ATP binding (GO:0005524);; Cellular Component: plasma membrane (GO:0005886);; Cellular Component: integral component of membrane (GO:0016021);; Molecular Function: ATPase activity, coupled to transmembrane movement of substances (GO:0042626);; Biological Process: transmembrane transport (GO:0055085);;	--	--	[Q]	Secondary metabolites biosynthesis, transport and catabolism	ABC transporter;; ABC transporter;; ABC-2 type transporter;; ABC-transporter extracellular N-terminal;; Plant PDR ABC transporter associated;; ABC-2 type transporter	Pleiotropic drug resistance protein 3 GN=PDR3 OS=Nicotiana tabacum (Common tobacco) PE=2 SV=1	V	Defense mechanisms	PREDICTED: pleiotropic drug resistance protein 3-like isoform X1 [Glycine max]
ONT.24433.6	[Q]	Secondary metabolites biosynthesis, transport and catabolism	--	K06287|1.46198e-69|gmx:100792444|K06287 septum formation protein | (RefSeq) maf-like protein DDB_G0281937-like	--	[D]	Cell cycle control, cell division, chromosome partitioning	Maf-like protein;; Maf-like protein	--	D	Cell cycle control, cell division, chromosome partitioning	uncharacterized protein LOC100792444 [Glycine max]
ONT.23920.2	--	--	Biological Process: autophagy (GO:0006914);; Biological Process: cellular response to nitrogen starvation (GO:0006995);; Cellular Component: integral component of membrane (GO:0016021);;	K08341|2.22376e-59|gmx:100499835|K08341 GABA(A) receptor-associated protein | (RefSeq) uncharacterized LOC100499835	Regulation of autophagy (ko04140)	[Z]	Cytoskeleton	--	Autophagy-related protein 8f (Precursor) OS=Arabidopsis thaliana (Mouse-ear cress) PE=2 SV=1	U	Intracellular trafficking, secretion, and vesicular transport	uncharacterized protein LOC100499835 [Glycine max]
ONT.14725.3	--	--	Molecular Function: DNA binding (GO:0003677);; Molecular Function: transcription factor activity, sequence-specific DNA binding (GO:0003700);; Cellular Component: nucleus (GO:0005634);; Biological Process: regulation of transcription, DNA-templated (GO:0006355);;	--	--	--	--	--	--	K	Transcription	PREDICTED: ethylene-responsive transcription factor ERF118 [Glycine max]
ONT.17276.2	--	--	Biological Process: maturation of LSU-rRNA (GO:0000470);; Molecular Function: RNA binding (GO:0003723);; Molecular Function: structural constituent of ribosome (GO:0003735);; Biological Process: translation (GO:0006412);; Cellular Component: integral component of membrane (GO:0016021);; Cellular Component: cytosolic large ribosomal subunit (GO:0022625);;	K02865|4.14419e-93|mus:103980194|K02865 large subunit ribosomal protein L10Ae | (RefSeq) 60S ribosomal protein L10a-like isoform X1	Ribosome (ko03010)	[J]	Translation, ribosomal structure and biogenesis	Ribosomal protein L1p/L10e family;; Ribosomal protein L1p/L10e family	60S ribosomal protein L10a-3 GN=RPL10AC OS=Arabidopsis thaliana (Mouse-ear cress) PE=2 SV=1	J	Translation, ribosomal structure and biogenesis	PREDICTED: 60S ribosomal protein L10a-1 [Beta vulgaris subsp. vulgaris]
ONT.23313.5	[M]	Cell wall/membrane/envelope biogenesis	Molecular Function: transferase activity, transferring glycosyl groups (GO:0016757);;	K00695|0|gmx:100788584|K00695 sucrose synthase [EC:2.4.1.13] | (RefSeq) GmSS; sucrose synthase	Starch and sucrose metabolism (ko00500)	[M]	Cell wall/membrane/envelope biogenesis	Sucrose synthase;; Glycosyl transferases group 1;; Sucrose synthase;; Sucrose synthase;; Glycosyl transferases group 1;; Sucrose synthase	Sucrose synthase GN=SS OS=Glycine max (Soybean) PE=1 SV=2	M	Cell wall/membrane/envelope biogenesis	PREDICTED: sucrose synthase-like isoform X1 [Glycine max]
ONT.8669.6	--	--	Biological Process: maturation of LSU-rRNA from tricistronic rRNA transcript (SSU-rRNA, 5.8S rRNA, LSU-rRNA) (GO:0000463);; Biological Process: cytoplasmic translation (GO:0002181);; Molecular Function: structural constituent of ribosome (GO:0003735);; Cellular Component: cytosolic large ribosomal subunit (GO:0022625);; Molecular Function: RNA binding (GO:0044822);;	K02937|4.29417e-58|pvu:PHAVU_008G255000g|K02937 large subunit ribosomal protein L7e | (RefSeq) hypothetical protein	Ribosome (ko03010)	[J]	Translation, ribosomal structure and biogenesis	--	60S ribosomal protein L7-2 GN=RPL7B OS=Arabidopsis thaliana (Mouse-ear cress) PE=2 SV=1	J	Translation, ribosomal structure and biogenesis	PREDICTED: uncharacterized protein LOC100305682 isoform X1 [Glycine max]
ONT.10737.1	--	--	Molecular Function: nutrient reservoir activity (GO:0045735);;	--	--	--	--	Cupin	11S globulin seed storage protein G3 basic chain (Precursor) GN=HAG3 OS=Helianthus annuus (Common sunflower) PE=3 SV=1	S	Function unknown	PREDICTED: 13S globulin seed storage protein 2 [Glycine max]
ONT.6808.2	--	--	Molecular Function: DNA binding (GO:0003677);; Cellular Component: nucleus (GO:0005634);; Biological Process: negative regulation of flower development (GO:0009910);; Molecular Function: protein homodimerization activity (GO:0042803);; Molecular Function: metal ion binding (GO:0046872);; Molecular Function: protein heterodimerization activity (GO:0046982);;	--	--	[R]	General function prediction only	C2H2-type zinc finger	Protein SUPPRESSOR OF FRI 4 GN=SUF4 OS=Arabidopsis thaliana (Mouse-ear cress) PE=1 SV=1	S	Function unknown	PREDICTED: protein SUPPRESSOR OF FRI 4-like isoform X1 [Glycine max]
ONT.21486.1	[C]	Energy production and conversion	Cellular Component: integral component of membrane (GO:0016021);; Molecular Function: oxidoreductase activity, acting on CH-OH group of donors (GO:0016614);; Molecular Function: flavin adenine dinucleotide binding (GO:0050660);; Biological Process: oxidation-reduction process (GO:0055114);;	--	--	--	--	FAD binding domain;; Berberine and berberine like	Reticuline oxidase-like protein (Precursor) GN=At4g20830 OS=Arabidopsis thaliana (Mouse-ear cress) PE=1 SV=2	C	Energy production and conversion	PREDICTED: reticuline oxidase-like protein-like [Glycine max]
ONT.10551.2	[C]	Energy production and conversion	Molecular Function: pyruvate dehydrogenase (acetyl-transferring) activity (GO:0004739);; Biological Process: oxidation-reduction process (GO:0055114);;	K00162|1.17569e-134|gmx:100780826|K00162 pyruvate dehydrogenase E1 component beta subunit [EC:1.2.4.1] | (RefSeq) pyruvate dehydrogenase E1 component subunit beta-like	Glycolysis / Gluconeogenesis (ko00010);Citrate cycle (TCA cycle) (ko00020);Pyruvate metabolism (ko00620);Carbon metabolism (ko01200)	[C]	Energy production and conversion	Transketolase, pyrimidine binding domain;; Transketolase, C-terminal domain;; Transketolase, pyrimidine binding domain	Pyruvate dehydrogenase E1 component subunit beta-4, chloroplastic (Precursor) OS=Oryza sativa subsp. japonica (Rice) PE=2 SV=1	C	Energy production and conversion	uncharacterized protein LOC100780826 [Glycine max]
ONT.13313.1	--	--	--	--	--	--	--	--	--	S	Function unknown	uncharacterized protein LOC100527825 [Glycine max]
ONT.28150.3	--	--	Cellular Component: nucleus (GO:0005634);; Biological Process: regulation of transcription, DNA-templated (GO:0006355);; Molecular Function: sequence-specific DNA binding (GO:0043565);; Molecular Function: protein heterodimerization activity (GO:0046982);;	K08065|1.68172e-95|gmx:100779577|K08065 nuclear transcription Y subunit beta | (RefSeq) nuclear transcription factor Y subunit B-1	--	[K]	Transcription	Histone-like transcription factor (CBF/NF-Y) and archaeal histone	Nuclear transcription factor Y subunit B-1 GN=T7F6.5 OS=Arabidopsis thaliana (Mouse-ear cress) PE=1 SV=2	B	Chromatin structure and dynamics	PREDICTED: nuclear transcription factor Y subunit B-8 isoform 1 [Glycine max]
ONT.15639.1	--	--	Cellular Component: protein storage vacuole (GO:0000326);; Cellular Component: integral component of membrane (GO:0016021);; Biological Process: seed development (GO:0048316);;	--	--	--	--	BURP domain	Protein RAFTIN 1B (Precursor) GN=RAFTIN1B OS=Triticum aestivum (Wheat) PE=1 SV=1	S	Function unknown	PREDICTED: putative GPI-anchored protein PB15E9.01c-like isoform X2 [Glycine max]
ONT.25033.4	--	--	Molecular Function: magnesium ion binding (GO:0000287);; Molecular Function: ribose phosphate diphosphokinase activity (GO:0004749);; Cellular Component: cytosol (GO:0005829);; Cellular Component: plasma membrane (GO:0005886);; Biological Process: nucleoside metabolic process (GO:0009116);; Biological Process: nucleotide biosynthetic process (GO:0009165);; Cellular Component: plasmodesma (GO:0009…	--	--	[FE]	--	N-terminal domain of ribose phosphate pyrophosphokinase	Ribose-phosphate pyrophosphokinase 4 GN=PRS4 OS=Arabidopsis thaliana (Mouse-ear cress) PE=1 SV=2	F	Nucleotide transport and metabolism	PREDICTED: ribose-phosphate pyrophosphokinase 4-like [Glycine max]
ONT.6436.3	--	--	Cellular Component: cytoplasm (GO:0005737);; Biological Process: metal ion transport (GO:0030001);; Molecular Function: transition metal ion binding (GO:0046914);; Biological Process: cellular transition metal ion homeostasis (GO:0046916);;	--	--	[P]	Inorganic ion transport and metabolism	--	Heavy metal-associated isoprenylated plant protein 26 (Precursor) GN=F20M13.140 OS=Arabidopsis thaliana (Mouse-ear cress) PE=1 SV=1	S	Function unknown	PREDICTED: uncharacterized protein LOC100500473 isoform X1 [Glycine max]
ONT.1396.1	[L]	Replication, recombination and repair	Molecular Function: ubiquitin-protein transferase activity (GO:0004842);; Cellular Component: nucleus (GO:0005634);; Cellular Component: cytoplasm (GO:0005737);; Biological Process: protein ubiquitination (GO:0016567);;	--	--	[S]	Function unknown	U-box domain	U-box domain-containing protein 19 GN=PUB19 OS=Arabidopsis thaliana (Mouse-ear cress) PE=2 SV=1	S	Function unknown	PREDICTED: U-box domain-containing protein 19-like [Glycine max]
ONT.3907.5	[O]	Posttranslational modification, protein turnover, chaperones	--	--	--	[O]	Posttranslational modification, protein turnover, chaperones	DnaJ domain	DnaJ protein P58IPK homolog (Precursor) OS=Arabidopsis thaliana (Mouse-ear cress) PE=1 SV=1	O	Posttranslational modification, protein turnover, chaperones	DnaJ like subfamily B member 6 [Glycine soja]
ONT.9871.6	--	--	Cellular Component: cytoplasm (GO:0005737);; Biological Process: metal ion transport (GO:0030001);; Molecular Function: transition metal ion binding (GO:0046914);; Biological Process: cellular transition metal ion homeostasis (GO:0046916);;	--	--	[P]	Inorganic ion transport and metabolism	--	--	S	Function unknown	PREDICTED: neurogenic protein mastermind-like [Glycine max]
ONT.8266.7	--	--	Molecular Function: DNA binding (GO:0003677);; Molecular Function: transcription factor activity, sequence-specific DNA binding (GO:0003700);; Biological Process: regulation of transcription, DNA-templated (GO:0006355);; Biological Process: defense response (GO:0006952);; Biological Process: signal transduction (GO:0007165);; Molecular Function: ADP binding (GO:0043531);; Biological Process: reco…	--	--	--	--	--	TMV resistance protein N GN=N OS=Nicotiana glutinosa (Tobacco) PE=1 SV=1	S	Function unknown	PREDICTED: TMV resistance protein N-like [Glycine max]
ONT.15501.2	[DPM]	Cell cycle control, cell division, chromosome partitioning;; Inorganic ion transport and metabolism;; Cell wall/membrane/envelope biogenesis	Molecular Function: copper ion binding (GO:0005507);; Cellular Component: plant-type cell wall (GO:0009505);; Cellular Component: plasmodesma (GO:0009506);; Molecular Function: oxidoreductase activity, oxidizing metal ions (GO:0016722);; Biological Process: oxidation-reduction process (GO:0055114);;	--	--	[Q]	Secondary metabolites biosynthesis, transport and catabolism	Multicopper oxidase;; Multicopper oxidase;; Multicopper oxidase;; Multicopper oxidase	Monocopper oxidase-like protein SKS2 (Precursor) GN=SKS2 OS=Arabidopsis thaliana (Mouse-ear cress) PE=1 SV=1	Q	Secondary metabolites biosynthesis, transport and catabolism	hypothetical protein JCGZ_00042 [Jatropha curcas]
ONT.19627.1	--	--	Cellular Component: endoplasmic reticulum membrane (GO:0005789);; Cellular Component: Golgi apparatus (GO:0005794);; Biological Process: transport (GO:0006810);; Cellular Component: integral component of membrane (GO:0016021);; Molecular Function: cellulose synthase (UDP-forming) activity (GO:0016760);; Molecular Function: hydrolase activity (GO:0016787);; Cellular Component: COPII-coated ER to G…	K20347|1.87916e-114|gmx:100775345|K20347 p24 family protein beta-1 | (RefSeq) transmembrane emp24 domain-containing protein p24beta2-like	--	[U]	Intracellular trafficking, secretion, and vesicular transport	--	Transmembrane emp24 domain-containing protein p24beta2 (Precursor) GN=At3g07680 OS=Arabidopsis thaliana (Mouse-ear cress) PE=1 SV=1	U	Intracellular trafficking, secretion, and vesicular transport	PREDICTED: transmembrane emp24 domain-containing protein p24beta2-like [Glycine max]
ONT.5486.2	[H]	Coenzyme transport and metabolism	Molecular Function: methyltransferase activity (GO:0008168);; Biological Process: methylation (GO:0032259);;	K18162|4.53602e-121|gmx:100785627|K18162 NADH dehydrogenase [ubiquinone] 1 alpha subcomplex assembly factor 5 [EC:2.1.1.-] | (RefSeq) putative methyltransferase At1g22800	--	[R]	General function prediction only	Methyltransferase domain	Putative methyltransferase At1g22800 GN=At1g22800 OS=Arabidopsis thaliana (Mouse-ear cress) PE=2 SV=2	Q	Secondary metabolites biosynthesis, transport and catabolism	PREDICTED: putative methyltransferase At1g22800-like isoform X6 [Glycine max]
ONT.15264.4	[R]	General function prediction only	Molecular Function: copper ion binding (GO:0005507);; Cellular Component: plant-type cell wall (GO:0009505);; Cellular Component: plasmodesma (GO:0009506);; Cellular Component: integral component of membrane (GO:0016021);; Molecular Function: oxidoreductase activity, oxidizing metal ions (GO:0016722);; Biological Process: oxidation-reduction process (GO:0055114);;	--	--	[Q]	Secondary metabolites biosynthesis, transport and catabolism	Multicopper oxidase;; Multicopper oxidase;; Multicopper oxidase	Monocopper oxidase-like protein SKS1 (Precursor) GN=SKS1 OS=Arabidopsis thaliana (Mouse-ear cress) PE=1 SV=1	Q	Secondary metabolites biosynthesis, transport and catabolism	PREDICTED: L-ascorbate oxidase homolog isoform X1 [Glycine max]
ONT.24616.2	--	--	Molecular Function: nucleotide binding (GO:0000166);; Cellular Component: cytoplasmic part (GO:0044444);;	K12875|0|gmx:100786288|K12875 apoptotic chromatin condensation inducer in the nucleus | (RefSeq) apoptotic chromatin condensation inducer in the nucleus-like	RNA transport (ko03013);mRNA surveillance pathway (ko03015);Spliceosome (ko03040)	[B]	Chromatin structure and dynamics	--	--	S	Function unknown	PREDICTED: apoptotic chromatin condensation inducer in the nucleus-like [Glycine max]
ONT.8270.1	--	--	Biological Process: signal transduction (GO:0007165);; Molecular Function: ADP binding (GO:0043531);;	--	--	--	--	NB-ARC domain	TMV resistance protein N GN=N OS=Nicotiana glutinosa (Tobacco) PE=1 SV=1	S	Function unknown	TMV resistance protein N [Glycine soja]
ONT.19880.3	--	--	Molecular Function: calcium ion binding (GO:0005509);;	--	--	--	--	--	--	S	Function unknown	PREDICTED: uncharacterized protein LOC100813858 [Glycine max]
ONT.17936.5	--	--	Biological Process: dephosphorylation (GO:0016311);; Molecular Function: phosphatase activity (GO:0016791);;	--	--	[I]	Lipid transport and metabolism	CRAL/TRIO, N-terminal domain	--	S	Function unknown	PREDICTED: random slug protein 5 isoform X1 [Glycine max]
ONT.27518.3	--	--	--	--	--	--	--	--	--	S	Function unknown	PREDICTED: uncharacterized protein At4g14450, chloroplastic-like [Glycine max]
ONT.13530.1	--	--	Cellular Component: Golgi membrane (GO:0000139);; Biological Process: pectin biosynthetic process (GO:0045489);; Molecular Function: polygalacturonate 4-alpha-galacturonosyltransferase activity (GO:0047262);; Biological Process: cell wall organization (GO:0071555);;	K13648|0|gmx:100819088|K13648 alpha-1,4-galacturonosyltransferase [EC:2.4.1.43] | (RefSeq) probable galacturonosyltransferase 6	Starch and sucrose metabolism (ko00500);Amino sugar and nucleotide sugar metabolism (ko00520)	--	--	Glycosyl transferase family 8;; Glycosyl transferase family 8	Probable galacturonosyltransferase 5 GN=T6B20 OS=Arabidopsis thaliana (Mouse-ear cress) PE=2 SV=1	M	Cell wall/membrane/envelope biogenesis	PREDICTED: probable galacturonosyltransferase 6-like isoform X2 [Glycine max]
ONT.14482.2	--	--	Molecular Function: transferase activity (GO:0016740);;	--	--	--	--	--	U-box domain-containing protein 32 GN=PUB32 OS=Arabidopsis thaliana (Mouse-ear cress) PE=2 SV=1	T	Signal transduction mechanisms	PREDICTED: U-box domain-containing protein 32-like isoform X1 [Glycine max]
ONT.7252.2	[J]	Translation, ribosomal structure and biogenesis	Molecular Function: RNA binding (GO:0003723);; Molecular Function: structural constituent of ribosome (GO:0003735);; Cellular Component: mitochondrion (GO:0005739);; Biological Process: translation (GO:0006412);; Cellular Component: cytosolic large ribosomal subunit (GO:0022625);;	K02924|1.5215e-26|zma:103654171|K02924 large subunit ribosomal protein L39e | (RefSeq) 60S ribosomal protein L39	Ribosome (ko03010)	[J]	Translation, ribosomal structure and biogenesis	Ribosomal L39 protein	60S ribosomal protein L39 GN=RPL39 OS=Zea mays (Maize) PE=3 SV=1	J	Translation, ribosomal structure and biogenesis	60S ribosomal protein L39 [Glycine soja]
ONT.10160.3	--	--	Cellular Component: mitochondrial proton-transporting ATP synthase complex, coupling factor F(o) (GO:0000276);; Molecular Function: translation initiation factor activity (GO:0003743);; Biological Process: translational initiation (GO:0006413);; Molecular Function: hydrogen ion transmembrane transporter activity (GO:0015078);; Biological Process: ATP synthesis coupled proton transport (GO:0015986…	K02140|1.32823e-37|gmx:100499783|K02140 F-type H+-transporting ATPase subunit g | (RefSeq) uncharacterized LOC100499783	Oxidative phosphorylation (ko00190)	--	--	--	--	I	Lipid transport and metabolism	hypothetical protein glysoja_002771 [Glycine soja]
ONT.7450.7	[P]	Inorganic ion transport and metabolism	Molecular Function: copper ion binding (GO:0005507);; Biological Process: response to metal ion (GO:0010038);;	K03926|1.72488e-66|pvu:PHAVU_009G143300g|K03926 periplasmic divalent cation tolerance protein | (RefSeq) hypothetical protein	--	[P]	Inorganic ion transport and metabolism	CutA1 divalent ion tolerance protein	Protein CutA, chloroplastic (Precursor) GN=CUTA OS=Arabidopsis thaliana (Mouse-ear cress) PE=1 SV=1	P	Inorganic ion transport and metabolism	PREDICTED: uncharacterized protein LOC100819511 isoform X1 [Glycine max]
ONT.19977.3	--	--	Molecular Function: nucleotide binding (GO:0000166);; Molecular Function: nucleic acid binding (GO:0003676);;	K12900|1.28668e-53|gmx:100792397|K12900 FUS-interacting serine-arginine-rich protein 1 | (RefSeq) serine/arginine-rich SC35-like splicing factor SCL30	Spliceosome (ko03040)	[R]	General function prediction only	--	Serine/arginine-rich SC35-like splicing factor SCL30 GN=SCL30 OS=Arabidopsis thaliana (Mouse-ear cress) PE=1 SV=1	S	Function unknown	PREDICTED: serine/arginine-rich splicing factor 33-like [Glycine max]
ONT.18513.3	--	--	Cellular Component: integral component of membrane (GO:0016021);;	--	--	--	--	Protein of unknown function (DUF707);; Protein of unknown function (DUF707)	--	S	Function unknown	PREDICTED: uncharacterized protein LOC100807744 isoform X1 [Glycine max]
ONT.8960.10	[I]	Lipid transport and metabolism	Biological Process: acyl-CoA metabolic process (GO:0006637);; Molecular Function: acyl-CoA hydrolase activity (GO:0047617);;	K01068|7.52478e-88|gmx:100797680|K01068 acyl-coenzyme A thioesterase 1/2/4 [EC:3.1.2.2] | (RefSeq) acyl-CoA thioesterase 2-like	Fatty acid elongation (ko00062);Biosynthesis of unsaturated fatty acids (ko01040)	[I]	Lipid transport and metabolism	Thioesterase-like superfamily	--	I	Lipid transport and metabolism	PREDICTED: acyl-coenzyme A thioesterase 8-like isoform X2 [Glycine max]
ONT.10202.4	--	--	Molecular Function: cyclin-dependent protein serine/threonine kinase activity (GO:0004693);; Molecular Function: ATP binding (GO:0005524);; Biological Process: protein phosphorylation (GO:0006468);; Biological Process: regulation of cell cycle (GO:0051726);;	K08817|2.22532e-143|gmx:100801952|K08817 cell cycle related kinase [EC:2.7.11.22] | (RefSeq) cyclin-dependent kinase F-1-like	--	[R]	General function prediction only	--	Cyclin-dependent kinase F-1 GN=F19B15.10 OS=Arabidopsis thaliana (Mouse-ear cress) PE=1 SV=1	T	Signal transduction mechanisms	Cyclin-dependent kinase F-1 [Glycine soja]
ONT.19938.2	--	--	--	--	--	--	--	--	--	S	Function unknown	hypothetical protein glysoja_009177 [Glycine soja]
ONT.11202.1	--	--	Biological Process: cellular metabolic process (GO:0044237);; Cellular Component: intracellular part (GO:0044424);; Biological Process: regulation of biological process (GO:0050789);; Biological Process: organic substance metabolic process (GO:0071704);;	--	--	[R]	General function prediction only	--	F-box/kelch-repeat protein At1g80440 GN=At1g80440 OS=Arabidopsis thaliana (Mouse-ear cress) PE=2 SV=1	S	Function unknown	PREDICTED: F-box/kelch-repeat protein At1g80440-like [Glycine max]
ONT.7645.5	--	--	Molecular Function: translation elongation factor activity (GO:0003746);; Cellular Component: nucleus (GO:0005634);; Biological Process: translational elongation (GO:0006414);;	--	--	--	--	--	--	S	Function unknown	uncharacterized protein LOC100808287 [Glycine max]
ONT.6016.1	[M]	Cell wall/membrane/envelope biogenesis	Molecular Function: ATP binding (GO:0005524);; Cellular Component: cytosol (GO:0005829);; Biological Process: protein phosphorylation (GO:0006468);; Molecular Function: RNA polymerase II carboxy-terminal domain kinase activity (GO:0008353);;	K03097|7.09663e-138|gmx:100776388|K03097 casein kinase II subunit alpha [EC:2.7.11.1] | (RefSeq) casein kinase II subunit alpha	Ribosome biogenesis in eukaryotes (ko03008);Circadian rhythm - plant (ko04712)	[TDK]	--	--	Casein kinase II subunit alpha, chloroplastic (Precursor) GN=At2g23070 OS=Arabidopsis thaliana (Mouse-ear cress) PE=2 SV=1	T	Signal transduction mechanisms	PREDICTED: casein kinase II subunit alpha, chloroplastic [Glycine max]
ONT.21665.6	[S]	Function unknown	--	--	--	--	--	--	--	S	Function unknown	PREDICTED: uncharacterized protein LOC100784098 [Glycine max]
ONT.9503.3	[C]	Energy production and conversion	Molecular Function: NADH dehydrogenase activity (GO:0003954);; Molecular Function: calcium ion binding (GO:0005509);; Biological Process: oxidation-reduction process (GO:0055114);;	K17871|0|gmx:100809915|K17871 NADH:ubiquinone reductase (non-electrogenic) [EC:1.6.5.9] | (RefSeq) external alternative NAD(P)H-ubiquinone oxidoreductase B2, mitochondrial-like	--	[C]	Energy production and conversion	Pyridine nucleotide-disulphide oxidoreductase;; EF hand;; EF-hand domain;; EF hand;; Pyridine nucleotide-disulphide oxidoreductase	External alternative NAD(P)H-ubiquinone oxidoreductase B2, mitochondrial (Precursor) GN=NDB2 OS=Arabidopsis thaliana (Mouse-ear cress) PE=1 SV=1	C	Energy production and conversion	External alternative NADH-ubiquinone oxidoreductase, mitochondrial [Glycine soja]
ONT.8439.3	--	--	Biological Process: autophagy (GO:0006914);; Biological Process: cellular response to nitrogen starvation (GO:0006995);; Cellular Component: integral component of membrane (GO:0016021);;	K08341|2.46528e-65|gmx:100500165|K08341 GABA(A) receptor-associated protein | (RefSeq) uncharacterized LOC100500165	Regulation of autophagy (ko04140)	[Z]	Cytoskeleton	--	Autophagy-related protein 8c (Precursor) GN=F8K4.23 OS=Arabidopsis thaliana (Mouse-ear cress) PE=2 SV=1	U	Intracellular trafficking, secretion, and vesicular transport	uncharacterized protein LOC100500165 [Glycine max]
ONT.9127.5	--	--	Molecular Function: pyrophosphatase activity (GO:0016462);;	K07766|1.05812e-28|gmx:100777839|K07766 diphosphoinositol-polyphosphate diphosphatase [EC:3.6.1.52] | (RefSeq) nudix hydrolase 18, mitochondrial-like	--	[T]	Signal transduction mechanisms	--	Nudix hydrolase 4 GN=F15H18.18 OS=Arabidopsis thaliana (Mouse-ear cress) PE=1 SV=1	L	Replication, recombination and repair	PREDICTED: nudix hydrolase 4-like [Glycine max]
ONT.1412.1	--	--	--	--	--	--	--	F-box domain	F-box/kelch-repeat protein At1g23390 GN=At1g23390 OS=Arabidopsis thaliana (Mouse-ear cress) PE=2 SV=1	--	--	PREDICTED: F-box/kelch-repeat protein At1g23390-like [Glycine max]
ONT.15638.4	--	--	Cellular Component: membrane (GO:0016020);;	K20783|9.85904e-77|cmo:103489608|K20783 arabinosyltransferase [EC:2.4.2.-] | (RefSeq) arabinosyltransferase RRA3-like	--	--	--	Nucleotide-diphospho-sugar transferase	--	S	Function unknown	PREDICTED: UDP-D-xylose:L-fucose alpha-1,3-D-xylosyltransferase 2-like [Cucumis melo]
ONT.3207.2	--	--	Molecular Function: DNA binding (GO:0003677);; Molecular Function: transcription factor activity, sequence-specific DNA binding (GO:0003700);; Cellular Component: nucleus (GO:0005634);; Biological Process: regulation of transcription, DNA-templated (GO:0006355);;	--	--	--	--	--	Ethylene-responsive transcription factor 2 GN=ERF2 OS=Nicotiana tabacum (Common tobacco) PE=2 SV=1	K	Transcription	uncharacterized protein LOC100527194 [Glycine max]
ONT.5548.3	--	--	--	--	--	--	--	--	EG45-like domain containing protein (Precursor) GN=CjBAp12 OS=Citrus jambhiri (Rough lemon) PE=1 SV=1	S	Function unknown	uncharacterized protein LOC100306194 precursor [Glycine max]
ONT.16747.3	--	--	--	K12471|3.61945e-123|gmx:100816643|K12471 epsin | (RefSeq) epsin-3-like	Endocytosis (ko04144)	[F]	Nucleotide transport and metabolism	ENTH domain	Clathrin interactor EPSIN 3 GN=F25L23.150 OS=Arabidopsis thaliana (Mouse-ear cress) PE=2 SV=1	U	Intracellular trafficking, secretion, and vesicular transport	PREDICTED: epsin-3-like [Glycine max]
ONT.16856.1	[PR]	Inorganic ion transport and metabolism;; General function prediction only	Molecular Function: binding (GO:0005488);; Cellular Component: chloroplast (GO:0009507);; Biological Process: chlorophyll catabolic process (GO:0015996);; Molecular Function: protochlorophyllide reductase activity (GO:0016630);;	K13071|0|gmx:778121|K13071 pheophorbide a oxygenase [EC:1.14.15.17] | (RefSeq) lethal leaf spot 1-like protein	Porphyrin and chlorophyll metabolism (ko00860)	--	--	Rieske [2Fe-2S] domain;; Pheophorbide a oxygenase	Pheophorbide a oxygenase, chloroplastic (Precursor) GN=F28D10_70 OS=Arabidopsis thaliana (Mouse-ear cress) PE=1 SV=1	P	Inorganic ion transport and metabolism	Pheophorbide a oxygenase, chloroplastic [Glycine soja]
ONT.26555.1	[F]	Nucleotide transport and metabolism	Molecular Function: uridine kinase activity (GO:0004849);; Molecular Function: ATP binding (GO:0005524);; Cellular Component: cytosol (GO:0005829);; Biological Process: pyrimidine nucleobase metabolic process (GO:0006206);; Biological Process: UMP biosynthetic process (GO:0006222);; Biological Process: phosphorylation (GO:0016310);; Biological Process: pyrimidine nucleoside salvage (GO:0043097);;	--	--	[FH]	--	--	--	H	Coenzyme transport and metabolism	PREDICTED: ATP-dependent kinase YFH7 isoform X2 [Glycine max]
ONT.21766.5	--	--	--	--	--	--	--	Extensin-like protein repeat	--	--	--	hypothetical protein PHAVU_009G211300g, partial [Phaseolus vulgaris]
ONT.9172.1	[J]	Translation, ribosomal structure and biogenesis	Molecular Function: structural constituent of ribosome (GO:0003735);; Cellular Component: nucleus (GO:0005634);; Biological Process: translation (GO:0006412);; Molecular Function: poly(U) RNA binding (GO:0008266);; Cellular Component: chloroplast thylakoid membrane (GO:0009535);; Cellular Component: chloroplast stroma (GO:0009570);; Molecular Function: isomerase activity (GO:0016853);; Cellular C…	K02926|2.05597e-74|gmx:100803701|K02926 large subunit ribosomal protein L4 | (RefSeq) 50S ribosomal protein L4, chloroplastic	Ribosome (ko03010)	[J]	Translation, ribosomal structure and biogenesis	Ribosomal protein L4/L1 family	50S ribosomal protein L4, chloroplastic (Precursor) GN=RPL4 OS=Nicotiana tabacum (Common tobacco) PE=2 SV=1	J	Translation, ribosomal structure and biogenesis	PREDICTED: 50S ribosomal protein L4, chloroplastic-like isoform X1 [Glycine max]
ONT.15861.1	--	--	Molecular Function: zinc ion binding (GO:0008270);; Molecular Function: ligase activity (GO:0016874);;	K19041|0|gmx:100808611|K19041 E3 ubiquitin-protein ligase RNF38/44 [EC:2.3.2.27] | (RefSeq) E3 ubiquitin-protein ligase MBR2-like	--	[O]	Posttranslational modification, protein turnover, chaperones	Ring finger domain;; RING-H2 zinc finger domain;; Zinc finger, C3HC4 type (RING finger);; Zinc finger, C3HC4 type (RING finger);; RING-like zinc finger;; Zinc finger, C3HC4 type (RING finger)	E3 ubiquitin-protein ligase MBR2 GN=MBR2 OS=Arabidopsis thaliana (Mouse-ear cress) PE=1 SV=1	O	Posttranslational modification, protein turnover, chaperones	RING finger protein 44 [Glycine soja]
ONT.22667.2	--	--	Biological Process: protein peptidyl-prolyl isomerization (GO:0000413);; Molecular Function: peptidyl-prolyl cis-trans isomerase activity (GO:0003755);;	--	--	[O]	Posttranslational modification, protein turnover, chaperones	PPIC-type PPIASE domain	Peptidyl-prolyl cis-trans isomerase Pin1 GN=PIN1 OS=Malus domestica (Apple) PE=2 SV=1	O	Posttranslational modification, protein turnover, chaperones	uncharacterized protein LOC100500451 precursor [Glycine max]
ONT.14231.2	--	--	--	--	--	--	--	--	--	S	Function unknown	hypothetical protein PHAVU_007G129100g [Phaseolus vulgaris]
ONT.8149.2	--	--	Biological Process: cellular lipid metabolic process (GO:0044255);; Molecular Function: carboxylic ester hydrolase activity (GO:0052689);;	--	--	[R]	General function prediction only	Putative serine esterase (DUF676);; Putative serine esterase (DUF676)	--	S	Function unknown	PREDICTED: uncharacterized protein LOC100792195 [Glycine max]
ONT.9578.3	--	--	--	--	--	[T]	Signal transduction mechanisms	Apoptosis inhibitory protein 5 (API5);; Apoptosis inhibitory protein 5 (API5);; Apoptosis inhibitory protein 5 (API5);; Apoptosis inhibitory protein 5 (API5)	--	S	Function unknown	PREDICTED: apoptosis inhibitor 5-like [Glycine max]
ONT.16546.2	--	--	Cellular Component: nucleus (GO:0005634);; Molecular Function: zinc ion binding (GO:0008270);; Biological Process: protein ubiquitination (GO:0016567);; Molecular Function: ligase activity (GO:0016874);; Biological Process: proteasome-mediated ubiquitin-dependent protein catabolic process (GO:0043161);; Molecular Function: ubiquitin protein ligase activity (GO:0061630);;	--	--	--	--	--	--	O	Posttranslational modification, protein turnover, chaperones	uncharacterized protein LOC100306616 [Glycine max]
ONT.7869.3	--	--	--	--	--	[U]	Intracellular trafficking, secretion, and vesicular transport	VHS domain	--	S	Function unknown	PREDICTED: target of Myb protein 1-like isoform X1 [Glycine max]
ONT.22616.4	--	--	--	--	--	[R]	General function prediction only	--	High mobility group B protein 3 GN=At1g20696 OS=Arabidopsis thaliana (Mouse-ear cress) PE=1 SV=1	B	Chromatin structure and dynamics	high mobility group (HMG)-box protein [Medicago truncatula]
ONT.21586.3	--	--	Cellular Component: integral component of membrane (GO:0016021);; Cellular Component: cullin-RING ubiquitin ligase complex (GO:0031461);; Molecular Function: ubiquitin protein ligase binding (GO:0031625);; Biological Process: protein ubiquitination involved in ubiquitin-dependent protein catabolic process (GO:0042787);; Molecular Function: ubiquitin protein ligase activity (GO:0061630);;	K03347|0|gmx:100784626|K03347 cullin 1 | (RefSeq) cullin-1	Ubiquitin mediated proteolysis (ko04120);Protein processing in endoplasmic reticulum (ko04141)	[D]	Cell cycle control, cell division, chromosome partitioning	Cullin family;; Cullin protein neddylation domain;; Cullin family	Cullin-1 GN=CUL1 OS=Arabidopsis thaliana (Mouse-ear cress) PE=1 SV=1	O	Posttranslational modification, protein turnover, chaperones	PREDICTED: cullin-1 [Glycine max]
ONT.22518.6	--	--	Cellular Component: intracellular ribonucleoprotein complex (GO:0030529);;	K02995|9.66042e-35|tcc:TCM_002739|K02995 small subunit ribosomal protein S8e | (RefSeq) 40S ribosomal protein S8 isoform 1	Ribosome (ko03010)	[J]	Translation, ribosomal structure and biogenesis	Ribosomal protein S8e	40S ribosomal protein S8 GN=RPS8 OS=Zea mays (Maize) PE=1 SV=2	J	Translation, ribosomal structure and biogenesis	hypothetical protein MIMGU_mgv1a013531mg [Erythranthe guttata]
ONT.26289.4	--	--	--	--	--	--	--	Protein of unknown function (DUF1639)	--	S	Function unknown	PREDICTED: uncharacterized protein LOC100794263 isoform X1 [Glycine max]
ONT.19484.2	--	--	Biological Process: negative regulation of transcription from RNA polymerase II promoter (GO:0000122);; Molecular Function: transcription regulatory region sequence-specific DNA binding (GO:0000976);; Cellular Component: nucleus (GO:0005634);; Molecular Function: zinc ion binding (GO:0008270);; Biological Process: response to ethylene (GO:0009723);; Biological Process: positive regulation of cell…	--	--	--	--	--	Transcription factor DIVARICATA GN=DIVARICATA OS=Antirrhinum majus (Garden snapdragon) PE=2 SV=1	K	Transcription	PREDICTED: MYB transcription factor MYB62 isoform X1 [Glycine max]
ONT.18259.5	--	--	Cellular Component: cytoplasm (GO:0005737);; Biological Process: metal ion transport (GO:0030001);; Molecular Function: transition metal ion binding (GO:0046914);; Biological Process: cellular transition metal ion homeostasis (GO:0046916);;	--	--	[P]	Inorganic ion transport and metabolism	Heavy-metal-associated domain	--	S	Function unknown	PREDICTED: axoneme-associated protein mst101(2) [Glycine max]
ONT.27394.3	[DPM]	Cell cycle control, cell division, chromosome partitioning;; Inorganic ion transport and metabolism;; Cell wall/membrane/envelope biogenesis	Molecular Function: copper ion binding (GO:0005507);; Cellular Component: extracellular region (GO:0005576);; Molecular Function: L-ascorbate oxidase activity (GO:0008447);; Molecular Function: oxidoreductase activity, oxidizing metal ions (GO:0016722);; Biological Process: oxidation-reduction process (GO:0055114);;	K00423|6.58573e-56|gmx:547647|K00423 L-ascorbate oxidase [EC:1.10.3.3] | (RefSeq) AO, GmAO; ascorbate oxidase	Ascorbate and aldarate metabolism (ko00053)	[Q]	Secondary metabolites biosynthesis, transport and catabolism	--	L-ascorbate oxidase (Precursor) GN=AAO OS=Nicotiana tabacum (Common tobacco) PE=2 SV=1	Q	Secondary metabolites biosynthesis, transport and catabolism	ascorbate oxidase precursor [Glycine max]
ONT.4372.2	--	--	Molecular Function: transferase activity, transferring acyl groups other than amino-acyl groups (GO:0016747);;	--	--	--	--	Transferase family	Uncharacterized acetyltransferase At3g50280 GN=At3g50280 OS=Arabidopsis thaliana (Mouse-ear cress) PE=3 SV=1	--	--	N-hydroxycinnamoyl/benzoyltransferase 5 [Glycine max]
ONT.15885.5	--	--	Molecular Function: transcription factor activity, sequence-specific DNA binding (GO:0003700);; Biological Process: regulation of transcription, DNA-templated (GO:0006355);; Molecular Function: sequence-specific DNA binding (GO:0043565);;	K13424|0|gmx:100127421|K13424 WRKY transcription factor 33 | (RefSeq) WRKY19; probable WRKY transcription factor 25	Plant-pathogen interaction (ko04626)	--	--	WRKY DNA -binding domain	Probable WRKY transcription factor 33 GN=WRKY33 OS=Arabidopsis thaliana (Mouse-ear cress) PE=1 SV=2	K	Transcription	PREDICTED: probable WRKY transcription factor 33 [Glycine max]
ONT.5757.2	[F]	Nucleotide transport and metabolism	Molecular Function: adenylate kinase activity (GO:0004017);; Molecular Function: ATP binding (GO:0005524);; Cellular Component: cytoplasm (GO:0005737);; Biological Process: purine nucleotide metabolic process (GO:0006163);; Molecular Function: nucleoside triphosphate adenylate kinase activity (GO:0046899);; Biological Process: nucleotide phosphorylation (GO:0046939);;	K00939|1.09516e-118|gmx:100791848|K00939 adenylate kinase [EC:2.7.4.3] | (RefSeq) adenylate kinase 4	Purine metabolism (ko00230)	[F]	Nucleotide transport and metabolism	Adenylate kinase;; AAA domain;; Adenylate kinase;; AAA domain	Adenylate kinase 4 GN=ADK-B OS=Oryza sativa subsp. japonica (Rice) PE=2 SV=1	F	Nucleotide transport and metabolism	PREDICTED: adenylate kinase B-like [Glycine max]
ONT.25548.1	--	--	Cellular Component: integral component of membrane (GO:0016021);;	--	--	--	--	--	--	--	--	uncharacterized protein LOC100800221 [Glycine max]
ONT.23895.1	--	--	Molecular Function: DNA binding (GO:0003677);;	--	--	--	--	Domain of unknown function (DUF296)	Putative DNA-binding protein ESCAROLA GN=ESC OS=Arabidopsis thaliana (Mouse-ear cress) PE=2 SV=1	S	Function unknown	PREDICTED: putative DNA-binding protein ESCAROLA-like [Glycine max]
ONT.24570.1	--	--	Molecular Function: G-protein coupled receptor activity (GO:0004930);; Molecular Function: GTPase activator activity (GO:0005096);; Cellular Component: nucleus (GO:0005634);; Cellular Component: plasma membrane (GO:0005886);; Biological Process: G-protein coupled receptor signaling pathway (GO:0007186);; Biological Process: response to water deprivation (GO:0009414);; Biological Process: response…	--	--	--	--	Regulator of G protein signaling domain	Regulator of G-protein signaling 1 GN=RGS1 OS=Arabidopsis thaliana (Mouse-ear cress) PE=1 SV=1	U	Intracellular trafficking, secretion, and vesicular transport	PREDICTED: regulator of G-protein signaling 1-like isoform X1 [Glycine max]
ONT.17742.2	[Q]	Secondary metabolites biosynthesis, transport and catabolism	Biological Process: auxin catabolic process (GO:0009852);; Molecular Function: gibberellin 3-beta-dioxygenase activity (GO:0016707);; Molecular Function: metal ion binding (GO:0046872);; Biological Process: oxidation-reduction process (GO:0055114);;	--	--	[QR]	--	non-haem dioxygenase in morphine synthesis N-terminal;; 2OG-Fe(II) oxygenase superfamily	2-oxoglutarate-dependent dioxygenase DAO GN=OSJNBa0022H21.12 OS=Oryza sativa subsp. japonica (Rice) PE=2 SV=2	S	Function unknown	PREDICTED: 2-oxoglutarate-dependent dioxygenase DAO-like isoform X1 [Glycine max]
ONT.18851.4	--	--	Molecular Function: transporter activity (GO:0005215);; Biological Process: transport (GO:0006810);; Cellular Component: integral component of membrane (GO:0016021);;	--	--	[T]	Signal transduction mechanisms	Organic solute transporter Ostalpha;; Organic solute transporter Ostalpha	--	S	Function unknown	unknown [Glycine max]
ONT.16408.4	--	--	Biological Process: cellular process (GO:0009987);; Cellular Component: membrane (GO:0016020);;	--	--	[O]	Posttranslational modification, protein turnover, chaperones	--	Peptidyl-prolyl cis-trans isomerase FKBP42 GN=MIL23.21 OS=Arabidopsis thaliana (Mouse-ear cress) PE=1 SV=1	O	Posttranslational modification, protein turnover, chaperones	PREDICTED: peptidyl-prolyl cis-trans isomerase FKBP42 [Glycine max]
ONT.17305.3	--	--	Cellular Component: extracellular region (GO:0005576);; Molecular Function: acetylglucosaminyltransferase activity (GO:0008375);; Cellular Component: membrane (GO:0016020);;	--	--	--	--	Core-2/I-Branching enzyme	--	S	Function unknown	PREDICTED: uncharacterized protein LOC100784928 isoform X1 [Glycine max]
ONT.28414.3	--	--	Biological Process: maturation of LSU-rRNA from tricistronic rRNA transcript (SSU-rRNA, 5.8S rRNA, LSU-rRNA) (GO:0000463);; Molecular Function: mRNA binding (GO:0003729);; Molecular Function: structural constituent of ribosome (GO:0003735);; Biological Process: translation (GO:0006412);; Cellular Component: cytosolic large ribosomal subunit (GO:0022625);;	K02918|5.00917e-32|gmx:100305671|K02918 large subunit ribosomal protein L35e | (RefSeq) uncharacterized LOC100305671	Ribosome (ko03010)	[J]	Translation, ribosomal structure and biogenesis	--	60S ribosomal protein L35 GN=RPL35 OS=Euphorbia esula (Leafy spurge) PE=2 SV=1	J	Translation, ribosomal structure and biogenesis	uncharacterized protein LOC100305671 [Glycine max]
ONT.19563.4	--	--	Biological Process: spliceosomal complex assembly (GO:0000245);; Molecular Function: nucleic acid binding (GO:0003676);; Cellular Component: U2 snRNP (GO:0005686);; Molecular Function: zinc ion binding (GO:0008270);; Cellular Component: U2-type prespliceosome (GO:0071004);; Cellular Component: catalytic step 2 spliceosome (GO:0071013);;	K12826|8.82425e-56|cit:102609945|K12826 splicing factor 3A subunit 2 | (RefSeq) splicing factor 3A subunit 2-like	Spliceosome (ko03040)	[A]	RNA processing and modification	Zinc-finger of C2H2 type	--	A	RNA processing and modification	Splicing factor 3A subunit 2 [Morus notabilis]
ONT.21639.1	--	--	--	--	--	--	--	--	--	S	Function unknown	PREDICTED: uncharacterized protein LOC100814045 isoform 1 [Glycine max]
ONT.25028.1	--	--	Cellular Component: Golgi membrane (GO:0000139);; Cellular Component: integral component of membrane (GO:0016021);; Biological Process: pectin biosynthetic process (GO:0045489);; Molecular Function: polygalacturonate 4-alpha-galacturonosyltransferase activity (GO:0047262);; Biological Process: cell wall organization (GO:0071555);;	K20867|0|gmx:100809273|K20867 galacturonosyltransferase 12/13/14/15 [EC:2.4.1.-] | (RefSeq) probable galacturonosyltransferase 15	Starch and sucrose metabolism (ko00500);Amino sugar and nucleotide sugar metabolism (ko00520)	--	--	Glycosyl transferase family 8;; Glycosyl transferase family 8	Probable galacturonosyltransferase 15 GN=GAUT15 OS=Arabidopsis thaliana (Mouse-ear cress) PE=2 SV=1	O	Posttranslational modification, protein turnover, chaperones	PREDICTED: probable galacturonosyltransferase 15-like [Glycine max]
ONT.19484.4	--	--	Molecular Function: DNA binding (GO:0003677);; Cellular Component: nucleus (GO:0005634);; Biological Process: regulation of transcription, DNA-templated (GO:0006355);; Molecular Function: zinc ion binding (GO:0008270);; Biological Process: response to ethylene (GO:0009723);; Biological Process: negative regulation of metabolic process (GO:0009892);; Biological Process: single-organism process (GO…	--	--	--	--	--	Transcription factor DIVARICATA GN=DIVARICATA OS=Antirrhinum majus (Garden snapdragon) PE=2 SV=1	K	Transcription	PREDICTED: MYB transcription factor MYB62 isoform X1 [Glycine max]
ONT.16540.3	--	--	--	K12824|1.60361e-11|pvu:PHAVU_011G031500g|K12824 transcription elongation regulator 1 | (RefSeq) hypothetical protein	Spliceosome (ko03040)	[K]	Transcription	--	Pre-mRNA-processing protein 40C GN=MPN9.8 OS=Arabidopsis thaliana (Mouse-ear cress) PE=1 SV=1	A	RNA processing and modification	PREDICTED: pre-mRNA-processing protein 40C-like isoform X2 [Glycine max]
ONT.7124.2	--	--	--	K14495|1.96974e-47|gmx:100801734|K14495 F-box protein GID2 | (RefSeq) sleepy; F-box protein GID2-like	Plant hormone signal transduction (ko04075)	--	--	--	F-box protein GID2 GN=T22A6.40 OS=Arabidopsis thaliana (Mouse-ear cress) PE=1 SV=1	S	Function unknown	PREDICTED: F-box protein GID2-like [Glycine max]
ONT.16027.7	[IQ]	Lipid transport and metabolism;; Secondary metabolites biosynthesis, transport and catabolism	Cellular Component: plasmodesma (GO:0009506);; Cellular Component: chloroplast stroma (GO:0009570);; Biological Process: response to cytokinin (GO:0009735);; Biological Process: positive regulation of seed germination (GO:0010030);; Biological Process: seed coat development (GO:0010214);; Cellular Component: integral component of membrane (GO:0016021);; Biological Process: oxalate catabolic proce…	--	--	[I]	Lipid transport and metabolism	AMP-binding enzyme	Oxalate--CoA ligase {ECO:0000305} OS=Arabidopsis thaliana (Mouse-ear cress) PE=1 SV=1	IQ	Lipid transport and metabolism;; Secondary metabolites biosynthesis, transport and catabolism	hypothetical protein PHAVU_006G079500g [Phaseolus vulgaris]
ONT.7757.5	--	--	Molecular Function: metal ion binding (GO:0046872);;	--	--	[S]	Function unknown	Prokaryotic RING finger family 4;; Zinc finger, C3HC4 type (RING finger);; Ring finger domain;; zinc-RING finger domain;; RING-H2 zinc finger domain;; RING-type zinc-finger;; Zinc finger, C3HC4 type (RING finger);; Zinc finger, C3HC4 type (RING finger)	ERAD-associated E3 ubiquitin-protein ligase HRD1B {ECO:0000305} OS=Arabidopsis thaliana (Mouse-ear cress) PE=2 SV=1	S	Function unknown	PREDICTED: RING finger and transmembrane domain-containing protein 2-like [Glycine max]
ONT.3681.3	[J]	Translation, ribosomal structure and biogenesis	Molecular Function: nucleotide binding (GO:0000166);; Molecular Function: nucleic acid binding (GO:0003676);;	--	--	[R]	General function prediction only	RNA recognition motif. (a.k.a. RRM, RBD, or RNP domain)	Glycine-rich RNA-binding protein 4, mitochondrial (Precursor) GN=At3g23830 OS=Arabidopsis thaliana (Mouse-ear cress) PE=2 SV=1	S	Function unknown	uncharacterized protein LOC100527079 [Glycine max]
ONT.14643.2	--	--	Cellular Component: endoplasmic reticulum membrane (GO:0005789);; Cellular Component: integral component of membrane (GO:0016021);;	--	--	[U]	Intracellular trafficking, secretion, and vesicular transport	Reticulon	Reticulon-like protein B11 GN=RTNLB11 OS=Arabidopsis thaliana (Mouse-ear cress) PE=2 SV=1	U	Intracellular trafficking, secretion, and vesicular transport	Reticulon-like protein B11 [Glycine soja]
ONT.5530.2	[R]	General function prediction only	Molecular Function: nucleotide binding (GO:0000166);; Molecular Function: signal transducer, downstream of receptor, with serine/threonine kinase activity (GO:0004702);; Cellular Component: cytoplasm (GO:0005737);; Biological Process: protein phosphorylation (GO:0006468);;	K08835|7.71256e-176|gmx:100784402|K08835 serine/threonine-protein kinase OSR1/STK39 [EC:2.7.11.1] | (RefSeq) serine/threonine-protein kinase BLUS1	--	[T]	Signal transduction mechanisms	Protein kinase domain;; Protein tyrosine kinase;; Protein kinase domain;; Protein tyrosine kinase	Serine/threonine-protein kinase BLUS1 GN=BLUS1 OS=Arabidopsis thaliana (Mouse-ear cress) PE=1 SV=1	T	Signal transduction mechanisms	Serine/threonine-protein kinase fray2 [Glycine soja]
ONT.26035.3	--	--	Cellular Component: mitochondrion (GO:0005739);; Cellular Component: endoplasmic reticulum (GO:0005783);; Cellular Component: plasmodesma (GO:0009506);; Cellular Component: integral component of membrane (GO:0016021);;	K20724|1.09686e-85|gmx:100789872|K20724 transmembrane protein 33 | (RefSeq) uncharacterized LOC100789872	--	--	--	Uncharacterised protein family (UPF0121)	--	S	Function unknown	hypothetical protein glysoja_029610 [Glycine soja]
ONT.25181.4	[J]	Translation, ribosomal structure and biogenesis	Biological Process: maturation of SSU-rRNA from tricistronic rRNA transcript (SSU-rRNA, 5.8S rRNA, LSU-rRNA) (GO:0000462);; Molecular Function: structural constituent of ribosome (GO:0003735);; Biological Process: translation (GO:0006412);; Cellular Component: cytosolic small ribosomal subunit (GO:0022627);;	K02995|5.60861e-95|gmx:100500112|K02995 small subunit ribosomal protein S8e | (RefSeq) uncharacterized LOC100500112	Ribosome (ko03010)	[J]	Translation, ribosomal structure and biogenesis	Ribosomal protein S8e	40S ribosomal protein S8 GN=RPS8 OS=Zea mays (Maize) PE=1 SV=2	J	Translation, ribosomal structure and biogenesis	PREDICTED: uncharacterized protein LOC100500112 isoform X1 [Glycine max]
ONT.17483.7	--	--	Biological Process: transcription, DNA-templated (GO:0006351);;	--	--	--	--	--	NAC domain-containing protein 19 GN=F14G24.16 OS=Arabidopsis thaliana (Mouse-ear cress) PE=1 SV=1	K	Transcription	NAC domain-containing protein 55 [Glycine soja]
ONT.21615.1	--	--	Biological Process: signal transduction (GO:0007165);; Cellular Component: integral component of membrane (GO:0016021);;	--	--	[R]	General function prediction only	Domain of unknown function	--	S	Function unknown	Serine/threonine-protein phosphatase 6 regulatory ankyrin repeat subunit C, partial [Glycine soja]
ONT.15359.3	--	--	Cellular Component: nucleosome (GO:0000786);; Molecular Function: DNA binding (GO:0003677);; Cellular Component: nucleus (GO:0005634);; Biological Process: nucleosome assembly (GO:0006334);;	K11275|3.13921e-52|gmx:100797229|K11275 histone H1/5 | (RefSeq) histone H1	--	--	--	linker histone H1 and H5 family	Histone H1 OS=Solanum pennellii (Tomato) PE=2 SV=1	S	Function unknown	PREDICTED: histone H1-like [Glycine max]
ONT.19052.1	--	--	--	--	--	--	--	--	--	S	Function unknown	hypothetical protein glysoja_001521 [Glycine soja]
ONT.14585.1	--	--	Molecular Function: RNA polymerase II core binding (GO:0000993);; Molecular Function: mRNA binding (GO:0003729);; Cellular Component: cytoplasm (GO:0005737);; Cellular Component: mRNA cleavage factor complex (GO:0005849);; Biological Process: termination of RNA polymerase II transcription (GO:0006369);; Biological Process: mRNA polyadenylation (GO:0006378);; Biological Process: mRNA cleavage (GO:…	K14400|9.84682e-44|gmx:100787354|K14400 pre-mRNA cleavage complex 2 protein Pcf11 | (RefSeq) polyadenylation and cleavage factor homolog 4-like	mRNA surveillance pathway (ko03015)	--	--	--	Polyadenylation and cleavage factor homolog 4 {ECO:0000305} OS=Arabidopsis thaliana (Mouse-ear cress) PE=1 SV=1	S	Function unknown	PREDICTED: uncharacterized protein LOC100787354 isoform X3 [Glycine max]
ONT.20055.3	--	--	--	--	--	--	--	Protein of unknown function (DUF1645)	--	--	--	hypothetical protein glysoja_045308 [Glycine soja]
ONT.3008.2	--	--	--	--	--	[R]	General function prediction only	--	SelT-like protein (Precursor) GN=At3g47300 OS=Arabidopsis thaliana (Mouse-ear cress) PE=2 SV=2	O	Posttranslational modification, protein turnover, chaperones	uncharacterized protein LOC100527643 precursor [Glycine max]
ONT.28073.3	[R]	General function prediction only	Molecular Function: GTPase activity (GO:0003924);; Molecular Function: GTP binding (GO:0005525);; Cellular Component: early endosome (GO:0005769);; Cellular Component: cytosol (GO:0005829);; Biological Process: small GTPase mediated signal transduction (GO:0007264);; Biological Process: metabolic process (GO:0008152);; Cellular Component: cytoplasmic side of endosome membrane (GO:0010009);; Biolo…	K07887|6.2906e-109|gmx:100500544|K07887 Ras-related protein Rab-5A | (RefSeq) ras-related protein RABF1	Endocytosis (ko04144);Phagosome (ko04145)	[U]	Intracellular trafficking, secretion, and vesicular transport	Ras of Complex, Roc, domain of DAPkinase;; Ras family;; Ras family	Ras-related protein RABF1 GN=F28P10.180 OS=Arabidopsis thaliana (Mouse-ear cress) PE=1 SV=1	S	Function unknown	PREDICTED: ras-related protein RABF1 isoform X1 [Glycine max]
ONT.27489.3	--	--	Molecular Function: NADH dehydrogenase (ubiquinone) activity (GO:0008137);; Cellular Component: integral component of membrane (GO:0016021);; Biological Process: oxidation-reduction process (GO:0055114);;	K11353|3.87564e-70|gmx:100789133|K11353 NADH dehydrogenase (ubiquinone) 1 alpha subcomplex subunit 13 | (RefSeq) NADH dehydrogenase [ubiquinone] 1 alpha subcomplex subunit 13-B	Oxidative phosphorylation (ko00190)	[CD]	--	GRIM-19 protein	NADH dehydrogenase [ubiquinone] 1 alpha subcomplex subunit 13-B GN=At2g33220 OS=Arabidopsis thaliana (Mouse-ear cress) PE=2 SV=1	U	Intracellular trafficking, secretion, and vesicular transport	NADH dehydrogenase [ubiquinone] 1 alpha subcomplex subunit 13-B [Glycine soja]
ONT.9099.1	--	--	--	--	--	--	--	--	--	--	--	hypothetical protein glysoja_027199 [Glycine soja]
ONT.16853.1	--	--	Molecular Function: nucleic acid binding (GO:0003676);;	--	--	[R]	General function prediction only	C2H2-type zinc finger	Zinc finger protein ZAT5 GN=ZAT5 OS=Arabidopsis thaliana (Mouse-ear cress) PE=2 SV=1	S	Function unknown	PREDICTED: zinc finger protein ZAT5-like [Glycine max]
ONT.20911.6	--	--	Cellular Component: mitochondrial intermembrane space (GO:0005758);; Molecular Function: phosphatidic acid transporter activity (GO:1990050);;	--	--	[U]	Intracellular trafficking, secretion, and vesicular transport	--	--	S	Function unknown	Protein slowmo like 2 [Glycine soja]
ONT.25762.2	--	--	Molecular Function: nucleotide binding (GO:0000166);; Molecular Function: nucleic acid binding (GO:0003676);;	K12881|4.06825e-27|gmx:100785926|K12881 THO complex subunit 4 | (RefSeq) THO complex subunit 4B-like	RNA transport (ko03013);mRNA surveillance pathway (ko03015);Spliceosome (ko03040)	--	--	--	--	S	Function unknown	PREDICTED: aly/REF export factor 2-like [Glycine max]
ONT.6724.1	--	--	Cellular Component: membrane (GO:0016020);;	--	--	[GMW]	--	Exostosin family;; Exostosin family	Probable glycosyltransferase At5g20260 GN=At5g20260 OS=Arabidopsis thaliana (Mouse-ear cress) PE=3 SV=3	S	Function unknown	PREDICTED: probable glycosyltransferase At5g03795-like isoform X1 [Glycine max]
ONT.2738.4	--	--	--	--	--	[R]	General function prediction only	Uncharacterised protein family (UPF0172)	ER membrane protein complex subunit 8/9 homolog GN=EMB2731 OS=Arabidopsis thaliana (Mouse-ear cress) PE=2 SV=1	S	Function unknown	uncharacterized protein LOC100527135 [Glycine max]
ONT.15575.2	[O]	Posttranslational modification, protein turnover, chaperones	--	--	--	[O]	Posttranslational modification, protein turnover, chaperones	DnaJ domain	DnaJ protein ERDJ3B (Precursor) GN=F26K9.30 OS=Arabidopsis thaliana (Mouse-ear cress) PE=1 SV=1	O	Posttranslational modification, protein turnover, chaperones	uncharacterized protein LOC100527491 [Glycine max]
ONT.27179.2	--	--	Molecular Function: cytochrome-b5 reductase activity, acting on NAD(P)H (GO:0004128);; Cellular Component: integral component of membrane (GO:0016021);; Molecular Function: heme binding (GO:0020037);; Molecular Function: metal ion binding (GO:0046872);; Biological Process: oxidation-reduction process (GO:0055114);;	--	--	[C]	Energy production and conversion	--	Cytochrome b5 isoform B {ECO:0000303|PubMed:19054355} GN=F24L7.14 OS=Arabidopsis thaliana (Mouse-ear cress) PE=1 SV=1	CI	Energy production and conversion;; Lipid transport and metabolism	Cytochrome b5 isoform 1 [Glycine soja]
ONT.13401.3	--	--	--	K20296|7.55138e-63|gmx:100818891|K20296 vacuolar protein sorting-associated protein 51 | (RefSeq) vacuolar protein sorting-associated protein 51 homolog	--	[S]	Function unknown	--	--	S	Function unknown	Protein fat-free like [Glycine soja]
ONT.14735.3	[R]	General function prediction only	Cellular Component: integral component of membrane (GO:0016021);;	--	--	[S]	Function unknown	Uncharacterized protein family UPF0016	GDT1-like protein 5 GN=At1g68650 OS=Arabidopsis thaliana (Mouse-ear cress) PE=1 SV=1	S	Function unknown	PREDICTED: uncharacterized protein LOC100527455 isoform X1 [Glycine max]
ONT.15513.3	[J]	Translation, ribosomal structure and biogenesis	Molecular Function: structural constituent of ribosome (GO:0003735);; Cellular Component: ribosome (GO:0005840);; Biological Process: translation (GO:0006412);;	K02935|6.57078e-60|gmx:100779891|K02935 large subunit ribosomal protein L7/L12 | (RefSeq) 50S ribosomal protein L12, chloroplastic-like	Ribosome (ko03010)	[J]	Translation, ribosomal structure and biogenesis	Ribosomal protein L7/L12 C-terminal domain;; Ribosomal protein L7/L12 dimerisation domain	50S ribosomal protein L12, chloroplastic (Precursor) OS=Nicotiana sylvestris (Wood tobacco) PE=2 SV=1	J	Translation, ribosomal structure and biogenesis	PREDICTED: 50S ribosomal protein L12, chloroplastic-like [Glycine max]
ONT.4463.1	--	--	Molecular Function: structural constituent of ribosome (GO:0003735);; Biological Process: translation (GO:0006412);; Cellular Component: integral component of membrane (GO:0016021);; Biological Process: transmembrane transport (GO:0055085);;	K15121|7.20929e-106|mtr:MTR_3g104810|K15121 solute carrier family 25, member 44 | (RefSeq) substrate carrier family protein	--	[C]	Energy production and conversion	Mitochondrial carrier protein;; Mitochondrial carrier protein	--	S	Function unknown	CCP-like protein [Medicago truncatula]
ONT.6917.3	--	--	--	--	--	--	--	--	--	--	--	PREDICTED: uncharacterized protein LOC100818811 [Glycine max]
ONT.20554.1	--	--	--	--	--	--	--	--	Protein G1-like8 GN=OsI_20303 OS=Oryza sativa subsp. indica (Rice) PE=3 SV=1	S	Function unknown	PREDICTED: protein G1-like7 [Zea mays]
ONT.9975.2	--	--	Biological Process: cellular process (GO:0009987);;	K14486|0|pvu:PHAVU_003G075800g|K14486 auxin response factor | (RefSeq) hypothetical protein	Plant hormone signal transduction (ko04075)	--	--	AUX/IAA family;; Auxin response factor	Auxin response factor 7 GN=OSJNBb0038F20.6 OS=Oryza sativa subsp. japonica (Rice) PE=2 SV=1	K	Transcription	hypothetical protein PHAVU_003G075800g [Phaseolus vulgaris]
ONT.19090.2	[R]	General function prediction only	--	K11462|1.27171e-162|gmx:100785120|K11462 polycomb protein EED | (RefSeq) polycomb group protein FERTILIZATION-INDEPENDENT ENDOSPERM-like	--	[K]	Transcription	--	Polycomb group protein FIE2 GN=FIE2 OS=Zea mays (Maize) PE=2 SV=1	S	Function unknown	PREDICTED: polycomb group protein FERTILIZATION-INDEPENDENT ENDOSPERM-like [Glycine max]
ONT.6781.1	--	--	--	--	--	--	--	--	--	--	--	PREDICTED: uncharacterized protein LOC100814700 [Glycine max]
ONT.1093.3	[M]	Cell wall/membrane/envelope biogenesis	Molecular Function: UDP-glucose 4-epimerase activity (GO:0003978);; Biological Process: galactose metabolic process (GO:0006012);; Biological Process: UDP-L-arabinose biosynthetic process (GO:0033358);; Biological Process: capsule polysaccharide biosynthetic process (GO:0045227);; Molecular Function: UDP-arabinose 4-epimerase activity (GO:0050373);; Biological Process: cell wall organization (GO:…	K01784|1.72417e-138|vvi:100261533|K01784 UDP-glucose 4-epimerase [EC:5.1.3.2] | (RefSeq) UDP-glucose 4-epimerase GEPI48	Galactose metabolism (ko00052);Amino sugar and nucleotide sugar metabolism (ko00520)	[M]	Cell wall/membrane/envelope biogenesis	GDP-mannose 4,6 dehydratase;; NAD dependent epimerase/dehydratase family;; GDP-mannose 4,6 dehydratase;; NAD dependent epimerase/dehydratase family;; NAD dependent epimerase/dehydratase family;; GDP-mannose 4,6 dehydratase	UDP-glucose 4-epimerase GN=GALE OS=Pisum sativum (Garden pea) PE=2 SV=1	M	Cell wall/membrane/envelope biogenesis	PREDICTED: UDP-glucose 4-epimerase GEPI48 [Nelumbo nucifera]
ONT.1386.2	--	--	Cellular Component: Golgi apparatus (GO:0005794);; Molecular Function: O-acetyltransferase activity (GO:0016413);; Biological Process: cell wall organization or biogenesis (GO:0071554);;	--	--	--	--	GDSL/SGNH-like Acyl-Esterase family found in Pmr5 and Cas1p;; GDSL/SGNH-like Acyl-Esterase family found in Pmr5 and Cas1p	Protein ALTERED XYLOGLUCAN 4 GN=F20P5.5 OS=Arabidopsis thaliana (Mouse-ear cress) PE=1 SV=1	S	Function unknown	PREDICTED: protein YLS7-like isoform X1 [Glycine max]
ONT.22035.4	--	--	Molecular Function: zinc ion binding (GO:0008270);;	K15687|5.05456e-55|gmx:100788886|K15687 E3 ubiquitin-protein ligase makorin [EC:2.3.2.27] | (RefSeq) E3 ubiquitin-protein ligase makorin-like	--	--	--	--	E3 ubiquitin-protein ligase makorin GN=MKRN OS=Arabidopsis thaliana (Mouse-ear cress) PE=2 SV=1	S	Function unknown	PREDICTED: zinc finger CCCH domain-containing protein 69-like [Glycine max]
ONT.2731.2	--	--	--	--	--	--	--	Chloroplast import apparatus Tic20-like	Protein TIC 20-v, chloroplastic (Precursor) GN=TIC20-V OS=Arabidopsis thaliana (Mouse-ear cress) PE=2 SV=1	S	Function unknown	PREDICTED: protein TIC 20-v, chloroplastic-like isoform 1 [Glycine max]
ONT.15916.8	[O]	Posttranslational modification, protein turnover, chaperones	Biological Process: protein peptidyl-prolyl isomerization (GO:0000413);; Molecular Function: peptidyl-prolyl cis-trans isomerase activity (GO:0003755);; Molecular Function: protein binding (GO:0005515);; Cellular Component: extracellular region (GO:0005576);; Cellular Component: multivesicular body (GO:0005771);; Cellular Component: endoplasmic reticulum (GO:0005783);; Cellular Component: Golgi s…	K01802|7.14096e-82|gmx:100792140|K01802 peptidylprolyl isomerase [EC:5.2.1.8] | (RefSeq) peptidyl-prolyl cis-trans isomerase CYP20-1	--	[O]	Posttranslational modification, protein turnover, chaperones	Cyclophilin type peptidyl-prolyl cis-trans isomerase/CLD;; Cyclophilin type peptidyl-prolyl cis-trans isomerase/CLD	Peptidyl-prolyl cis-trans isomerase CYP19-4 (Precursor) GN=F23F1.12 OS=Arabidopsis thaliana (Mouse-ear cress) PE=1 SV=2	O	Posttranslational modification, protein turnover, chaperones	PREDICTED: peptidyl-prolyl cis-trans isomerase CYP20-1 isoform 1 [Glycine max]
ONT.8144.2	--	--	--	K00894|2.87339e-14|gmx:100793261|K00894 ethanolamine kinase [EC:2.7.1.82] | (RefSeq) probable ethanolamine kinase	Glycerophospholipid metabolism (ko00564)	--	--	--	--	M	Cell wall/membrane/envelope biogenesis	PREDICTED: probable ethanolamine kinase-like [Glycine max]
ONT.26734.6	--	--	Molecular Function: protein binding (GO:0005515);; Cellular Component: spliceosomal complex (GO:0005681);; Biological Process: mRNA processing (GO:0006397);; Biological Process: RNA splicing (GO:0008380);; Biological Process: embryo development ending in seed dormancy (GO:0009793);; Cellular Component: nuclear speck (GO:0016607);;	--	--	[T]	Signal transduction mechanisms	Cactus-binding C-terminus of cactin protein;; Conserved mid region of cactin	Cactin GN=CTN OS=Arabidopsis thaliana (Mouse-ear cress) PE=1 SV=1	S	Function unknown	Hypothetical protein glysoja_002303 [Glycine soja]
ONT.101.3	--	--	--	--	--	--	--	--	--	S	Function unknown	PREDICTED: uncharacterized protein LOC100812279 isoform X3 [Glycine max]
ONT.3444.4	[E]	Amino acid transport and metabolism	Biological Process: tryptophan biosynthetic process (GO:0000162);; Molecular Function: tryptophan synthase activity (GO:0004834);; Cellular Component: chloroplast (GO:0009507);; Molecular Function: pyridoxal phosphate binding (GO:0030170);;	K01695|0|gmx:100808400|K01695 tryptophan synthase alpha chain [EC:4.2.1.20] | (RefSeq) tryptophan synthase alpha chain	Glycine, serine and threonine metabolism (ko00260);Phenylalanine, tyrosine and tryptophan biosynthesis (ko00400);Biosynthesis of amino acids (ko01230)	[E]	Amino acid transport and metabolism	Tryptophan synthase alpha chain;; Histidine biosynthesis protein	Tryptophan synthase alpha chain, chloroplastic (Precursor) GN=T14E10.210 OS=Arabidopsis thaliana (Mouse-ear cress) PE=1 SV=1	E	Amino acid transport and metabolism	PREDICTED: tryptophan synthase alpha chain, chloroplastic isoform X1 [Glycine max]
ONT.6694.1	[E]	Amino acid transport and metabolism	--	K01762|2.27871e-71|pper:PRUPE_ppa004987mg|K01762 1-aminocyclopropane-1-carboxylate synthase [EC:4.4.1.14] | (RefSeq) hypothetical protein	Cysteine and methionine metabolism (ko00270)	[T]	Signal transduction mechanisms	Aminotransferase class I and II;; Aminotransferase class I and II;; Aminotransferase class I and II	1-aminocyclopropane-1-carboxylate synthase 11 GN=ACS11 OS=Arabidopsis thaliana (Mouse-ear cress) PE=1 SV=1	E	Amino acid transport and metabolism	1-aminocyclopropane-1-carboxylate synthase 5 [Lupinus albus]
ONT.17487.3	[E]	Amino acid transport and metabolism	Molecular Function: asparagine synthase (glutamine-hydrolyzing) activity (GO:0004066);; Cellular Component: cytosol (GO:0005829);; Biological Process: asparagine biosynthetic process (GO:0006529);; Biological Process: glutamine metabolic process (GO:0006541);; Molecular Function: protein homodimerization activity (GO:0042803);;	--	--	--	--	Aluminium induced protein;; Aluminium induced protein	Stem-specific protein TSJT1 GN=TSJT1 OS=Nicotiana tabacum (Common tobacco) PE=2 SV=1	S	Function unknown	unknown [Glycine max]
ONT.909.1	--	--	Cellular Component: membrane (GO:0016020);; Molecular Function: kinase activity (GO:0016301);; Biological Process: phosphorylation (GO:0016310);;	--	--	[R]	General function prediction only	--	LRR receptor-like serine/threonine-protein kinase RCH1 (Precursor) GN=RCH1 OS=Arabidopsis thaliana (Mouse-ear cress) PE=2 SV=1	S	Function unknown	PREDICTED: LRR receptor-like serine/threonine-protein kinase GSO1-like [Glycine max]
ONT.4607.1	--	--	Molecular Function: transcription factor activity, sequence-specific DNA binding (GO:0003700);; Biological Process: regulation of transcription, DNA-templated (GO:0006355);; Molecular Function: sequence-specific DNA binding (GO:0043565);;	--	--	--	--	--	--	K	Transcription	unknown [Glycine max]
ONT.14832.11	--	--	Biological Process: lipid metabolic process (GO:0006629);; Cellular Component: membrane (GO:0016020);; Molecular Function: lipase activity (GO:0016298);;	K01054|4.73653e-90|gmx:100776335|K01054 acylglycerol lipase [EC:3.1.1.23] | (RefSeq) caffeoylshikimate esterase	Glycerolipid metabolism (ko00561)	[I]	Lipid transport and metabolism	Serine aminopeptidase, S33	Caffeoylshikimate esterase GN=CSE OS=Arabidopsis thaliana (Mouse-ear cress) PE=1 SV=1	I	Lipid transport and metabolism	PREDICTED: caffeoylshikimate esterase [Glycine max]
ONT.26926.1	[J]	Translation, ribosomal structure and biogenesis	Molecular Function: ATP-dependent RNA helicase activity (GO:0004004);; Molecular Function: ATP binding (GO:0005524);; Cellular Component: nucleus (GO:0005634);; Cellular Component: cytoplasm (GO:0005737);; Biological Process: RNA processing (GO:0006396);; Molecular Function: RNA binding (GO:0044822);;	K12820|0|cmo:103492738|K12820 pre-mRNA-splicing factor ATP-dependent RNA helicase DHX15/PRP43 [EC:3.6.4.13] | (RefSeq) probable pre-mRNA-splicing factor ATP-dependent RNA helicase DEAH2	Spliceosome (ko03040)	[A]	RNA processing and modification	Oligonucleotide/oligosaccharide-binding (OB)-fold;; Helicase associated domain (HA2)	Probable pre-mRNA-splicing factor ATP-dependent RNA helicase GN=At2g47250 OS=Arabidopsis thaliana (Mouse-ear cress) PE=2 SV=1	L	Replication, recombination and repair	unnamed protein product [Coffea canephora]
ONT.6102.1	--	--	--	--	--	--	--	--	--	--	--	hypothetical protein glysoja_018706 [Glycine soja]
ONT.1213.1	--	--	Molecular Function: translation initiation factor activity (GO:0003743);; Molecular Function: GTP binding (GO:0005525);; Biological Process: translational initiation (GO:0006413);;	K03262|0|gmx:100777906|K03262 translation initiation factor 5 | (RefSeq) eukaryotic translation initiation factor 5	RNA transport (ko03013)	[J]	Translation, ribosomal structure and biogenesis	Domain found in IF2B/IF5	Eukaryotic translation initiation factor 5 GN=EIF5 OS=Phaseolus vulgaris (Kidney bean) PE=2 SV=1	J	Translation, ribosomal structure and biogenesis	PREDICTED: eukaryotic translation initiation factor 5-like isoform X1 [Glycine max]
ONT.212.5	[O]	Posttranslational modification, protein turnover, chaperones	Molecular Function: protein binding (GO:0005515);; Molecular Function: GTP binding (GO:0005525);; Cellular Component: nucleus (GO:0005634);; Cellular Component: Golgi stack (GO:0005795);; Cellular Component: plasma membrane (GO:0005886);; Biological Process: protein folding (GO:0006457);; Biological Process: small GTPase mediated signal transduction (GO:0007264);; Biological Process: response to …	--	--	[O]	Posttranslational modification, protein turnover, chaperones	--	Chaperone protein dnaJ 16 GN=F3I6.4 OS=Arabidopsis thaliana (Mouse-ear cress) PE=2 SV=1	O	Posttranslational modification, protein turnover, chaperones	PREDICTED: chaperone protein dnaJ 16 [Malus domestica]
ONT.3719.5	--	--	Biological Process: protein polyubiquitination (GO:0000209);; Molecular Function: zinc ion binding (GO:0008270);; Molecular Function: ligase activity (GO:0016874);; Biological Process: protein ubiquitination involved in ubiquitin-dependent protein catabolic process (GO:0042787);; Biological Process: proteasome-mediated ubiquitin-dependent protein catabolic process (GO:0043161);; Molecular Functio…	K19043|0|gmx:100800419|K19043 E3 ubiquitin-protein ligase RHF [EC:2.3.2.27] | (RefSeq) E3 ubiquitin-protein ligase RHF2A-like	--	[O]	Posttranslational modification, protein turnover, chaperones	--	E3 ubiquitin-protein ligase RHF2A GN=RHF2A OS=Arabidopsis thaliana (Mouse-ear cress) PE=2 SV=1	O	Posttranslational modification, protein turnover, chaperones	PREDICTED: uncharacterized protein LOC100800419 isoform X1 [Glycine max]
ONT.5377.1	--	--	Molecular Function: motor activity (GO:0003774);; Cellular Component: plasma membrane (GO:0005886);; Cellular Component: myosin complex (GO:0016459);;	--	--	--	--	Unconventional myosin tail, actin- and lipid-binding	--	S	Function unknown	PREDICTED: myosin ID heavy chain-like [Glycine max]
ONT.10192.4	[G]	Carbohydrate transport and metabolism	Molecular Function: sugar:proton symporter activity (GO:0005351);; Molecular Function: glucose transmembrane transporter activity (GO:0005355);; Cellular Component: integral component of plasma membrane (GO:0005887);; Molecular Function: oxidoreductase activity (GO:0016491);; Biological Process: hexose transmembrane transport (GO:0035428);; Biological Process: glucose import (GO:0046323);;	--	--	[R]	General function prediction only	Sugar (and other) transporter;; Sugar (and other) transporter;; Sugar (and other) transporter	Sugar transport protein 14 GN=STP14 OS=Arabidopsis thaliana (Mouse-ear cress) PE=2 SV=2	G	Carbohydrate transport and metabolism	PREDICTED: sugar transport protein 14-like [Cicer arietinum]
ONT.12037.2	--	--	Cellular Component: nucleus (GO:0005634);; Biological Process: regulation of transcription, DNA-templated (GO:0006355);; Cellular Component: integral component of membrane (GO:0016021);; Molecular Function: sequence-specific DNA binding (GO:0043565);; Molecular Function: protein heterodimerization activity (GO:0046982);;	K08065|4.03346e-94|gmx:100305641|K08065 nuclear transcription Y subunit beta | (RefSeq) uncharacterized LOC100305641	--	[K]	Transcription	Histone-like transcription factor (CBF/NF-Y) and archaeal histone	Nuclear transcription factor Y subunit B-3 OS=Arabidopsis thaliana (Mouse-ear cress) PE=2 SV=1	B	Chromatin structure and dynamics	Nuclear transcription factor Y subunit B-3 [Glycine soja]
ONT.8979.2	--	--	Molecular Function: nucleic acid binding (GO:0003676);; Molecular Function: ATP-dependent RNA helicase activity (GO:0004004);; Molecular Function: ATP binding (GO:0005524);; Biological Process: RNA secondary structure unwinding (GO:0010501);;	K14805|1.14055e-61|gmx:100806018|K14805 ATP-dependent RNA helicase DDX24/MAK5 [EC:3.6.4.13] | (RefSeq) DEAD-box ATP-dependent RNA helicase 13-like	--	[A]	RNA processing and modification	--	DEAD-box ATP-dependent RNA helicase 13 GN=RH13 OS=Arabidopsis thaliana (Mouse-ear cress) PE=2 SV=3	L	Replication, recombination and repair	PREDICTED: DEAD-box ATP-dependent RNA helicase 13-like [Glycine max]
ONT.4655.4	[A]	RNA processing and modification	Molecular Function: RNA binding (GO:0003723);; Molecular Function: polynucleotide adenylyltransferase activity (GO:0004652);; Cellular Component: nucleus (GO:0005634);; Biological Process: mRNA polyadenylation (GO:0006378);;	K14376|0|gmx:100819294|K14376 poly(A) polymerase [EC:2.7.7.19] | (RefSeq) nuclear poly(A) polymerase 4-like	mRNA surveillance pathway (ko03015)	[A]	RNA processing and modification	Poly(A) polymerase central domain;; Nucleotidyltransferase domain	Nuclear poly(A) polymerase 2 {ECO:0000303|PubMed:18479511} OS=Arabidopsis thaliana (Mouse-ear cress) PE=1 SV=2	A	RNA processing and modification	PREDICTED: poly(A) polymerase-like isoform X1 [Glycine max]
ONT.8338.3	--	--	Cellular Component: integral component of membrane (GO:0016021);; Molecular Function: kinase activity (GO:0016301);; Biological Process: phosphorylation (GO:0016310);;	K08288|9.55185e-60|gmx:100306278|K08288 protein kinase C substrate 80K-H | (RefSeq) uncharacterized LOC100306278	Protein processing in endoplasmic reticulum (ko04141)	[T]	Signal transduction mechanisms	Glucosidase II beta subunit-like	Glucosidase 2 subunit beta (Precursor) GN=PSL4 OS=Arabidopsis thaliana (Mouse-ear cress) PE=2 SV=1	O	Posttranslational modification, protein turnover, chaperones	uncharacterized protein LOC100306278 precursor [Glycine max]
ONT.22363.3	--	--	--	--	--	--	--	--	Membrane-anchored ubiquitin-fold protein 3 (Precursor) GN=MUB3 OS=Arabidopsis thaliana (Mouse-ear cress) PE=1 SV=1	S	Function unknown	uncharacterized protein LOC100306698 [Glycine max]
ONT.4916.1	[I]	Lipid transport and metabolism	Molecular Function: acyl-[acyl-carrier-protein] hydrolase activity (GO:0016297);;	K10781|2.14819e-111|gmx:100797796|K10781 fatty acyl-ACP thioesterase B [EC:3.1.2.14 3.1.2.21] | (RefSeq) palmitoyl-acyl carrier protein thioesterase, chloroplastic-like	Fatty acid biosynthesis (ko00061);Fatty acid metabolism (ko01212)	--	--	Acyl-ATP thioesterase;; Acyl-ACP thioesterase;; Acyl-ACP thioesterase	Palmitoyl-acyl carrier protein thioesterase, chloroplastic (Precursor) GN=T27G7.19 OS=Arabidopsis thaliana (Mouse-ear cress) PE=1 SV=1	I	Lipid transport and metabolism	PREDICTED: palmitoyl-acyl carrier protein thioesterase, chloroplastic-like [Glycine max]
ONT.9516.2	--	--	Cellular Component: integral component of membrane (GO:0016021);;	--	--	--	--	Protein of unknown function (DUF707);; Protein of unknown function (DUF707);; Protein of unknown function (DUF707)	--	S	Function unknown	PREDICTED: uncharacterized protein LOC100792028 isoform X1 [Glycine max]
ONT.21572.2	--	--	--	--	--	--	--	--	--	--	--	hypothetical protein glysoja_037385 [Glycine soja]
ONT.5845.3	--	--	Cellular Component: integral component of membrane (GO:0016021);; Molecular Function: transferase activity, transferring glycosyl groups (GO:0016757);;	--	--	--	--	--	--	S	Function unknown	DUF246 domain-containing protein [Glycine soja]
ONT.16146.3	[JM]	Translation, ribosomal structure and biogenesis;; Cell wall/membrane/envelope biogenesis	Molecular Function: mannose-1-phosphate guanylyltransferase activity (GO:0004475);; Molecular Function: protein binding (GO:0005515);; Cellular Component: nucleus (GO:0005634);; Cellular Component: cytosol (GO:0005829);; Biological Process: response to heat (GO:0009408);; Biological Process: response to salt stress (GO:0009651);; Biological Process: response to jasmonic acid (GO:0009753);; Biolog…	K00966|2.82635e-136|gmx:100779367|K00966 mannose-1-phosphate guanylyltransferase [EC:2.7.7.13] | (RefSeq) GMP2; mannose-1-phosphate guanylyltransferase 1-like	Fructose and mannose metabolism (ko00051);Amino sugar and nucleotide sugar metabolism (ko00520)	[M]	Cell wall/membrane/envelope biogenesis	Bacterial transferase hexapeptide (six repeats);; Nucleotidyl transferase;; Nucleotidyl transferase	Mannose-1-phosphate guanylyltransferase 1 GN=At2g39770 OS=Arabidopsis thaliana (Mouse-ear cress) PE=1 SV=1	M	Cell wall/membrane/envelope biogenesis	mannose-1-phosphate guanylyltransferase 1-like [Glycine max]
ONT.9866.9	[R]	General function prediction only	Cellular Component: integral component of membrane (GO:0016021);;	K16302|3.74441e-135|gmx:100803705|K16302 metal transporter CNNM | (RefSeq) DUF21 domain-containing protein At4g14240-like	--	[S]	Function unknown	Domain of unknown function DUF21	DUF21 domain-containing protein At4g14240 OS=Arabidopsis thaliana (Mouse-ear cress) PE=1 SV=1	P	Inorganic ion transport and metabolism	PREDICTED: DUF21 domain-containing protein At4g14240-like [Glycine max]
ONT.19863.4	[R]	General function prediction only	Biological Process: receptor recycling (GO:0001881);; Cellular Component: multivesicular body (GO:0005771);; Cellular Component: cytosol (GO:0005829);; Biological Process: protein targeting to vacuole (GO:0006623);; Molecular Function: protein transporter activity (GO:0008565);; Cellular Component: retromer complex (GO:0030904);; Biological Process: retrograde transport, endosome to Golgi (GO:004…	K18467|1.82901e-61|gmx:100306173|K18467 vacuolar protein sorting-associated protein 29 | (RefSeq) vacuolar sorting protein	Endocytosis (ko04144)	[U]	Intracellular trafficking, secretion, and vesicular transport	Calcineurin-like phosphoesterase superfamily domain	Vacuolar protein sorting-associated protein 29 GN=At3g47810 OS=Arabidopsis thaliana (Mouse-ear cress) PE=2 SV=1	S	Function unknown	Vacuolar protein sorting-associated protein 29 [Glycine soja]
ONT.21944.2	--	--	--	--	--	--	--	--	--	S	Function unknown	PREDICTED: uncharacterized protein LOC100783035 [Glycine max]
ONT.3102.2	--	--	Molecular Function: zinc ion binding (GO:0008270);;	--	--	--	--	Zinc finger, C3HC4 type (RING finger);; Zinc finger, C3HC4 type (RING finger);; Zinc finger, C3HC4 type (RING finger)	--	S	Function unknown	PREDICTED: uncharacterized protein LOC100802736 [Glycine max]
ONT.17752.1	--	--	Molecular Function: GTPase activator activity (GO:0005096);; Cellular Component: intracellular (GO:0005622);; Biological Process: intracellular protein transport (GO:0006886);; Cellular Component: endomembrane system (GO:0012505);; Molecular Function: hydrolase activity (GO:0016787);; Molecular Function: Rab GTPase binding (GO:0017137);; Biological Process: regulation of vesicle fusion (GO:003133…	K19944|3.45488e-125|gmx:100792187|K19944 TBC1 domain family member 10 | (RefSeq) ecotropic viral integration site 5 protein homolog	--	[R]	General function prediction only	Rab-GTPase-TBC domain	--	S	Function unknown	PREDICTED: ecotropic viral integration site 5 protein homolog isoform X1 [Glycine max]
ONT.25078.7	--	--	--	--	--	[R]	General function prediction only	Kelch motif;; Kelch motif;; Galactose oxidase, central domain;; Galactose oxidase, central domain	F-box/kelch-repeat protein At1g26930 GN=At1g26930 OS=Arabidopsis thaliana (Mouse-ear cress) PE=2 SV=1	S	Function unknown	F-box/kelch-repeat protein SKIP11 [Glycine soja]
ONT.20896.10	--	--	Molecular Function: methyltransferase activity (GO:0008168);; Biological Process: methylation (GO:0032259);;	--	--	[R]	General function prediction only	--	--	S	Function unknown	Histidine protein methyltransferase 1 like [Glycine soja]
ONT.13204.1	--	--	Molecular Function: translation initiation factor activity (GO:0003743);; Biological Process: DNA-templated transcription, initiation (GO:0006352);; Biological Process: regulation of transcription, DNA-templated (GO:0006355);; Biological Process: translational initiation (GO:0006413);; Molecular Function: zinc ion binding (GO:0008270);; Molecular Function: kinase activity (GO:0016301);; Biologica…	--	--	--	--	--	--	T	Signal transduction mechanisms	Putative aspartic protease [Glycine soja]
ONT.22095.3	--	--	Biological Process: autophagosome assembly (GO:0000045);; Biological Process: autophagy of mitochondrion (GO:0000422);; Biological Process: C-terminal protein lipidation (GO:0006501);; Biological Process: protein transport (GO:0015031);; Cellular Component: integral component of membrane (GO:0016021);; Molecular Function: Atg8 ligase activity (GO:0019776);; Cellular Component: pre-autophagosomal …	K08336|1.24194e-57|gmx:100527733|K08336 ubiquitin-like protein ATG12 | (RefSeq) uncharacterized LOC100527733	Regulation of autophagy (ko04140)	[O]	Posttranslational modification, protein turnover, chaperones	Ubiquitin-like autophagy protein Apg12	Ubiquitin-like protein ATG12 GN=ATG12 OS=Medicago truncatula (Barrel medic) PE=3 SV=1	U	Intracellular trafficking, secretion, and vesicular transport	Ubiquitin-like protein ATG12 [Glycine soja]
ONT.28410.4	[O]	Posttranslational modification, protein turnover, chaperones	Molecular Function: glutathione transferase activity (GO:0004364);; Cellular Component: cytoplasm (GO:0005737);; Biological Process: glutathione metabolic process (GO:0006749);;	K05021|1.94707e-138|gmx:100306061|K05021 chloride intracellular channel protein 1 | (RefSeq) DHAR4; uncharacterized LOC100306061	--	[P]	Inorganic ion transport and metabolism	Glutathione S-transferase, N-terminal domain;; Glutathione S-transferase, N-terminal domain;; Glutathione S-transferase, N-terminal domain;; Glutathione S-transferase, C-terminal domain	Glutathione S-transferase DHAR2 GN=F22H5.1 OS=Arabidopsis thaliana (Mouse-ear cress) PE=1 SV=1	O	Posttranslational modification, protein turnover, chaperones	Glutathione S-transferase DHAR2 [Glycine soja]
ONT.13664.8	[G]	Carbohydrate transport and metabolism	Molecular Function: transferase activity, transferring phosphorus-containing groups (GO:0016772);; Biological Process: cellular metabolic process (GO:0044237);;	K00856|8.33227e-141|gmx:100780391|K00856 adenosine kinase [EC:2.7.1.20] | (RefSeq) adenosine kinase 2-like	Purine metabolism (ko00230)	[G]	Carbohydrate transport and metabolism	pfkB family carbohydrate kinase	Adenosine kinase 2 GN=ADK2 OS=Arabidopsis thaliana (Mouse-ear cress) PE=1 SV=1	G	Carbohydrate transport and metabolism	Adenosine kinase 2 [Glycine soja]
ONT.13681.2	--	--	Biological Process: flavonoid metabolic process (GO:0009812);; Molecular Function: UDP-glucosyltransferase activity (GO:0035251);;	K13496|3.34912e-128|gmx:100790358|K13496 UDP-glucosyl transferase 73C [EC:2.4.1.-] | (RefSeq) UDP-glycosyltransferase 73C3-like	--	[GC]	--	--	UDP-glycosyltransferase 73C7 GN=UGT73C7 OS=Arabidopsis thaliana (Mouse-ear cress) PE=2 SV=1	S	Function unknown	PREDICTED: UDP-glycosyltransferase 73C3-like [Glycine max]
ONT.21023.1	--	--	Biological Process: flavonoid biosynthetic process (GO:0009813);; Cellular Component: intracellular membrane-bounded organelle (GO:0043231);; Biological Process: flavonoid glucuronidation (GO:0052696);; Molecular Function: quercetin 3-O-glucosyltransferase activity (GO:0080043);; Molecular Function: quercetin 7-O-glucosyltransferase activity (GO:0080044);;	--	--	[GC]	--	UDP-glucoronosyl and UDP-glucosyl transferase	Soyasaponin III rhamnosyltransferase GN=GmSGT3 OS=Glycine max (Soybean) PE=1 SV=1	S	Function unknown	PREDICTED: soyasaponin III rhamnosyltransferase-like [Glycine max]
ONT.10734.1	--	--	Molecular Function: magnesium ion transmembrane transporter activity (GO:0015095);; Biological Process: magnesium ion transport (GO:0015693);; Cellular Component: integral component of membrane (GO:0016021);; Biological Process: magnesium ion transmembrane transport (GO:1903830);;	K16075|5.06174e-179|gmx:100786220|K16075 magnesium transporter | (RefSeq) magnesium transporter MRS2-4-like	--	[P]	Inorganic ion transport and metabolism	--	Magnesium transporter MRS2-4 GN=F17J16.20 OS=Arabidopsis thaliana (Mouse-ear cress) PE=2 SV=1	U	Intracellular trafficking, secretion, and vesicular transport	PREDICTED: magnesium transporter MRS2-4-like [Glycine max]
ONT.5096.13	[G]	Carbohydrate transport and metabolism	Molecular Function: glyceraldehyde-3-phosphate dehydrogenase (NAD+) (phosphorylating) activity (GO:0004365);; Cellular Component: cytoplasm (GO:0005737);; Biological Process: glucose metabolic process (GO:0006006);; Biological Process: glycolytic process (GO:0006096);; Molecular Function: NADP binding (GO:0050661);; Molecular Function: NAD binding (GO:0051287);; Biological Process: oxidation-redu…	K00134|9.82877e-157|gmx:547514|K00134 glyceraldehyde 3-phosphate dehydrogenase [EC:1.2.1.12] | (RefSeq) GAPDH, Gapds; glyceraldehyde-3-phosphate dehydrogenase, cytosolic	Glycolysis / Gluconeogenesis (ko00010);Carbon fixation in photosynthetic organisms (ko00710);Carbon metabolism (ko01200);Biosynthesis of amino acids (ko01230)	[G]	Carbohydrate transport and metabolism	Glyceraldehyde 3-phosphate dehydrogenase, C-terminal domain	Glyceraldehyde-3-phosphate dehydrogenase, cytosolic GN=GAPC1 OS=Pisum sativum (Garden pea) PE=2 SV=1	G	Carbohydrate transport and metabolism	PREDICTED: glyceraldehyde-3-phosphate dehydrogenase, cytosolic [Glycine max]
ONT.1128.1	--	--	Cellular Component: nucleus (GO:0005634);; Biological Process: protein import into nucleus (GO:0006606);; Molecular Function: protein transporter activity (GO:0008565);; Cellular Component: chloroplast thylakoid membrane (GO:0009535);;	--	--	--	--	--	--	S	Function unknown	PREDICTED: uncharacterized protein LOC100802494, partial [Glycine max]
ONT.2434.1	[Z]	Cytoskeleton	Cellular Component: nucleoplasm (GO:0005654);; Cellular Component: cytoplasm (GO:0005737);; Biological Process: DNA repair (GO:0006281);; Biological Process: regulation of transcription, DNA-templated (GO:0006355);; Biological Process: regulation of root meristem growth (GO:0010082);; Cellular Component: Ino80 complex (GO:0031011);; Biological Process: regulation of cytokinin-activated signaling …	K11672|0|gmx:100804305|K11672 actin-related protein 5 | (RefSeq) actin-related protein 5-like	--	[Z]	Cytoskeleton	Actin;; Actin	Actin-related protein 5 GN=ARP5 OS=Arabidopsis thaliana (Mouse-ear cress) PE=1 SV=2	Z	Cytoskeleton	PREDICTED: actin-related protein 5-like isoformX1 [Glycine max]
ONT.447.1	--	--	Molecular Function: zinc ion binding (GO:0008270);;	--	--	--	--	von Willebrand factor type A domain;; von Willebrand factor type A domain;; von Willebrand factor type A domain;; Sterol methyltransferase C-terminal	--	--	--	PREDICTED: uncharacterized protein LOC100794006 [Glycine max]
ONT.9862.1	--	--	--	--	--	[R]	General function prediction only	Dienelactone hydrolase family;; Dienelactone hydrolase family	Endo-1,3;1,4-beta-D-glucanase (Precursor) OS=Zea mays (Maize) PE=1 SV=1	Q	Secondary metabolites biosynthesis, transport and catabolism	PREDICTED: endo-1,3;1,4-beta-D-glucanase-like [Glycine max]
ONT.6443.1	--	--	Cellular Component: integral component of membrane (GO:0016021);;	--	--	--	--	--	--	--	--	hypothetical protein [Phaseolus vulgaris]
ONT.28554.3	--	--	Molecular Function: protein serine/threonine phosphatase activity (GO:0004722);; Biological Process: protein dephosphorylation (GO:0006470);; Molecular Function: metal ion binding (GO:0046872);;	K17506|6.86236e-118|cam:101497012|K17506 protein phosphatase 1L [EC:3.1.3.16] | (RefSeq) probable protein phosphatase 2C 39	--	[T]	Signal transduction mechanisms	Protein phosphatase 2C	Probable protein phosphatase 2C 39 GN=At3g15260 OS=Arabidopsis thaliana (Mouse-ear cress) PE=2 SV=1	T	Signal transduction mechanisms	Hypothetical protein glysoja_035717 [Glycine soja]
ONT.15220.3	--	--	Biological Process: retrograde vesicle-mediated transport, Golgi to ER (GO:0006890);; Cellular Component: integral component of membrane (GO:0016021);;	--	--	[U]	Intracellular trafficking, secretion, and vesicular transport	Rer1 family;; Rer1 family	Protein RER1A GN=RER1A OS=Arabidopsis thaliana (Mouse-ear cress) PE=1 SV=1	U	Intracellular trafficking, secretion, and vesicular transport	hypothetical protein PHAVU_002G015800g [Phaseolus vulgaris]
ONT.884.5	--	--	Molecular Function: protein serine/threonine phosphatase activity (GO:0004722);; Cellular Component: mitochondrion (GO:0005739);; Biological Process: protein dephosphorylation (GO:0006470);; Molecular Function: metal ion binding (GO:0046872);;	K01102|9.92953e-93|gmx:100809958|K01102 pyruvate dehydrogenase phosphatase [EC:3.1.3.43] | (RefSeq) probable protein phosphatase 2C 63	--	[T]	Signal transduction mechanisms	--	Probable protein phosphatase 2C 78 OS=Oryza sativa subsp. japonica (Rice) PE=2 SV=1	T	Signal transduction mechanisms	PREDICTED: probable protein phosphatase 2C 78-like [Glycine max]
ONT.26558.9	--	--	Molecular Function: transferase activity (GO:0016740);;	K13648|1.37534e-168|gmx:100793193|K13648 alpha-1,4-galacturonosyltransferase [EC:2.4.1.43] | (RefSeq) probable galacturonosyltransferase 6	Starch and sucrose metabolism (ko00500);Amino sugar and nucleotide sugar metabolism (ko00520)	--	--	Glycosyl transferase family 8;; Glycosyl transferase family 8	Probable galacturonosyltransferase 6 GN=GAUT6 OS=Arabidopsis thaliana (Mouse-ear cress) PE=2 SV=1	M	Cell wall/membrane/envelope biogenesis	PREDICTED: probable galacturonosyltransferase 6-like isoform X1 [Glycine max]
ONT.16553.2	--	--	Molecular Function: magnesium ion transmembrane transporter activity (GO:0015095);; Biological Process: magnesium ion transport (GO:0015693);; Cellular Component: integral component of membrane (GO:0016021);; Biological Process: magnesium ion transmembrane transport (GO:1903830);;	--	--	[S]	Function unknown	Magnesium transporter NIPA;; Magnesium transporter NIPA;; Magnesium transporter NIPA	Probable magnesium transporter NIPA6 GN=At2g21120 OS=Arabidopsis thaliana (Mouse-ear cress) PE=2 SV=1	S	Function unknown	PREDICTED: magnesium transporter NIPA2-like isoform X1 [Glycine max]
ONT.24718.1	--	--	Molecular Function: nucleotide binding (GO:0000166);; Cellular Component: chloroplast (GO:0009507);;	--	--	[O]	Posttranslational modification, protein turnover, chaperones	--	Ribulose bisphosphate carboxylase/oxygenase activase, chloroplastic (Precursor) GN=RCA1 OS=Phaseolus vulgaris (Kidney bean) PE=2 SV=1	O	Posttranslational modification, protein turnover, chaperones	Ribulose bisphosphate carboxylase/oxygenase activase, chloroplastic [Glycine soja]
ONT.21210.1	--	--	Cellular Component: integral component of membrane (GO:0016021);; Molecular Function: kinase activity (GO:0016301);; Biological Process: phosphorylation (GO:0016310);;	--	--	[R]	General function prediction only	Leucine rich repeat	--	S	Function unknown	hypothetical protein PHAVU_006G174100g [Phaseolus vulgaris]
ONT.20853.4	--	--	Cellular Component: integral component of membrane (GO:0016021);;	--	--	--	--	--	--	S	Function unknown	PREDICTED: uncharacterized protein LOC100819194 [Glycine max]
ONT.279.2	--	--	Molecular Function: methyltransferase activity (GO:0008168);; Molecular Function: zinc ion binding (GO:0008270);; Biological Process: methylation (GO:0032259);;	--	--	--	--	--	--	S	Function unknown	PREDICTED: uncharacterized protein LOC100789831 [Glycine max]
ONT.24797.2	--	--	Molecular Function: catalytic activity (GO:0003824);;	K01522|1.06803e-77|gmx:100798834|K01522 bis(5'-adenosyl)-triphosphatase [EC:3.6.1.29] | (RefSeq) bis(5'-adenosyl)-triphosphatase-like	Purine metabolism (ko00230)	[FR]	--	HIT domain	--	FG	Nucleotide transport and metabolism;; Carbohydrate transport and metabolism	PREDICTED: bis(5&apos;-adenosyl)-triphosphatase-like [Glycine max]
ONT.16877.1	--	--	Molecular Function: catalytic activity (GO:0003824);; Biological Process: metabolic process (GO:0008152);;	--	--	--	--	Plant protein of unknown function (DUF868);; Plant protein of unknown function (DUF868)	--	--	--	PREDICTED: uncharacterized protein LOC100794621 [Glycine max]
ONT.16359.3	--	--	Molecular Function: structural constituent of ribosome (GO:0003735);; Cellular Component: ribosome (GO:0005840);; Biological Process: translation (GO:0006412);; Molecular Function: 5S rRNA binding (GO:0008097);;	K02881|1.52237e-76|gmx:100820550|K02881 large subunit ribosomal protein L18 | (RefSeq) 50S ribosomal protein L18-like	Ribosome (ko03010)	[O]	Posttranslational modification, protein turnover, chaperones	Ribosomal L18 of archaea, bacteria, mitoch. and chloroplast	--	S	Function unknown	uncharacterized protein LOC100820550 [Glycine max]
ONT.23332.1	--	--	--	--	--	--	--	Protein of unknown function (DUF1677)	--	S	Function unknown	PREDICTED: uncharacterized protein LOC100797385 [Glycine max]
ONT.16759.2	[J]	Translation, ribosomal structure and biogenesis	Molecular Function: organic cyclic compound binding (GO:0097159);; Molecular Function: heterocyclic compound binding (GO:1901363);;	K12881|1.54103e-66|gmx:100775827|K12881 THO complex subunit 4 | (RefSeq) THO complex subunit 4A	RNA transport (ko03013);mRNA surveillance pathway (ko03015);Spliceosome (ko03040)	[A]	RNA processing and modification	RNA recognition motif. (a.k.a. RRM, RBD, or RNP domain)	THO complex subunit 4B GN=ALY2 OS=Arabidopsis thaliana (Mouse-ear cress) PE=1 SV=1	S	Function unknown	RNA and export factor-binding protein 2 [Glycine soja]
ONT.19324.1	[T]	Signal transduction mechanisms	Molecular Function: calmodulin-dependent protein kinase activity (GO:0004683);; Molecular Function: ATP binding (GO:0005524);; Biological Process: protein phosphorylation (GO:0006468);;	K07359|1.84291e-145|cam:101489779|K07359 calcium/calmodulin-dependent protein kinase kinase 2 [EC:2.7.11.17] | (RefSeq) serine/threonine-protein kinase GRIK1-like	--	[T]	Signal transduction mechanisms	Protein kinase domain;; Protein tyrosine kinase	Serine/threonine-protein kinase GRIK2 GN=MUF9.18 OS=Arabidopsis thaliana (Mouse-ear cress) PE=1 SV=1	T	Signal transduction mechanisms	PREDICTED: serine/threonine-protein kinase GRIK1-like isoform X1 [Cicer arietinum]
ONT.4909.8	[R]	General function prediction only	Biological Process: protein depalmitoylation (GO:0002084);; Cellular Component: cytoplasm (GO:0005737);; Molecular Function: palmitoyl-(protein) hydrolase activity (GO:0008474);; Molecular Function: carboxylic ester hydrolase activity (GO:0052689);;	K06130|3.03106e-83|gmx:100796190|K06130 lysophospholipase II [EC:3.1.1.5] | (RefSeq) acyl-protein thioesterase 2-like	Glycerophospholipid metabolism (ko00564)	[I]	Lipid transport and metabolism	Phospholipase/Carboxylesterase;; Phospholipase/Carboxylesterase	--	S	Function unknown	unknown [Lotus japonicus]
ONT.19577.4	--	--	--	--	--	--	--	--	Probable WRKY transcription factor 40 GN=WRKY40 OS=Arabidopsis thaliana (Mouse-ear cress) PE=1 SV=1	K	Transcription	PREDICTED: probable WRKY transcription factor 40-like isoform 1 [Glycine max]
ONT.28469.6	[O]	Posttranslational modification, protein turnover, chaperones	Biological Process: protein peptidyl-prolyl isomerization (GO:0000413);; Molecular Function: peptidyl-prolyl cis-trans isomerase activity (GO:0003755);; Biological Process: protein folding (GO:0006457);;	K03768|1.55687e-71|pda:103698529|K03768 peptidyl-prolyl cis-trans isomerase B (cyclophilin B) [EC:5.2.1.8] | (RefSeq) peptidyl-prolyl cis-trans isomerase-like	--	[O]	Posttranslational modification, protein turnover, chaperones	Cyclophilin type peptidyl-prolyl cis-trans isomerase/CLD	Peptidyl-prolyl cis-trans isomerase CYP20-2, chloroplastic (Precursor) GN=CYP20-2 OS=Arabidopsis thaliana (Mouse-ear cress) PE=1 SV=1	O	Posttranslational modification, protein turnover, chaperones	Peptidyl-prolyl cis-trans isomerase CYP20-2, chloroplastic [Glycine soja]
ONT.16173.1	--	--	Biological Process: ribosomal large subunit export from nucleus (GO:0000055);; Biological Process: ribosomal small subunit export from nucleus (GO:0000056);; Molecular Function: transporter activity (GO:0005215);; Cellular Component: nuclear pore (GO:0005643);; Biological Process: mRNA export from nucleus (GO:0006406);; Biological Process: protein import into nucleus (GO:0006606);; Biological Pro…	K14318|0|gmx:100801853|K14318 nuclear pore complex protein Nup88 | (RefSeq) nuclear pore complex protein NUP88-like	RNA transport (ko03013)	[YU]	--	Nuclear pore component	Nuclear pore complex protein NUP88 {ECO:0000303|PubMed:21189294} OS=Arabidopsis thaliana (Mouse-ear cress) PE=1 SV=1	U	Intracellular trafficking, secretion, and vesicular transport	PREDICTED: uncharacterized protein LOC100801853 [Glycine max]
ONT.20717.4	--	--	--	--	--	--	--	--	--	S	Function unknown	hypothetical protein glysoja_024900 [Glycine soja]
ONT.9241.2	[Q]	Secondary metabolites biosynthesis, transport and catabolism	Molecular Function: aconitate hydratase activity (GO:0003994);; Molecular Function: copper ion binding (GO:0005507);; Cellular Component: mitochondrion (GO:0005739);; Cellular Component: vacuole (GO:0005773);; Cellular Component: cytosol (GO:0005829);; Cellular Component: plasma membrane (GO:0005886);; Biological Process: tricarboxylic acid cycle (GO:0006099);; Biological Process: isocitrate meta…	K05933|1.10108e-98|ath:AT2G19590|K05933 aminocyclopropanecarboxylate oxidase [EC:1.14.17.4] | (RefSeq) ACO1; ACC oxidase 1	Cysteine and methionine metabolism (ko00270)	[QR]	--	2OG-Fe(II) oxygenase superfamily	1-aminocyclopropane-1-carboxylate oxidase 1 GN=ACO1 OS=Arabidopsis thaliana (Mouse-ear cress) PE=2 SV=1	S	Function unknown	1-aminocyclopropane-1-carboxylate oxidase 1 [Arabidopsis thaliana]
ONT.5425.3	[P]	Inorganic ion transport and metabolism	Biological Process: response to oxidative stress (GO:0006979);; Cellular Component: integral component of membrane (GO:0016021);; Molecular Function: L-ascorbate peroxidase activity (GO:0016688);; Molecular Function: heme binding (GO:0020037);; Biological Process: oxidation-reduction process (GO:0055114);; Biological Process: cellular oxidant detoxification (GO:0098869);;	K00434|0|gmx:100802238|K00434 L-ascorbate peroxidase [EC:1.11.1.11] | (RefSeq) probable L-ascorbate peroxidase 6, chloroplastic	Ascorbate and aldarate metabolism (ko00053);Glutathione metabolism (ko00480)	--	--	Peroxidase	L-ascorbate peroxidase T, chloroplastic (Precursor) GN=APXT OS=Arabidopsis thaliana (Mouse-ear cress) PE=2 SV=2	P	Inorganic ion transport and metabolism	L-ascorbate peroxidase T, chloroplastic [Glycine soja]
ONT.23576.4	--	--	--	--	--	--	--	SOUL heme-binding protein;; SOUL heme-binding protein	--	S	Function unknown	Heme-binding protein 2 [Glycine soja]
ONT.25540.1	--	--	Molecular Function: DNA binding (GO:0003677);; Molecular Function: transcription factor activity, sequence-specific DNA binding (GO:0003700);; Cellular Component: nucleus (GO:0005634);; Biological Process: regulation of transcription, DNA-templated (GO:0006355);; Biological Process: multicellular organism development (GO:0007275);;	K09285|0|gmx:100797584|K09285 AP2-like factor, ANT lineage | (RefSeq) AP2-like ethylene-responsive transcription factor BBM1	--	--	--	--	AP2-like ethylene-responsive transcription factor BBM GN=T10B6.90 OS=Arabidopsis thaliana (Mouse-ear cress) PE=2 SV=2	K	Transcription	PREDICTED: AP2-like ethylene-responsive transcription factor BBM2-like [Glycine max]
ONT.26895.3	--	--	Molecular Function: structural constituent of ribosome (GO:0003735);; Cellular Component: mitochondrion (GO:0005739);; Biological Process: translation (GO:0006412);; Cellular Component: integral component of membrane (GO:0016021);; Cellular Component: chloroplast membrane (GO:0031969);; Biological Process: NAD transport (GO:0043132);; Molecular Function: NAD transporter activity (GO:0051724);; Bi…	K15115|1.21106e-114|cmo:103492787|K15115 solute carrier family 25 (mitochondrial folate transporter), member 32 | (RefSeq) nicotinamide adenine dinucleotide transporter 1, chloroplastic-like	--	[C]	Energy production and conversion	Mitochondrial carrier protein;; Mitochondrial carrier protein	Nicotinamide adenine dinucleotide transporter 2, mitochondrial GN=F4F7.45 OS=Arabidopsis thaliana (Mouse-ear cress) PE=1 SV=1	S	Function unknown	substrate carrier family protein [Medicago truncatula]
ONT.28062.1	--	--	Cellular Component: chloroplast (GO:0009507);; Cellular Component: integral component of membrane (GO:0016021);; Cellular Component: mitochondrial membrane (GO:0031966);;	K18182|3.97519e-40|gmx:100817712|K18182 cytochrome c oxidase assembly protein subunit 16 | (RefSeq) uncharacterized LOC100817712	--	[Z]	Cytoskeleton	Cytochrome c oxidase assembly protein COX16	--	S	Function unknown	PREDICTED: uncharacterized protein LOC100817712 isoform X1 [Glycine max]
ONT.4783.2	--	--	Molecular Function: SNARE binding (GO:0000149);; Molecular Function: SNAP receptor activity (GO:0005484);; Biological Process: exocytosis (GO:0006887);; Biological Process: vesicle fusion (GO:0006906);; Cellular Component: integral component of membrane (GO:0016021);; Cellular Component: SNARE complex (GO:0031201);;	--	--	--	--	--	Probable VAMP-like protein At1g33475 GN=At1g33475 OS=Arabidopsis thaliana (Mouse-ear cress) PE=2 SV=1	S	Function unknown	PREDICTED: probable VAMP-like protein At1g33475-like isoform X2 [Glycine max]
ONT.10118.3	[M]	Cell wall/membrane/envelope biogenesis	Molecular Function: UDP-glucose 4-epimerase activity (GO:0003978);; Biological Process: galactose metabolic process (GO:0006012);; Cellular Component: integral component of membrane (GO:0016021);;	K01784|3.68196e-177|gmx:100812565|K01784 UDP-glucose 4-epimerase [EC:5.1.3.2] | (RefSeq) UDP-glucose 4-epimerase GEPI48-like	Galactose metabolism (ko00052);Amino sugar and nucleotide sugar metabolism (ko00520)	[M]	Cell wall/membrane/envelope biogenesis	GDP-mannose 4,6 dehydratase;; NAD dependent epimerase/dehydratase family;; NAD dependent epimerase/dehydratase family;; GDP-mannose 4,6 dehydratase	UDP-glucose 4-epimerase GEPI48 OS=Cyamopsis tetragonoloba (Guar) PE=2 SV=1	M	Cell wall/membrane/envelope biogenesis	PREDICTED: uncharacterized protein LOC100812565 isoform X1 [Glycine max]
ONT.24638.9	[E]	Amino acid transport and metabolism	Molecular Function: prephenate dehydrogenase (NADP+) activity (GO:0004665);; Biological Process: tyrosine biosynthetic process (GO:0006571);; Molecular Function: prephenate dehydrogenase (NAD+) activity (GO:0008977);; Biological Process: oxidation-reduction process (GO:0055114);;	K15227|5.38433e-166|gmx:100787362|K15227 arogenate dehydrogenase (NADP+), plant [EC:1.3.1.78] | (RefSeq) PDH1; arogenate dehydrogenase 1, chloroplastic-like	Phenylalanine, tyrosine and tryptophan biosynthesis (ko00400);Biosynthesis of amino acids (ko01230)	[E]	Amino acid transport and metabolism	Prephenate dehydrogenase;; NADP oxidoreductase coenzyme F420-dependent;; NAD binding domain of 6-phosphogluconate dehydrogenase	Arogenate dehydrogenase 1, chloroplastic (Precursor) GN=TYRAAT1 OS=Arabidopsis thaliana (Mouse-ear cress) PE=1 SV=1	E	Amino acid transport and metabolism	hypothetical protein [Glycine max]
ONT.253.11	--	--	Molecular Function: UDP-galactose transmembrane transporter activity (GO:0005459);; Cellular Component: integral component of Golgi membrane (GO:0030173);; Cellular Component: integral component of endoplasmic reticulum membrane (GO:0030176);; Biological Process: UDP-galactose transmembrane transport (GO:0072334);;	K15275|7.60756e-63|cam:101508290|K15275 solute carrier family 35 (UDP-galactose transporter), member B1 | (RefSeq) UDP-galactose/UDP-glucose transporter 3	--	[G]	Carbohydrate transport and metabolism	UAA transporter family	UDP-galactose/UDP-glucose transporter 3 GN=F14L17.13 OS=Arabidopsis thaliana (Mouse-ear cress) PE=1 SV=1	EG	Amino acid transport and metabolism;; Carbohydrate transport and metabolism	PREDICTED: UDP-galactose/UDP-glucose transporter 3-like [Cicer arietinum]
ONT.24299.8	[R]	General function prediction only	Cellular Component: nucleus (GO:0005634);; Cellular Component: cytosol (GO:0005829);; Biological Process: cytokinin biosynthetic process (GO:0009691);; Molecular Function: hydrolase activity, hydrolyzing N-glycosyl compounds (GO:0016799);; Molecular Function: lyase activity (GO:0016829);;	K06966|4.33856e-79|gmx:100819765|K06966 uncharacterized protein | (RefSeq) cytokinin riboside 5'-monophosphate phosphoribohydrolase LOG8	--	--	--	Possible lysine decarboxylase	Cytokinin riboside 5&apos;-monophosphate phosphoribohydrolase LOG8 GN=LOG8 OS=Arabidopsis thaliana (Mouse-ear cress) PE=1 SV=1	S	Function unknown	PREDICTED: cytokinin riboside 5&apos;-monophosphate phosphoribohydrolase LOG8 [Glycine max]
ONT.17286.4	--	--	Biological Process: deadenylation-dependent decapping of nuclear-transcribed mRNA (GO:0000290);; Cellular Component: P-body (GO:0000932);; Molecular Function: mRNA binding (GO:0003729);; Molecular Function: enzyme activator activity (GO:0008047);; Biological Process: deadenylation-independent decapping of nuclear-transcribed mRNA (GO:0031087);; Biological Process: positive regulation of catalytic…	K12611|4.56318e-116|vvi:100262105|K12611 mRNA-decapping enzyme 1B [EC:3.-.-.-] | (RefSeq) mRNA-decapping enzyme-like protein	RNA degradation (ko03018)	[KA]	--	Dcp1-like decapping family	mRNA-decapping enzyme-like protein GN=At1g08370 OS=Arabidopsis thaliana (Mouse-ear cress) PE=1 SV=2	S	Function unknown	mRNA-decapping enzyme-like protein [Glycine soja]
ONT.12674.1	--	--	Biological Process: carbohydrate transport (GO:0008643);; Molecular Function: carnitine transmembrane transporter activity (GO:0015226);; Cellular Component: integral component of membrane (GO:0016021);; Biological Process: carnitine transmembrane transport (GO:1902603);;	--	--	[R]	General function prediction only	Sugar (and other) transporter	Organic cation/carnitine transporter 1 GN=T18K17.11 OS=Arabidopsis thaliana (Mouse-ear cress) PE=2 SV=1	G	Carbohydrate transport and metabolism	PREDICTED: organic cation/carnitine transporter 1-like [Glycine max]
ONT.6040.3	--	--	Molecular Function: DNA binding (GO:0003677);; Molecular Function: protein dimerization activity (GO:0046983);;	--	--	--	--	Helix-loop-helix DNA-binding domain	Transcription factor bHLH25 GN=T28I19.130 OS=Arabidopsis thaliana (Mouse-ear cress) PE=2 SV=2	--	--	PREDICTED: transcription factor bHLH18-like [Glycine max]
ONT.12065.4	[S]	Function unknown	Cellular Component: membrane (GO:0016020);;	--	--	--	--	--	--	S	Function unknown	PREDICTED: Golgi apparatus membrane protein TVP38-like isoform X2 [Glycine max]
ONT.11276.5	--	--	--	--	--	--	--	--	--	S	Function unknown	hypothetical protein glysoja_007102 [Glycine soja]
ONT.2181.3	--	--	Cellular Component: membrane (GO:0016020);;	--	--	--	--	Domain of unknown function (DUF588)	Casparian strip membrane protein 4 OS=Glycine max (Soybean) PE=2 SV=1	D	Cell cycle control, cell division, chromosome partitioning	Casparian strip membrane protein 3 [Glycine soja]
ONT.13447.2	--	--	Molecular Function: binding (GO:0005488);;	K08065|2.20034e-37|gmx:100796514|K08065 nuclear transcription Y subunit beta | (RefSeq) nuclear transcription factor Y subunit B-5-like	--	[K]	Transcription	--	Nuclear transcription factor Y subunit B-5 GN=NFYB5 OS=Arabidopsis thaliana (Mouse-ear cress) PE=2 SV=1	B	Chromatin structure and dynamics	PREDICTED: nuclear transcription factor Y subunit B-5-like [Glycine max]
ONT.11265.1	--	--	Molecular Function: transcription factor activity, sequence-specific DNA binding (GO:0003700);; Biological Process: regulation of transcription, DNA-templated (GO:0006355);; Molecular Function: sequence-specific DNA binding (GO:0043565);;	--	--	--	--	WRKY DNA -binding domain	Probable WRKY transcription factor 40 GN=WRKY40 OS=Arabidopsis thaliana (Mouse-ear cress) PE=1 SV=1	K	Transcription	unknown [Glycine max]
ONT.5104.14	--	--	Molecular Function: threonine-type endopeptidase activity (GO:0004298);; Cellular Component: nucleus (GO:0005634);; Cellular Component: cytoplasm (GO:0005737);; Cellular Component: proteasome core complex (GO:0005839);; Biological Process: proteolysis involved in cellular protein catabolic process (GO:0051603);;	K02737|2.848e-46|gmx:100778498|K02737 20S proteasome subunit beta 5 [EC:3.4.25.1] | (RefSeq) proteasome subunit beta type-5-like	Proteasome (ko03050)	[O]	Posttranslational modification, protein turnover, chaperones	--	Proteasome subunit beta type-5-A (Precursor) GN=F3F19.8 OS=Arabidopsis thaliana (Mouse-ear cress) PE=1 SV=1	O	Posttranslational modification, protein turnover, chaperones	PREDICTED: proteasome subunit beta type-5-like isoform X1 [Glycine max]
ONT.16023.1	--	--	--	--	--	--	--	--	--	--	--	hypothetical protein glysoja_008289 [Glycine soja]
ONT.24356.1	--	--	--	--	--	--	--	--	--	S	Function unknown	PREDICTED: MFP1 attachment factor 1-like [Glycine max]
ONT.17774.2	[T]	Signal transduction mechanisms	Molecular Function: protein serine/threonine kinase activity (GO:0004674);; Molecular Function: ATP binding (GO:0005524);; Biological Process: protein phosphorylation (GO:0006468);; Cellular Component: integral component of membrane (GO:0016021);;	--	--	[T]	Signal transduction mechanisms	Protein tyrosine kinase;; Protein kinase domain;; Carbohydrate-binding protein of the ER;; Di-glucose binding within endoplasmic reticulum	Receptor-like protein kinase FERONIA (Precursor) GN=F26O13.190 OS=Arabidopsis thaliana (Mouse-ear cress) PE=1 SV=1	T	Signal transduction mechanisms	FERONIA receptor-like kinase precursor [Glycine max]
ONT.4302.8	--	--	Cellular Component: cytosol (GO:0005829);; Biological Process: intracellular protein transport (GO:0006886);; Biological Process: vesicle-mediated transport (GO:0016192);; Cellular Component: clathrin adaptor complex (GO:0030131);;	K12402|2.34931e-21|gmx:100800985|K12402 AP-4 complex subunit mu-1 | (RefSeq) AP-4 complex subunit mu-like	--	[U]	Intracellular trafficking, secretion, and vesicular transport	--	AP-4 complex subunit mu GN=F22K18.250 OS=Arabidopsis thaliana (Mouse-ear cress) PE=1 SV=1	U	Intracellular trafficking, secretion, and vesicular transport	AP-4 complex subunit mu-1 [Glycine soja]
ONT.7879.4	[M]	Cell wall/membrane/envelope biogenesis	Molecular Function: calmodulin-dependent protein kinase activity (GO:0004683);; Molecular Function: calcium ion binding (GO:0005509);; Molecular Function: calmodulin binding (GO:0005516);; Molecular Function: ATP binding (GO:0005524);; Cellular Component: nucleus (GO:0005634);; Cellular Component: cytoplasm (GO:0005737);; Cellular Component: plasma membrane (GO:0005886);; Biological Process: absc…	K13412|2.33957e-164|gmx:100790443|K13412 calcium-dependent protein kinase [EC:2.7.11.1] | (RefSeq) calcium-dependent protein kinase SK5-like	Plant-pathogen interaction (ko04626)	[T]	Signal transduction mechanisms	Protein kinase domain;; Protein tyrosine kinase;; Kinase-like;; Lipopolysaccharide kinase (Kdo/WaaP) family;; EF hand	Calcium-dependent protein kinase SK5 OS=Glycine max (Soybean) PE=1 SV=1	T	Signal transduction mechanisms	PREDICTED: calcium-dependent protein kinase SK5-like [Glycine max]
ONT.5080.1	--	--	Molecular Function: UFM1 hydrolase activity (GO:0071567);;	K01376|2.36549e-148|gmx:100819651|K01376 UFM1-specific protease 2 [EC:3.4.22.-] | (RefSeq) probable Ufm1-specific protease	--	[S]	Function unknown	Peptidase family C78	Probable Ufm1-specific protease GN=At3g48380 OS=Arabidopsis thaliana (Mouse-ear cress) PE=1 SV=2	O	Posttranslational modification, protein turnover, chaperones	PREDICTED: probable Ufm1-specific protease-like isoform X2 [Glycine max]
ONT.9920.2	--	--	Cellular Component: nucleus (GO:0005634);; Cellular Component: endoplasmic reticulum (GO:0005783);; Cellular Component: Golgi apparatus (GO:0005794);; Biological Process: ceramide metabolic process (GO:0006672);; Biological Process: response to salt stress (GO:0009651);; Biological Process: defense response, incompatible interaction (GO:0009814);; Cellular Component: integral component of membran…	K04711|1.22061e-28|gmx:100814435|K04711 dihydroceramidase [EC:3.5.1.-] | (RefSeq) alkaline ceramidase 3-like	Sphingolipid metabolism (ko00600)	[I]	Lipid transport and metabolism	--	--	U	Intracellular trafficking, secretion, and vesicular transport	PREDICTED: alkaline ceramidase 3-like [Glycine max]
ONT.376.2	--	--	Molecular Function: transcription factor activity, sequence-specific DNA binding (GO:0003700);; Cellular Component: nucleus (GO:0005634);; Biological Process: regulation of transcription, DNA-templated (GO:0006355);; Biological Process: maintenance of shoot apical meristem identity (GO:0010492);; Molecular Function: sequence-specific DNA binding (GO:0043565);; Biological Process: root hair cell t…	--	--	--	--	--	Scarecrow-like protein 27 GN=SCL27 OS=Arabidopsis thaliana (Mouse-ear cress) PE=2 SV=1	S	Function unknown	PREDICTED: scarecrow-like protein 27-like [Glycine max]
ONT.16868.7	[N]	Cell motility	Cellular Component: Golgi apparatus (GO:0005794);; Biological Process: mucilage biosynthetic process (GO:0010192);; Cellular Component: integral component of membrane (GO:0016021);; Molecular Function: cellulose synthase (UDP-forming) activity (GO:0016760);; Molecular Function: glucomannan 4-beta-mannosyltransferase activity (GO:0047259);; Biological Process: mucilage metabolic process involved i…	K13680|5.95822e-174|gmx:100791645|K13680 beta-mannan synthase [EC:2.4.1.32] | (RefSeq) glucomannan 4-beta-mannosyltransferase 2-like	--	--	--	Glycosyl transferase family group 2	Glucomannan 4-beta-mannosyltransferase 2 GN=CSLA2 OS=Arabidopsis thaliana (Mouse-ear cress) PE=2 SV=1	M	Cell wall/membrane/envelope biogenesis	PREDICTED: glucomannan 4-beta-mannosyltransferase 2-like [Glycine max]
ONT.9775.2	--	--	--	--	--	[R]	General function prediction only	--	--	S	Function unknown	uncharacterized protein LOC100807084 [Glycine max]
ONT.15385.6	--	--	Molecular Function: GTP binding (GO:0005525);; Cellular Component: intracellular (GO:0005622);; Biological Process: small GTPase mediated signal transduction (GO:0007264);;	K04392|8.40101e-85|gmx:100808748|K04392 Ras-related C3 botulinum toxin substrate 1 | (RefSeq) rac-like GTP-binding protein RHO1-like	Phagosome (ko04145);AGE-RAGE signaling pathway in diabetic complications (ko04933)	[R]	General function prediction only	Ras family;; Ras of Complex, Roc, domain of DAPkinase	Rac-like GTP-binding protein RHO1 (Precursor) GN=RHO1 OS=Pisum sativum (Garden pea) PE=2 SV=1	S	Function unknown	hypothetical protein MIMGU_mgv1a020833mg [Erythranthe guttata]
ONT.6822.1	[T]	Signal transduction mechanisms	Biological Process: MAPK cascade (GO:0000165);; Molecular Function: MAP kinase activity (GO:0004707);; Molecular Function: ATP binding (GO:0005524);; Cellular Component: intracellular (GO:0005622);;	K20538|0|gmx:100780831|K20538 mitogen-activated protein kinase 8 [EC:2.7.11.24] | (RefSeq) mitogen-activated protein kinase 9-like	--	[T]	Signal transduction mechanisms	Protein kinase domain;; Protein tyrosine kinase	Mitogen-activated protein kinase 9 GN=MPK9 OS=Arabidopsis thaliana (Mouse-ear cress) PE=2 SV=2	T	Signal transduction mechanisms	PREDICTED: mitogen-activated protein kinase 9-like [Glycine max]
ONT.7091.4	--	--	Molecular Function: protein serine/threonine phosphatase activity (GO:0004722);; Cellular Component: cytosol (GO:0005829);; Biological Process: protein dephosphorylation (GO:0006470);;	--	--	[T]	Signal transduction mechanisms	--	Probable protein phosphatase 2C 5 GN=At1g09160 OS=Arabidopsis thaliana (Mouse-ear cress) PE=2 SV=1	T	Signal transduction mechanisms	PREDICTED: probable protein phosphatase 2C 12-like isoform X2 [Glycine max]
ONT.21533.3	--	--	Biological Process: cytoplasmic translation (GO:0002181);; Molecular Function: structural constituent of ribosome (GO:0003735);; Cellular Component: cytosolic large ribosomal subunit (GO:0022625);;	K02905|1.18174e-25|mtr:MTR_4g121870|K02905 large subunit ribosomal protein L29e | (RefSeq) 60S ribosomal protein L29-1	Ribosome (ko03010)	[J]	Translation, ribosomal structure and biogenesis	--	60S ribosomal protein L29-1 GN=RPL29A OS=Arabidopsis thaliana (Mouse-ear cress) PE=1 SV=1	J	Translation, ribosomal structure and biogenesis	60S ribosomal protein L29 [Medicago truncatula]
ONT.21337.1	--	--	--	--	--	--	--	--	--	--	--	hypothetical protein glysoja_010022, partial [Glycine soja]
ONT.5289.3	[J]	Translation, ribosomal structure and biogenesis	Biological Process: cytoplasmic translation (GO:0002181);; Molecular Function: structural constituent of ribosome (GO:0003735);; Molecular Function: rRNA binding (GO:0019843);; Cellular Component: cytosolic large ribosomal subunit (GO:0022625);;	K02940|2.79001e-56|crb:CARUB_v10001828mg|K02940 large subunit ribosomal protein L9e | (RefSeq) hypothetical protein	Ribosome (ko03010)	[J]	Translation, ribosomal structure and biogenesis	--	60S ribosomal protein L9-2 GN=RPL9D OS=Arabidopsis thaliana (Mouse-ear cress) PE=2 SV=1	J	Translation, ribosomal structure and biogenesis	BnaC09g17540D [Brassica napus]
ONT.11606.1	--	--	--	--	--	--	--	--	--	S	Function unknown	PREDICTED: uncharacterized protein LOC100796980 [Glycine max]
ONT.6024.10	--	--	Molecular Function: oxidoreductase activity (GO:0016491);;	K03937|1.65217e-43|gmx:100526873|K03937 NADH dehydrogenase (ubiquinone) Fe-S protein 4 | (RefSeq) uncharacterized LOC100526873	Oxidative phosphorylation (ko00190)	[C]	Energy production and conversion	--	NADH dehydrogenase [ubiquinone] iron-sulfur protein 4, mitochondrial (Precursor) GN=FRO1 OS=Arabidopsis thaliana (Mouse-ear cress) PE=2 SV=1	C	Energy production and conversion	uncharacterized protein LOC100526873 [Glycine max]
ONT.9223.2	--	--	Molecular Function: protein transporter activity (GO:0008565);; Biological Process: protein transport (GO:0015031);;	K12403|1.70263e-59|gmx:100306047|K12403 AP-4 complex subunit sigma-1 | (RefSeq) uncharacterized LOC100306047	--	[U]	Intracellular trafficking, secretion, and vesicular transport	Clathrin adaptor complex small chain;; Clathrin adaptor complex small chain	AP-4 complex subunit sigma GN=At2g19790 OS=Arabidopsis thaliana (Mouse-ear cress) PE=2 SV=1	U	Intracellular trafficking, secretion, and vesicular transport	uncharacterized protein LOC100306047 [Glycine max]
ONT.5109.2	--	--	Molecular Function: catalytic activity (GO:0003824);; Cellular Component: plant-type cell wall (GO:0009505);; Molecular Function: protein kinase regulator activity (GO:0019887);; Biological Process: regulation of protein kinase activity (GO:0045859);;	--	--	[C]	Energy production and conversion	CBS domain	SNF1-related protein kinase regulatory subunit gamma-1 GN=T8P19.40 OS=Arabidopsis thaliana (Mouse-ear cress) PE=1 SV=2	T	Signal transduction mechanisms	AKIN gamma [Medicago truncatula]
ONT.8012.1	--	--	Molecular Function: DNA binding (GO:0003677);; Molecular Function: chromatin binding (GO:0003682);; Biological Process: transcription elongation from RNA polymerase II promoter (GO:0006368);; Cellular Component: elongin complex (GO:0070449);;	--	--	[K]	Transcription	--	--	S	Function unknown	PREDICTED: uncharacterized protein LOC100788512 isoform X1 [Glycine max]
ONT.23558.1	[K]	Transcription	Cellular Component: mitochondrion (GO:0005739);; Biological Process: protein folding (GO:0006457);; Biological Process: cell death (GO:0008219);; Biological Process: chloroplast organization (GO:0009658);; Biological Process: de-etiolation (GO:0009704);; Biological Process: embryo development ending in seed dormancy (GO:0009793);; Cellular Component: chloroplast envelope (GO:0009941);; Cellular C…	--	--	--	--	Protein CHAPERONE-LIKE PROTEIN OF POR1-like;; Protein CHAPERONE-LIKE PROTEIN OF POR1-like	--	S	Function unknown	PREDICTED: uncharacterized protein LOC100500163 isoform X1 [Glycine max]
ONT.14832.2	[I]	Lipid transport and metabolism	Biological Process: lipid metabolic process (GO:0006629);; Cellular Component: membrane (GO:0016020);; Molecular Function: lipase activity (GO:0016298);;	K01054|2.52141e-133|gmx:100776335|K01054 acylglycerol lipase [EC:3.1.1.23] | (RefSeq) caffeoylshikimate esterase	Glycerolipid metabolism (ko00561)	[I]	Lipid transport and metabolism	Serine aminopeptidase, S33	Caffeoylshikimate esterase GN=CSE OS=Arabidopsis thaliana (Mouse-ear cress) PE=1 SV=1	I	Lipid transport and metabolism	PREDICTED: caffeoylshikimate esterase [Glycine max]
ONT.971.1	--	--	Biological Process: cellular process (GO:0009987);;	K09286|5.20057e-52|gmx:100800788|K09286 EREBP-like factor | (RefSeq) ethylene-responsive transcription factor 5-like	--	--	--	--	Ethylene-responsive transcription factor 5 GN=ERF5 OS=Nicotiana tabacum (Common tobacco) PE=2 SV=1	K	Transcription	PREDICTED: ethylene-responsive transcription factor 5-like [Glycine max]
ONT.2446.3	[E]	Amino acid transport and metabolism	Molecular Function: glutamate-5-semialdehyde dehydrogenase activity (GO:0004350);; Cellular Component: cytoplasm (GO:0005737);; Biological Process: proline biosynthetic process (GO:0006561);; Cellular Component: membrane (GO:0016020);; Molecular Function: transferase activity (GO:0016740);;	K12657|0|gmx:100809989|K12657 delta-1-pyrroline-5-carboxylate synthetase [EC:2.7.2.11 1.2.1.41] | (RefSeq) delta-1-pyrroline-5-carboxylate synthase	Arginine and proline metabolism (ko00330);Biosynthesis of amino acids (ko01230)	[E]	Amino acid transport and metabolism	Amino acid kinase family	Gamma-glutamyl phosphate reductase GN=F1I16_20 OS=Arabidopsis thaliana (Mouse-ear cress) PE=2 SV=1	E	Amino acid transport and metabolism	PREDICTED: delta-1-pyrroline-5-carboxylate synthase-like [Glycine max]
ONT.19764.2	[ER]	Amino acid transport and metabolism;; General function prediction only	Molecular Function: 4-hydroxyphenylpyruvate dioxygenase activity (GO:0003868);; Cellular Component: cytoplasm (GO:0005737);; Biological Process: L-phenylalanine catabolic process (GO:0006559);; Biological Process: tyrosine catabolic process (GO:0006572);; Molecular Function: metal ion binding (GO:0046872);; Biological Process: oxidation-reduction process (GO:0055114);;	K00457|6.74601e-155|gmx:100101901|K00457 4-hydroxyphenylpyruvate dioxygenase [EC:1.13.11.27] | (RefSeq) 4-hydroxyphenylpyruvate dioxygenase	Ubiquinone and other terpenoid-quinone biosynthesis (ko00130);Tyrosine metabolism (ko00350);Phenylalanine metabolism (ko00360)	[E]	Amino acid transport and metabolism	--	4-hydroxyphenylpyruvate dioxygenase OS=Daucus carota (Wild carrot) PE=2 SV=1	E	Amino acid transport and metabolism	chloroplast 4-hydroxyphenylpyruvate dioxygenase long isoform [Glycine max]
ONT.10081.1	--	--	Molecular Function: DNA binding (GO:0003677);;	--	--	[K]	Transcription	Myb-like DNA-binding domain;; Myb-like DNA-binding domain	Transcription factor MYB86 GN=F21E10.4 OS=Arabidopsis thaliana (Mouse-ear cress) PE=2 SV=1	K	Transcription	Transcription factor MYB86 [Glycine soja]
ONT.24376.6	[J]	Translation, ribosomal structure and biogenesis	Molecular Function: nucleotide binding (GO:0000166);; Molecular Function: RNA binding (GO:0003723);; Cellular Component: cytosol (GO:0005829);;	K13126|0|gmx:100811385|K13126 polyadenylate-binding protein | (RefSeq) polyadenylate-binding protein 2	RNA transport (ko03013);mRNA surveillance pathway (ko03015);RNA degradation (ko03018)	[AJ]	--	RNA recognition motif. (a.k.a. RRM, RBD, or RNP domain);; Occluded RNA-recognition motif;; Poly-adenylate binding protein, unique domain;; RNA recognition motif. (a.k.a. RRM, RBD, or RNP domain)	Polyadenylate-binding protein 2 GN=PAB2 OS=Arabidopsis thaliana (Mouse-ear cress) PE=1 SV=1	S	Function unknown	PREDICTED: polyadenylate-binding protein 8-like [Glycine max]
ONT.22705.7	--	--	Molecular Function: transporter activity (GO:0005215);; Cellular Component: intracellular (GO:0005622);; Biological Process: transport (GO:0006810);; Biological Process: dephosphorylation (GO:0016311);; Molecular Function: phosphatase activity (GO:0016791);;	--	--	[I]	Lipid transport and metabolism	CRAL/TRIO domain;; CRAL/TRIO, N-terminal domain	Phosphatidylinositol/phosphatidylcholine transfer protein SFH12 GN=SFH12 OS=Arabidopsis thaliana (Mouse-ear cress) PE=2 SV=1	S	Function unknown	uncharacterized protein LOC100782334 [Glycine max]
ONT.7515.2	[R]	General function prediction only	Cellular Component: cell (GO:0005623);; Biological Process: cell redox homeostasis (GO:0045454);;	K09527|0|gmx:100814381|K09527 DnaJ homolog subfamily C member 7 | (RefSeq) TPR repeat-containing thioredoxin TTL1-like	--	[R]	General function prediction only	Tetratricopeptide repeat;; Tetratricopeptide repeat;; Tetratricopeptide repeat;; Tetratricopeptide repeat;; Tetratricopeptide repeat;; TPR repeat;; Tetratricopeptide repeat;; Tetratricopeptide repeat;; Tetratricopeptide repeat;; Tetratricopeptide repeat;; Anaphase-promoting complex, cyclosome, subunit 3;; Coatomer epsilon subunit	TPR repeat-containing thioredoxin TTL1 GN=TTL1 OS=Arabidopsis thaliana (Mouse-ear cress) PE=1 SV=1	O	Posttranslational modification, protein turnover, chaperones	PREDICTED: TPR repeat-containing thioredoxin TTL1-like [Glycine max]
ONT.15782.2	--	--	Cellular Component: integral component of membrane (GO:0016021);;	K10703|9.95789e-115|gmx:100527607|K10703 very-long-chain (3R)-3-hydroxyacyl-CoA dehydratase [EC:4.2.1.134] | (RefSeq) uncharacterized LOC100527607	Fatty acid elongation (ko00062);Biosynthesis of unsaturated fatty acids (ko01040);Fatty acid metabolism (ko01212)	[R]	General function prediction only	Protein tyrosine phosphatase-like protein, PTPLA	Very-long-chain (3R)-3-hydroxyacyl-CoA dehydratase PASTICCINO 2 GN=F12B17.170 OS=Arabidopsis thaliana (Mouse-ear cress) PE=1 SV=1	S	Function unknown	uncharacterized protein LOC100527607 [Glycine max]
ONT.20296.3	--	--	Cellular Component: chloroplast thylakoid (GO:0009534);; Cellular Component: chloroplast envelope (GO:0009941);;	--	--	--	--	--	Probable plastid-lipid-associated protein 8, chloroplastic (Precursor) GN=F28I16_90 OS=Arabidopsis thaliana (Mouse-ear cress) PE=2 SV=1	--	--	Putative plastid-lipid-associated protein 8, chloroplastic [Glycine soja]
ONT.28249.1	--	--	--	--	--	--	--	--	--	S	Function unknown	PREDICTED: uncharacterized protein LOC100777086 [Glycine max]
ONT.14213.3	--	--	Molecular Function: ATP binding (GO:0005524);; Molecular Function: kinase activity (GO:0016301);; Biological Process: phosphorylation (GO:0016310);;	--	--	--	--	--	--	S	Function unknown	hypothetical protein glysoja_000744 [Glycine soja]
ONT.19604.2	--	--	Cellular Component: exocyst (GO:0000145);; Biological Process: vesicle docking involved in exocytosis (GO:0006904);;	K19985|0|gmx:100796432|K19985 exocyst complex component 6 | (RefSeq) exocyst complex component SEC15B-like	--	[U]	Intracellular trafficking, secretion, and vesicular transport	Vps51/Vps67;; Exocyst complex subunit Sec15-like	Exocyst complex component SEC15B GN=SEC15B OS=Arabidopsis thaliana (Mouse-ear cress) PE=1 SV=1	U	Intracellular trafficking, secretion, and vesicular transport	PREDICTED: exocyst complex component SEC15B-like [Glycine max]
ONT.9903.1	--	--	Cellular Component: integral component of membrane (GO:0016021);;	--	--	--	--	--	--	S	Function unknown	PREDICTED: uncharacterized protein LOC100777136 [Glycine max]
ONT.4013.1	--	--	Cellular Component: nucleus (GO:0005634);; Molecular Function: methyltransferase activity (GO:0008168);; Biological Process: methylation (GO:0032259);; Cellular Component: intracellular non-membrane-bounded organelle (GO:0043232);;	--	--	[BK]	--	SET domain	Histone-lysine N-methyltransferase SUVR4 GN=T27C4.2 OS=Arabidopsis thaliana (Mouse-ear cress) PE=1 SV=2	S	Function unknown	PREDICTED: histone-lysine N-methyltransferase SUVR4-like [Glycine max]
ONT.5396.5	--	--	Molecular Function: transferase activity (GO:0016740);;	--	--	--	--	--	ACT domain-containing protein ACR3 {ECO:0000305} OS=Arabidopsis thaliana (Mouse-ear cress) PE=2 SV=1	S	Function unknown	PREDICTED: uncharacterized protein LOC100789173 isoform X1 [Glycine max]
ONT.24440.5	[G]	Carbohydrate transport and metabolism	Molecular Function: kinase activity (GO:0016301);; Biological Process: phosphorylation (GO:0016310);;	--	--	[G]	Carbohydrate transport and metabolism	pfkB family carbohydrate kinase	--	G	Carbohydrate transport and metabolism	hypothetical protein PHAVU_009G059500g [Phaseolus vulgaris]
ONT.17495.2	[O]	Posttranslational modification, protein turnover, chaperones	Biological Process: sulfate assimilation (GO:0000103);; Biological Process: protein folding (GO:0006457);; Biological Process: glycerol ether metabolic process (GO:0006662);; Cellular Component: chloroplast (GO:0009507);; Molecular Function: protein disulfide oxidoreductase activity (GO:0015035);; Molecular Function: oxidoreductase activity, acting on a sulfur group of donors, disulfide as accept…	K03671|3.35791e-84|gmx:100526924|K03671 thioredoxin 1 | (RefSeq) uncharacterized LOC100526924	--	[O]	Posttranslational modification, protein turnover, chaperones	Thioredoxin	Thioredoxin M-type, chloroplastic (Precursor) OS=Pisum sativum (Garden pea) PE=2 SV=1	O	Posttranslational modification, protein turnover, chaperones	uncharacterized protein LOC100526924 [Glycine max]
ONT.17251.1	--	--	Molecular Function: nucleotide binding (GO:0000166);; Biological Process: mRNA splicing, via spliceosome (GO:0000398);; Molecular Function: RNA binding (GO:0003723);; Molecular Function: metal ion binding (GO:0046872);; Cellular Component: U2AF (GO:0089701);;	K12836|9.54474e-92|cam:101489462|K12836 splicing factor U2AF 35 kDa subunit | (RefSeq) splicing factor U2af small subunit B-like	Spliceosome (ko03040)	[A]	RNA processing and modification	Zinc finger C-x8-C-x5-C-x3-H type (and similar)	Splicing factor U2af small subunit B GN=MJB21.20 OS=Arabidopsis thaliana (Mouse-ear cress) PE=1 SV=1	S	Function unknown	splicing factor U2af small subunit A-like protein [Medicago truncatula]
ONT.25083.1	--		Molecular Function: protein serine/threonine kinase activity (GO:0004674);; Molecular Function: ATP binding (GO:0005524);; Biological Process: protein phosphorylation (GO:0006468);;	K04733|2.67779e-148|pvu:PHAVU_002G089100g|K04733 interleukin-1 receptor-associated kinase 4 [EC:2.7.11.1] | (RefSeq) hypothetical protein	--	[T]	Signal transduction mechanisms	Protein kinase domain;; Protein tyrosine kinase;; Protein tyrosine kinase;; Protein kinase domain	Protein kinase 2B, chloroplastic (Precursor) GN=APK2B OS=Arabidopsis thaliana (Mouse-ear cress) PE=2 SV=1	T	Signal transduction mechanisms	hypothetical protein PHAVU_002G089100g [Phaseolus vulgaris]
ONT.7474.3	--	--	Molecular Function: RNA polymerase II regulatory region sequence-specific DNA binding (GO:0000977);; Molecular Function: RNA polymerase II transcription factor binding (GO:0001085);; Molecular Function: transcriptional activator activity, RNA polymerase II transcription regulatory region sequence-specific binding (GO:0001228);; Molecular Function: chromatin binding (GO:0003682);; Cellular Compone…	--	--	--	--	--	--	K	Transcription	GATA transcription factor 25 [Glycine soja]
ONT.21779.5	--	--	Molecular Function: DNA binding (GO:0003677);; Cellular Component: nucleus (GO:0005634);; Biological Process: regulation of transcription, DNA-templated (GO:0006355);;	--	--	[K]	Transcription	KNOX2 domain;; KNOX1 domain;; ELK domain	Homeobox protein knotted-1-like 4 GN=KNAT4 OS=Arabidopsis thaliana (Mouse-ear cress) PE=1 SV=3	K	Transcription	PREDICTED: homeobox protein knotted-1-like LET12-like isoform X2 [Glycine max]
ONT.19137.1	--	--	Molecular Function: DNA binding (GO:0003677);; Cellular Component: nucleus (GO:0005634);; Cellular Component: membrane (GO:0016020);;	--	--	--	--	--	Squamosa promoter-binding-like protein 5 GN=SPL5 OS=Arabidopsis thaliana (Mouse-ear cress) PE=2 SV=1	S	Function unknown	PREDICTED: squamosa promoter-binding-like protein 4-like [Glycine max]
ONT.4012.3	--	--	--	--	--	--	--	Profilin	--	S	Function unknown	uncharacterized protein LOC100802211 [Glycine max]
ONT.2283.3	--	--	Molecular Function: nucleotide binding (GO:0000166);; Molecular Function: nucleic acid binding (GO:0003676);;	K12900|7.52986e-44|pop:POPTR_0001s04350g|K12900 FUS-interacting serine-arginine-rich protein 1 | (RefSeq) POPTRDRAFT_547618; SC35-like splicing factor family protein	Spliceosome (ko03040)	[R]	General function prediction only	RNA recognition motif. (a.k.a. RRM, RBD, or RNP domain)	Serine/arginine-rich SC35-like splicing factor SCL30A GN=SCL30A OS=Arabidopsis thaliana (Mouse-ear cress) PE=1 SV=1	S	Function unknown	SC35-like splicing factor family protein [Populus trichocarpa]
ONT.17996.3	[T]	Signal transduction mechanisms	Biological Process: regulation of transcription, DNA-templated (GO:0006355);;	K12115|3.86798e-42|gmx:100301888|K12115 clock-associated PAS protein ZTL | (RefSeq) ZTL2; clock-associated PAS protein ZEITLUPE 2	Circadian rhythm - plant (ko04712)	--	--	PAS fold	Adagio protein 1 GN=MSF19.2 OS=Arabidopsis thaliana (Mouse-ear cress) PE=1 SV=2	O	Posttranslational modification, protein turnover, chaperones	unknown [Glycine max]
ONT.4986.2	--	--	--	--	--	--	--	--	--	S	Function unknown	PREDICTED: uncharacterized protein LOC100815390 [Glycine max]
ONT.12838.4	--	--	Molecular Function: structural constituent of ribosome (GO:0003735);; Cellular Component: integral component of membrane (GO:0016021);; Cellular Component: cytosolic small ribosomal subunit (GO:0022627);; Biological Process: tail-anchored membrane protein insertion into ER membrane (GO:0071816);;	--	--	--	--	--	--	S	Function unknown	PREDICTED: uncharacterized protein LOC100815853 isoform X1 [Glycine max]
ONT.15547.3	--	--	--	--	--	--	--	--	--	--	--	Glycine-rich protein 2 [Glycine soja]
ONT.8440.5	--	--	--	--	--	--	--	--	--	--	--	unknown [Glycine max]
ONT.1969.4	--	--	--	--	--	[S]	Function unknown	Ras-induced vulval development antagonist	--	S	Function unknown	PREDICTED: UPF0396 protein UM04995-like [Glycine max]
ONT.11717.2	[T]	Signal transduction mechanisms	--	K14004|5.3158e-167|gmx:100798414|K14004 protein transport protein SEC13 | (RefSeq) protein transport protein SEC13 homolog B-like	RNA transport (ko03013);Protein processing in endoplasmic reticulum (ko04141)	[U]	Intracellular trafficking, secretion, and vesicular transport	WD domain, G-beta repeat;; Anaphase-promoting complex subunit 4 WD40 domain	Protein transport protein SEC13 homolog B {ECO:0000305} OS=Arabidopsis thaliana (Mouse-ear cress) PE=1 SV=1	U	Intracellular trafficking, secretion, and vesicular transport	PREDICTED: protein SEC13 homolog isoform X1 [Glycine max]
ONT.18332.8	[O]	Posttranslational modification, protein turnover, chaperones	Molecular Function: glutathione transferase activity (GO:0004364);; Biological Process: glutathione metabolic process (GO:0006749);; Cellular Component: chloroplast (GO:0009507);;	--	--	--	--	Glutathione S-transferase, N-terminal domain	--	S	Function unknown	PREDICTED: uncharacterized protein LOC100792004 isoform X2 [Glycine max]
ONT.12549.5	--	--	--	--	--	--	--	--	--	S	Function unknown	PREDICTED: uncharacterized protein LOC102665232 [Glycine max]
ONT.5728.1	--	--	--	--	--	--	--	--	--	--	--	PREDICTED: uncharacterized protein LOC100814969 [Glycine max]
ONT.7255.2	--	--	Cellular Component: nucleus (GO:0005634);; Biological Process: regulation of transcription, DNA-templated (GO:0006355);;	--	--	[K]	Transcription	--	--	S	Function unknown	PREDICTED: uncharacterized protein LOC100792733 isoform X1 [Glycine max]
ONT.15674.2	[J]	Translation, ribosomal structure and biogenesis	Molecular Function: nucleotide binding (GO:0000166);; Biological Process: mRNA splicing, via spliceosome (GO:0000398);; Cellular Component: chromatin (GO:0000785);; Molecular Function: RNA binding (GO:0003723);; Cellular Component: nucleus (GO:0005634);; Biological Process: mRNA polyadenylation (GO:0006378);; Biological Process: embryo sac development (GO:0009553);; Biological Process: positive r…	--	--	[R]	General function prediction only	RNA recognition motif. (a.k.a. RRM, RBD, or RNP domain)	Flowering time control protein FPA GN=FPA OS=Arabidopsis thaliana (Mouse-ear cress) PE=2 SV=2	S	Function unknown	PREDICTED: flowering time control protein FPA-like isoform X1 [Glycine max]
ONT.21969.6	--	--	Cellular Component: nucleus (GO:0005634);; Molecular Function: protein heterodimerization activity (GO:0046982);;	K08066|1.56727e-104|gmx:100799981|K08066 nuclear transcription factor Y, gamma | (RefSeq) nuclear transcription factor Y subunit C-9-like	--	[K]	Transcription	--	Nuclear transcription factor Y subunit C-2 OS=Arabidopsis thaliana (Mouse-ear cress) PE=2 SV=2	K	Transcription	uncharacterized protein LOC100799981 [Glycine max]
ONT.28433.2	[E]	Amino acid transport and metabolism	Molecular Function: leukotriene-A4 hydrolase activity (GO:0004463);; Cellular Component: cytosol (GO:0005829);; Cellular Component: plasma membrane (GO:0005886);; Biological Process: proteolysis (GO:0006508);; Molecular Function: zinc ion binding (GO:0008270);; Molecular Function: peptide binding (GO:0042277);; Biological Process: peptide catabolic process (GO:0043171);; Molecular Function: metal…	K01254|0|gmx:100807911|K01254 leukotriene-A4 hydrolase [EC:3.3.2.6] | (RefSeq) leukotriene A-4 hydrolase homolog	Arachidonic acid metabolism (ko00590)	[IOVE]	--	Peptidase family M1 domain;; Leukotriene A4 hydrolase, C-terminal;; Leukotriene A4 hydrolase, C-terminal	Leukotriene A-4 hydrolase homolog OS=Oryza sativa subsp. japonica (Rice) PE=2 SV=1	E	Amino acid transport and metabolism	PREDICTED: leukotriene A-4 hydrolase homolog [Glycine max]
ONT.3915.3	--	--	--	--	--	--	--	--	--	--	--	hypothetical protein glysoja_022645 [Glycine soja]
ONT.28570.1	[O]	Posttranslational modification, protein turnover, chaperones	Biological Process: protein peptidyl-prolyl isomerization (GO:0000413);; Molecular Function: peptidyl-prolyl cis-trans isomerase activity (GO:0003755);; Molecular Function: FK506 binding (GO:0005528);; Cellular Component: endoplasmic reticulum membrane (GO:0005789);; Biological Process: chaperone-mediated protein folding (GO:0061077);;	K09571|0|gmx:100798382|K09571 FK506-binding protein 4/5 [EC:5.2.1.8] | (RefSeq) peptidyl-prolyl cis-trans isomerase FKBP62-like	--	[O]	Posttranslational modification, protein turnover, chaperones	FKBP-type peptidyl-prolyl cis-trans isomerase;; FKBP-type peptidyl-prolyl cis-trans isomerase	Peptidyl-prolyl cis-trans isomerase FKBP62 GN=MJL12.19 OS=Arabidopsis thaliana (Mouse-ear cress) PE=1 SV=2	O	Posttranslational modification, protein turnover, chaperones	PREDICTED: peptidyl-prolyl cis-trans isomerase FKBP62-like [Glycine max]
ONT.14233.2	[V]	Defense mechanisms	Biological Process: signal transduction (GO:0007165);;	K14509|3.83188e-150|pvu:PHAVU_007G129500g|K14509 ethylene receptor [EC:2.7.13.-] | (RefSeq) hypothetical protein	Plant hormone signal transduction (ko04075)	[T]	Signal transduction mechanisms	Response regulator receiver domain;; His Kinase A (phospho-acceptor) domain;; GAF domain	Ethylene response sensor 2 GN=ERS2 OS=Arabidopsis thaliana (Mouse-ear cress) PE=1 SV=2	T	Signal transduction mechanisms	hypothetical protein PHAVU_007G129500g [Phaseolus vulgaris]
ONT.20975.2	[T]	Signal transduction mechanisms	Molecular Function: protein serine/threonine kinase activity (GO:0004674);; Molecular Function: non-membrane spanning protein tyrosine kinase activity (GO:0004715);; Molecular Function: ATP binding (GO:0005524);; Cellular Component: integral component of membrane (GO:0016021);; Biological Process: peptidyl-tyrosine phosphorylation (GO:0018108);;	--	--	[T]	Signal transduction mechanisms	Carbohydrate-binding protein of the ER;; Protein tyrosine kinase;; Protein kinase domain;; Protein tyrosine kinase;; Protein kinase domain	Receptor-like protein kinase HERK 1 (Precursor) OS=Arabidopsis thaliana (Mouse-ear cress) PE=1 SV=1	T	Signal transduction mechanisms	PREDICTED: receptor-like protein kinase HERK 1-like [Glycine max]
ONT.2879.1	--	--	Cellular Component: peroxisomal membrane (GO:0005778);; Biological Process: peroxisome organization (GO:0007031);; Cellular Component: integral component of membrane (GO:0016021);;	K13335|1.43814e-162|gmx:100793724|K13335 peroxin-16 | (RefSeq) peroxisome biogenesis protein 16-like	Peroxisome (ko04146)	[U]	Intracellular trafficking, secretion, and vesicular transport	Peroxisomal membrane protein (Pex16);; Peroxisomal membrane protein (Pex16);; Peroxisomal membrane protein (Pex16)	Peroxisome biogenesis protein 16 GN=F17K2.22 OS=Arabidopsis thaliana (Mouse-ear cress) PE=1 SV=1	S	Function unknown	PREDICTED: peroxisome biogenesis protein 16-like [Glycine max]
ONT.8504.1	--	--	Cellular Component: cell wall (GO:0005618);; Molecular Function: pectinesterase activity (GO:0030599);; Biological Process: cell wall modification (GO:0042545);; Biological Process: negative regulation of catalytic activity (GO:0043086);; Molecular Function: aspartyl esterase activity (GO:0045330);; Biological Process: pectin catabolic process (GO:0045490);; Molecular Function: pectinesterase inh…	K01051|1.94835e-35|gmx:100800413|K01051 pectinesterase [EC:3.1.1.11] | (RefSeq) pectinesterase-like	Pentose and glucuronate interconversions (ko00040);Starch and sucrose metabolism (ko00500)	--	--	Pectinesterase	Pectinesterase 2 (Precursor) GN=PECS-2.1 OS=Citrus sinensis (Sweet orange) PE=2 SV=1	G	Carbohydrate transport and metabolism	Putative pectinesterase/pectinesterase inhibitor 60 [Glycine soja]
ONT.19955.1	--	--	--	--	--	--	--	PRONE (Plant-specific Rop nucleotide exchanger);; PRONE (Plant-specific Rop nucleotide exchanger);; PRONE (Plant-specific Rop nucleotide exchanger)	Rop guanine nucleotide exchange factor 7 GN=ROPGEF7 OS=Arabidopsis thaliana (Mouse-ear cress) PE=1 SV=1	S	Function unknown	hypothetical protein PHAVU_001G238500g [Phaseolus vulgaris]
ONT.21223.2	[H]	Coenzyme transport and metabolism	Molecular Function: pyridoxal 5'-phosphate synthase (glutamine hydrolysing) activity (GO:0036381);; Biological Process: vitamin B6 biosynthetic process (GO:0042819);; Biological Process: pyridoxal phosphate biosynthetic process (GO:0042823);;	K06215|8.77063e-107|gmx:732627|K06215 pyridoxal 5'-phosphate synthase pdxS subunit [EC:4.3.3.6] | (RefSeq) pyridoxine biosynthesis protein	Vitamin B6 metabolism (ko00750)	[H]	Coenzyme transport and metabolism	SOR/SNZ family;; SOR/SNZ family	Pyridoxal biosynthesis protein PDX1 GN=PDX1 OS=Phaseolus vulgaris (Kidney bean) PE=2 SV=1	H	Coenzyme transport and metabolism	pyridoxine biosynthesis protein [Glycine max]
ONT.4416.2	--	--	--	--	--	--	--	--	--	S	Function unknown	PREDICTED: uncharacterized protein LOC100797991 [Glycine max]
ONT.28448.2	--	--	Cellular Component: Golgi membrane (GO:0000139);; Molecular Function: sugar:proton symporter activity (GO:0005351);; Biological Process: carbohydrate transport (GO:0008643);; Biological Process: proton transport (GO:0015992);; Cellular Component: integral component of membrane (GO:0016021);;	--	--	[G]	Carbohydrate transport and metabolism	--	CMP-sialic acid transporter 3 GN=UTR6 OS=Arabidopsis thaliana (Mouse-ear cress) PE=2 SV=1	EG	Amino acid transport and metabolism;; Carbohydrate transport and metabolism	PREDICTED: uncharacterized protein LOC100815055 isoform X1 [Glycine max]
ONT.27913.2	--	--	Molecular Function: dihydrofolate reductase activity (GO:0004146);; Cellular Component: endomembrane system (GO:0012505);; Cellular Component: integral component of membrane (GO:0016021);; Molecular Function: heme binding (GO:0020037);; Biological Process: oxidation-reduction process (GO:0055114);;	K17278|2.82494e-105|gmx:100788825|K17278 membrane-associated progesterone receptor component | (RefSeq) membrane steroid-binding protein 1-like	--	[R]	General function prediction only	Cytochrome b5-like Heme/Steroid binding domain	Membrane steroid-binding protein 1 GN=At5g52240 OS=Arabidopsis thaliana (Mouse-ear cress) PE=1 SV=2	S	Function unknown	PREDICTED: membrane steroid-binding protein 1-like [Glycine max]
ONT.7269.1	[C]	Energy production and conversion	Cellular Component: thylakoid (GO:0009579);; Molecular Function: hydrogen ion transmembrane transporter activity (GO:0015078);; Biological Process: ATP synthesis coupled proton transport (GO:0015986);; Cellular Component: integral component of membrane (GO:0016021);; Molecular Function: hydrolase activity (GO:0016787);; Cellular Component: chloroplast part (GO:0044434);; Cellular Component: proto…	K02109|3.48038e-83|gmx:100817028|K02109 F-type H+-transporting ATPase subunit b | (RefSeq) ATP synthase subunit b', chloroplastic-like	Oxidative phosphorylation (ko00190);Photosynthesis (ko00195)	--	--	--	ATP synthase subunit b&apos;, chloroplastic (Precursor) GN=ATPG OS=Spinacia oleracea (Spinach) PE=1 SV=2	U	Intracellular trafficking, secretion, and vesicular transport	PREDICTED: ATP synthase subunit b&apos;, chloroplastic-like [Glycine max]
ONT.28009.2	--	--	Biological Process: peptidyl-glutamine methylation (GO:0018364);; Biological Process: tRNA methylation (GO:0030488);; Biological Process: rRNA (guanine-N7)-methylation (GO:0070476);;	K15448|3.50588e-56|gmx:100500562|K15448 multifunctional methyltransferase subunit TRM112 | (RefSeq) uncharacterized LOC100500562	--	[S]	Function unknown	Trm112p-like protein	Multifunctional methyltransferase subunit TRM112-like protein At1g78190 GN=At1g78190 OS=Arabidopsis thaliana (Mouse-ear cress) PE=2 SV=1	S	Function unknown	uncharacterized protein LOC100500562 [Glycine max]
ONT.3320.1	--	--	Cellular Component: integral component of membrane (GO:0016021);;	--	--	[GE]	--	Triose-phosphate Transporter family;; Triose-phosphate Transporter family;; UAA transporter family	Probable sugar phosphate/phosphate translocator At1g12500 GN=At1g12500 OS=Arabidopsis thaliana (Mouse-ear cress) PE=1 SV=1	S	Function unknown	PREDICTED: probable sugar phosphate/phosphate translocator At3g10290 [Eucalyptus grandis]
ONT.2130.3	[K]	Transcription	Molecular Function: translation initiation factor activity (GO:0003743);; Cellular Component: nucleus (GO:0005634);; Biological Process: DNA-templated transcription, initiation (GO:0006352);; Biological Process: regulation of transcription, DNA-templated (GO:0006355);; Biological Process: translational initiation (GO:0006413);; Molecular Function: zinc ion binding (GO:0008270);; Biological Proces…	--	--	[K]	Transcription	Transcription factor TFIIB repeat;; TFIIB zinc-binding;; Cyclin, N-terminal domain	Transcription initiation factor IIB GN=TFIIB1 OS=Glycine max (Soybean) PE=2 SV=1	K	Transcription	JHL06B08.6 [Jatropha curcas]
ONT.5223.2	[Z]	Cytoskeleton	Molecular Function: nucleotide binding (GO:0000166);;	K10355|1.79169e-158|gmx:100789000|K10355 actin, other eukaryote | (RefSeq) actin-7	--	[Z]	Cytoskeleton	Actin;; Actin;; Actin;; Actin	Actin-1 OS=Pisum sativum (Garden pea) PE=2 SV=1	Z	Cytoskeleton	actin [Lycium chinense]
ONT.24170.3	--	--	Molecular Function: nucleotide binding (GO:0000166);; Molecular Function: nucleic acid binding (GO:0003676);; Molecular Function: zinc ion binding (GO:0008270);; Cellular Component: integral component of membrane (GO:0016021);;	K12896|2.09804e-29|tcc:TCM_036839|K12896 splicing factor, arginine/serine-rich 7 | (RefSeq) Serine/arginine-rich 22 isoform 1	Spliceosome (ko03040)	[A]	RNA processing and modification	--	Serine/arginine-rich splicing factor RSZ22A GN=F25P17.11 OS=Arabidopsis thaliana (Mouse-ear cress) PE=1 SV=1	E	Amino acid transport and metabolism	hypothetical protein CICLE_v10032693mg [Citrus clementina]
ONT.25848.4	[Z]	Cytoskeleton	Biological Process: vacuole inheritance (GO:0000011);; Cellular Component: cellular bud neck contractile ring (GO:0000142);; Cellular Component: Swr1 complex (GO:0000812);; Biological Process: actomyosin contractile ring contraction (GO:0000916);; Biological Process: chronological cell aging (GO:0001300);; Molecular Function: structural constituent of cytoskeleton (GO:0005200);; Molecular Functio…	K05692|2.64719e-140|ccp:CHC_T00008795001|K05692 actin beta/gamma 1 | (RefSeq) actin	Phagosome (ko04145)	[Z]	Cytoskeleton	Actin;; Actin	Actin-2 OS=Daucus carota (Wild carrot) PE=2 SV=1	Z	Cytoskeleton	actin, partial [Peridinium limbatum]
ONT.12356.3	[J]	Translation, ribosomal structure and biogenesis	Biological Process: RNA modification (GO:0009451);; Molecular Function: hydrolase activity, acting on carbon-nitrogen (but not peptide) bonds, in cyclic amidines (GO:0016814);; Molecular Function: deaminase activity (GO:0019239);;	--	--	[F]	Nucleotide transport and metabolism	MafB19-like deaminase;; Cytidine and deoxycytidylate deaminase zinc-binding region	--	FJ	Nucleotide transport and metabolism;; Translation, ribosomal structure and biogenesis	PREDICTED: uncharacterized protein LOC100527067 isoform X1 [Glycine max]
ONT.11612.10	[O]	Posttranslational modification, protein turnover, chaperones	Biological Process: protein polyubiquitination (GO:0000209);; Molecular Function: ATP binding (GO:0005524);; Cellular Component: cytoplasm (GO:0005737);; Biological Process: DNA repair (GO:0006281);; Biological Process: histone ubiquitination (GO:0016574);; Molecular Function: ligase activity (GO:0016874);; Molecular Function: ubiquitin protein ligase binding (GO:0031625);; Biological Process: pr…	K10573|1.80253e-81|pmum:103321620|K10573 ubiquitin-conjugating enzyme E2 A [EC:2.3.2.23] | (RefSeq) ubiquitin-conjugating enzyme E2 2-like	Ubiquitin mediated proteolysis (ko04120)	[O]	Posttranslational modification, protein turnover, chaperones	Ubiquitin-conjugating enzyme	Ubiquitin-conjugating enzyme E2 2 GN=UBC2 OS=Triticum aestivum (Wheat) PE=1 SV=1	O	Posttranslational modification, protein turnover, chaperones	unnamed protein product [Vitis vinifera]
ONT.21512.2	--	--	Cellular Component: integral component of membrane (GO:0016021);;	--	--	--	--	--	--	S	Function unknown	PREDICTED: uncharacterized protein LOC100811193 isoform X1 [Glycine max]
ONT.6345.1	--	--	Molecular Function: protein binding (GO:0005515);; Molecular Function: GTP binding (GO:0005525);; Molecular Function: hydrolase activity, acting on acid anhydrides (GO:0016817);; Cellular Component: viral envelope (GO:0019031);;	--	--	--	--	--	Translocase of chloroplast 159, chloroplastic GN=At4g02510 OS=Arabidopsis thaliana (Mouse-ear cress) PE=1 SV=1	S	Function unknown	Translocase of chloroplast 159, chloroplastic [Glycine soja]
ONT.22256.3	--	--	Cellular Component: membrane (GO:0016020);;	--	--	--	--	--	--	S	Function unknown	PREDICTED: uncharacterized protein LOC100809764 [Glycine max]
ONT.13133.3	--	--	--	--	--	[T]	Signal transduction mechanisms	Protein phosphatase 2C;; Protein phosphatase 2C	Probable protein phosphatase 2C 18 GN=At1g79630 OS=Arabidopsis thaliana (Mouse-ear cress) PE=2 SV=1	T	Signal transduction mechanisms	PREDICTED: probable protein phosphatase 2C 33-like [Glycine max]
ONT.19259.1	--	--	Molecular Function: DNA binding (GO:0003677);; Cellular Component: nucleus (GO:0005634);; Biological Process: regulation of transcription, DNA-templated (GO:0006355);;	--	--	--	--	MYB-CC type transfactor, LHEQLE motif;; Myb-like DNA-binding domain	Myb family transcription factor APL GN=APL OS=Arabidopsis thaliana (Mouse-ear cress) PE=2 SV=2	K	Transcription	hypothetical protein PHAVU_005G123900g [Phaseolus vulgaris]
ONT.1086.3	[I]	Lipid transport and metabolism	--	K01897|5.4358e-143|cam:101506057|K01897 long-chain acyl-CoA synthetase [EC:6.2.1.3] | (RefSeq) long chain acyl-CoA synthetase 4	Fatty acid biosynthesis (ko00061);Fatty acid degradation (ko00071);Fatty acid metabolism (ko01212);Peroxisome (ko04146)	[I]	Lipid transport and metabolism	AMP-binding enzyme;; AMP-binding enzyme	Long chain acyl-CoA synthetase 5 GN=LACS5 OS=Arabidopsis thaliana (Mouse-ear cress) PE=2 SV=1	I	Lipid transport and metabolism	PREDICTED: long chain acyl-CoA synthetase 4-like isoform X2 [Glycine max]
ONT.13383.22	--	--	--	K09422|5.42587e-56|gmx:100777932|K09422 myb proto-oncogene protein, plant | (RefSeq) transcription factor MYB108-like	--	[K]	Transcription	Myb-like DNA-binding domain	Myb-related protein 305 OS=Antirrhinum majus (Garden snapdragon) PE=2 SV=1	K	Transcription	PREDICTED: transcription factor MYB108-like [Glycine max]
ONT.1375.3	[O]	Posttranslational modification, protein turnover, chaperones	--	--	--	[O]	Posttranslational modification, protein turnover, chaperones	DnaJ domain	Chaperone protein dnaJ 16 GN=F3I6.4 OS=Arabidopsis thaliana (Mouse-ear cress) PE=2 SV=1	O	Posttranslational modification, protein turnover, chaperones	PREDICTED: chaperone protein dnaJ 16-like isoform X1 [Glycine max]
ONT.7905.11	[O]	Posttranslational modification, protein turnover, chaperones	Molecular Function: ATP binding (GO:0005524);; Biological Process: proteolysis (GO:0006508);; Molecular Function: peptidase activity (GO:0008233);; Cellular Component: chloroplast (GO:0009507);;	K03696|1.14974e-165|pvu:PHAVU_009G162100g|K03696 ATP-dependent Clp protease ATP-binding subunit ClpC | (RefSeq) hypothetical protein	--	[O]	Posttranslational modification, protein turnover, chaperones	C-terminal, D2-small domain, of ClpB protein;; AAA domain (Cdc48 subfamily);; AAA domain (Cdc48 subfamily)	Chaperone protein ClpC, chloroplastic (Precursor) OS=Pisum sativum (Garden pea) PE=2 SV=1	O	Posttranslational modification, protein turnover, chaperones	hypothetical protein PHAVU_009G162100g [Phaseolus vulgaris]
ONT.12993.1	--	--	Molecular Function: nucleotide binding (GO:0000166);; Molecular Function: RNA binding (GO:0003723);; Molecular Function: metal ion binding (GO:0046872);;	--	--	--	--	--	Zinc finger CCCH domain-containing protein 22 OS=Oryza sativa subsp. japonica (Rice) PE=2 SV=2	S	Function unknown	Zinc finger CCCH domain-containing protein 53 [Glycine soja]
ONT.13966.5	--	--	Biological Process: macromolecule metabolic process (GO:0043170);;	--	--	--	--	NYN domain;; NYN domain	--	S	Function unknown	Limkain-b1 [Glycine soja]
ONT.28059.3	--	--	Molecular Function: DNA binding (GO:0003677);; Cellular Component: nucleus (GO:0005634);; Biological Process: regulation of transcription, DNA-templated (GO:0006355);; Biological Process: auxin-activated signaling pathway (GO:0009734);;	--	--	--	--	--	Auxin response factor 18 OS=Oryza sativa subsp. japonica (Rice) PE=2 SV=1	--	--	PREDICTED: auxin response factor 18-like [Glycine max]
ONT.4924.2	--	--	Molecular Function: DNA binding (GO:0003677);; Cellular Component: nucleus (GO:0005634);;	--	--	--	--	--	Methyl-CpG-binding domain-containing protein 11 GN=MBD11 OS=Arabidopsis thaliana (Mouse-ear cress) PE=1 SV=1	S	Function unknown	Methyl-CpG-binding domain-containing protein 10 [Glycine soja]
ONT.3492.3	[J]	Translation, ribosomal structure and biogenesis	Cellular Component: ribosome (GO:0005840);; Cellular Component: intracellular membrane-bounded organelle (GO:0043231);; Cellular Component: intracellular organelle part (GO:0044446);;	K02894|1.12137e-31|dosa:Os03t0139100-00|K02894 large subunit ribosomal protein L23e | (RAP-DB) Os03g0139100; Similar to Ribosomal Pr 117 (Fragment).	Ribosome (ko03010)	[J]	Translation, ribosomal structure and biogenesis	Ribosomal protein L14p/L23e	60S ribosomal protein L23 GN=RPL23 OS=Nicotiana tabacum (Common tobacco) PE=2 SV=1	J	Translation, ribosomal structure and biogenesis	PREDICTED: 60S ribosomal protein L23-like isoform X2 [Nicotiana tomentosiformis]
ONT.12899.4	--	--	Molecular Function: NAD+ ADP-ribosyltransferase activity (GO:0003950);;	--	--	--	--	RCD1-SRO-TAF4 (RST) plant domain	Inactive poly [ADP-ribose] polymerase RCD1 GN=F3C3.1 OS=Arabidopsis thaliana (Mouse-ear cress) PE=1 SV=1	S	Function unknown	Inactive poly [ADP-ribose] polymerase RCD1 [Glycine soja]
ONT.15085.2	--	--	Biological Process: autophagy (GO:0006914);; Biological Process: cellular response to nitrogen starvation (GO:0006995);; Cellular Component: integral component of membrane (GO:0016021);;	K08341|8.99661e-71|gmx:100781703|K08341 GABA(A) receptor-associated protein | (RefSeq) autophagy-related protein 8f	Regulation of autophagy (ko04140)	[Z]	Cytoskeleton	Autophagy protein Atg8 ubiquitin like;; Ubiquitin-like autophagy protein Apg12	Autophagy-related protein 8f (Precursor) OS=Arabidopsis thaliana (Mouse-ear cress) PE=2 SV=1	U	Intracellular trafficking, secretion, and vesicular transport	PREDICTED: autophagy-related protein 8f-like isoform X1 [Glycine max]
ONT.14876.2	--	--	Biological Process: double-strand break repair via homologous recombination (GO:0000724);; Cellular Component: chloroplast (GO:0009507);;	--	--	--	--	--	--	--	--	PREDICTED: uncharacterized protein LOC100797217 [Glycine max]
ONT.4981.3	--	--	Molecular Function: structural constituent of ribosome (GO:0003735);; Cellular Component: mitochondrial large ribosomal subunit (GO:0005762);; Biological Process: mitochondrial translation (GO:0032543);;	K17428|2.44934e-68|gmx:100812176|K17428 large subunit ribosomal protein L47 | (RefSeq) 39S ribosomal protein L47, mitochondrial-like	--	[J]	Translation, ribosomal structure and biogenesis	Mitochondrial 39-S ribosomal protein L47 (MRP-L47);; Ribosomal L29 protein	--	J	Translation, ribosomal structure and biogenesis	uncharacterized protein LOC100812176 [Glycine max]
ONT.20437.2	--	--	Cellular Component: integral component of membrane (GO:0016021);;	--	--	--	--	--	--	--	--	hypothetical protein glysoja_033699, partial [Glycine soja]
ONT.22100.5	[T]	Signal transduction mechanisms	Molecular Function: protein serine/threonine kinase activity (GO:0004674);; Molecular Function: ATP binding (GO:0005524);; Biological Process: protein phosphorylation (GO:0006468);;	K04733|6.44652e-153|gmx:100788896|K04733 interleukin-1 receptor-associated kinase 4 [EC:2.7.11.1] | (RefSeq) putative receptor-like protein kinase At1g72540	--	[T]	Signal transduction mechanisms	Protein tyrosine kinase	Putative receptor-like protein kinase At1g72540 GN=At1g72540 OS=Arabidopsis thaliana (Mouse-ear cress) PE=2 SV=1	T	Signal transduction mechanisms	PREDICTED: putative receptor-like protein kinase At1g72540-like [Glycine max]
ONT.19401.4	[F]	Nucleotide transport and metabolism	Molecular Function: binding (GO:0005488);; Molecular Function: oxidoreductase activity (GO:0016491);;	K00106|0|fve:101298861|K00106 xanthine dehydrogenase/oxidase [EC:1.17.1.4 1.17.3.2] | (RefSeq) xanthine dehydrogenase 1-like	Purine metabolism (ko00230);Caffeine metabolism (ko00232);Peroxisome (ko04146)	[F]	Nucleotide transport and metabolism	[2Fe-2S] binding domain;; Molybdopterin-binding domain of aldehyde dehydrogenase;; Molybdopterin-binding domain of aldehyde dehydrogenase;; FAD binding domain in molybdopterin dehydrogenase;; CO dehydrogenase flavoprotein C-terminal domain;; Aldehyde oxidase and xanthine dehydrogenase, a/b hammerhead domain;; Aldehyde oxidase and xanthine dehydrogenase, a/b hammerhead domain;; Molybdopterin-bindi…	Xanthine dehydrogenase 2 GN=XDH2 OS=Arabidopsis thaliana (Mouse-ear cress) PE=2 SV=1	F	Nucleotide transport and metabolism	PREDICTED: xanthine dehydrogenase 1-like isoform X2 [Glycine max]
ONT.20897.1	--	--	Cellular Component: integral component of membrane (GO:0016021);;	--	--	--	--	--	--	--	--	hypothetical protein glysoja_005360 [Glycine soja]
ONT.24125.9	--	--	Biological Process: defense response (GO:0006952);; Molecular Function: ADP binding (GO:0043531);;	--	--	--	--	NB-ARC domain	Probable disease resistance protein At5g66900 GN=At5g66900 OS=Arabidopsis thaliana (Mouse-ear cress) PE=3 SV=1	S	Function unknown	PREDICTED: probable disease resistance protein At5g66900-like isoform X1 [Glycine max]
ONT.21436.5	--	--	--	--	--	--	--	Protein of unknown function (DUF1296)	--	S	Function unknown	hypothetical protein glysoja_030633 [Glycine soja]
ONT.6499.11	--	--	Molecular Function: signal transducer, downstream of receptor, with serine/threonine kinase activity (GO:0004702);; Molecular Function: ATP binding (GO:0005524);; Cellular Component: cytoplasm (GO:0005737);; Biological Process: signal transduction by protein phosphorylation (GO:0023014);;	--	--	[T]	Signal transduction mechanisms	--	Mitogen-activated protein kinase kinase kinase YODA GN=YDA OS=Arabidopsis thaliana (Mouse-ear cress) PE=1 SV=1	T	Signal transduction mechanisms	PREDICTED: mitogen-activated protein kinase kinase kinase YODA-like [Glycine max]
ONT.1260.9	[T]	Signal transduction mechanisms	Biological Process: activation of MAPKK activity (GO:0000186);; Molecular Function: MAP kinase kinase kinase activity (GO:0004709);; Molecular Function: ATP binding (GO:0005524);; Cellular Component: intracellular (GO:0005622);;	K13436|1.30056e-169|gmx:100808383|K13436 pto-interacting protein 1 [EC:2.7.11.1] | (RefSeq) pto-interacting protein 1-like	Plant-pathogen interaction (ko04626)	[T]	Signal transduction mechanisms	Protein kinase domain;; Protein tyrosine kinase;; Protein tyrosine kinase	Pto-interacting protein 1 OS=Solanum lycopersicum (Tomato) PE=1 SV=2	T	Signal transduction mechanisms	Pto-interacting protein 1 [Glycine soja]
ONT.14431.5	--	--	Molecular Function: peroxidase activity (GO:0004601);; Cellular Component: extracellular region (GO:0005576);; Biological Process: response to oxidative stress (GO:0006979);; Molecular Function: heme binding (GO:0020037);; Biological Process: hydrogen peroxide catabolic process (GO:0042744);; Molecular Function: metal ion binding (GO:0046872);; Biological Process: oxidation-reduction process (GO:…	K00430|1.48739e-64|gmx:100804126|K00430 peroxidase [EC:1.11.1.7] | (RefSeq) peroxidase 12	Phenylpropanoid biosynthesis (ko00940)	--	--	Peroxidase;; Peroxidase	Peroxidase 12 (Precursor) OS=Arabidopsis thaliana (Mouse-ear cress) PE=1 SV=1	G	Carbohydrate transport and metabolism	Peroxidase 12 [Glycine soja]
ONT.22463.1	[M]	Cell wall/membrane/envelope biogenesis	Cellular Component: integral component of membrane (GO:0016021);; Molecular Function: transferase activity, transferring glycosyl groups (GO:0016757);;	--	--	--	--	Glycosyltransferase Family 4;; Glycosyl transferase 4-like domain;; Glycosyl transferases group 1;; Glycosyl transferases group 1	--	S	Function unknown	Putative glycosyltransferase [Glycine soja]
ONT.12098.3	[G]	Carbohydrate transport and metabolism	Molecular Function: beta-glucosidase activity (GO:0008422);; Biological Process: glucan catabolic process (GO:0009251);; Cellular Component: integral component of membrane (GO:0016021);; Molecular Function: scopolin beta-glucosidase activity (GO:0102483);;	K05349|0|gmx:100806362|K05349 beta-glucosidase [EC:3.2.1.21] | (RefSeq) lysosomal beta glucosidase-like	Cyanoamino acid metabolism (ko00460);Starch and sucrose metabolism (ko00500);Phenylpropanoid biosynthesis (ko00940)	--	--	Glycosyl hydrolase family 3 C-terminal domain;; Glycosyl hydrolase family 3 N terminal domain;; Glycosyl hydrolase family 3 N terminal domain	Alpha-L-arabinofuranosidase (Precursor) OS=Medicago sativa subsp. varia (Alfalfa) PE=2 SV=1	G	Carbohydrate transport and metabolism	PREDICTED: lysosomal beta glucosidase-like isoform X1 [Glycine max]
ONT.17894.1	--	--	--	--	--	--	--	--	--	S	Function unknown	uncharacterized protein LOC100807400 [Glycine max]
ONT.10398.3	--	--	--	--	--	--	--	Phosphate-induced protein 1 conserved region;; Phosphate-induced protein 1 conserved region	Protein EXORDIUM-like 2 (Precursor) GN=EXL2 OS=Arabidopsis thaliana (Mouse-ear cress) PE=2 SV=1	S	Function unknown	PREDICTED: uncharacterized protein LOC100776258 [Glycine max]
ONT.6443.3	--	--	Cellular Component: integral component of membrane (GO:0016021);;	--	--	--	--	--	--	--	--	uncharacterized protein LOC100527462 [Glycine max]
ONT.15933.3	[C]	Energy production and conversion	Molecular Function: oxidoreductase activity (GO:0016491);; Biological Process: oxidation-reduction process (GO:0055114);;	--	--	[C]	Energy production and conversion	--	--	S	Function unknown	PREDICTED: apoptosis-inducing factor homolog A-like [Glycine max]
ONT.22180.6	--	--	Molecular Function: binding (GO:0005488);; Cellular Component: integral component of membrane (GO:0016021);;	--	--	[C]	Energy production and conversion	Cytochrome b5-like Heme/Steroid binding domain	Cytochrome b5 GN=CYB5 OS=Brassica oleracea var. botrytis (Cauliflower) PE=1 SV=1	CI	Energy production and conversion;; Lipid transport and metabolism	uncharacterized protein LOC100305546 [Glycine max]
ONT.14931.3	[M]	Cell wall/membrane/envelope biogenesis	Cellular Component: nucleus (GO:0005634);; Cellular Component: cytosol (GO:0005829);; Biological Process: single fertilization (GO:0007338);; Biological Process: pollen germination (GO:0009846);; Biological Process: pollen tube growth (GO:0009860);; Molecular Function: transferase activity (GO:0016740);;	--	--	--	--	--	--	S	Function unknown	PREDICTED: uncharacterized protein LOC100813045 isoform 1 [Glycine max]
ONT.8274.9	--	--	Molecular Function: DNA binding (GO:0003677);; Molecular Function: transcription factor activity, sequence-specific DNA binding (GO:0003700);; Biological Process: regulation of transcription, DNA-templated (GO:0006355);; Biological Process: signal transduction (GO:0007165);; Molecular Function: ADP binding (GO:0043531);; Biological Process: recognition of pollen (GO:0048544);;	--	--	--	--	--	Protein SUPPRESSOR OF npr1-1, CONSTITUTIVE 1 OS=Arabidopsis thaliana (Mouse-ear cress) PE=1 SV=3	S	Function unknown	PREDICTED: TMV resistance protein N-like [Glycine max]
ONT.6734.1	--	--	--	--	--	[P]	Inorganic ion transport and metabolism	Tesmin/TSO1-like CXC domain, cysteine-rich domain	Protein tesmin/TSO1-like CXC 5 GN=TCX5 OS=Arabidopsis thaliana (Mouse-ear cress) PE=1 SV=1	S	Function unknown	hypothetical protein PHAVU_004G164700g [Phaseolus vulgaris]
ONT.887.1	--	--	--	--	--	--	--	Zinc-binding;; 4F5 protein family	Uncharacterized protein At2g23090 GN=At2g23090 OS=Arabidopsis thaliana (Mouse-ear cress) PE=1 SV=1	S	Function unknown	unknown [Glycine max]
ONT.15005.3	--	--	Molecular Function: ubiquitin-protein transferase activity (GO:0004842);; Cellular Component: nucleus (GO:0005634);; Biological Process: response to red light (GO:0010114);; Biological Process: protein ubiquitination (GO:0016567);; Cellular Component: Cul3-RING ubiquitin ligase complex (GO:0031463);;	--	--	--	--	--	--	--	--	PREDICTED: BTB/POZ domain-containing protein POB1-like [Glycine max]
ONT.6291.3	[J]	Translation, ribosomal structure and biogenesis	Molecular Function: structural constituent of ribosome (GO:0003735);; Biological Process: translation (GO:0006412);; Cellular Component: cytosolic large ribosomal subunit (GO:0022625);;	K02912|5.92793e-73|gmx:100787561|K02912 large subunit ribosomal protein L32e | (RefSeq) 60S ribosomal protein L32-1	Ribosome (ko03010)	[J]	Translation, ribosomal structure and biogenesis	Ribosomal protein L32	60S ribosomal protein L32-1 GN=RPL32A OS=Arabidopsis thaliana (Mouse-ear cress) PE=2 SV=2	J	Translation, ribosomal structure and biogenesis	PREDICTED: 60S ribosomal protein L32-1-like [Glycine max]
ONT.14371.4	--	--	Cellular Component: integral component of membrane (GO:0016021);;	--	--	--	--	--	--	--	--	uncharacterized protein LOC100527759 [Glycine max]
ONT.23838.2	[F]	Nucleotide transport and metabolism	Molecular Function: nucleoside diphosphate kinase activity (GO:0004550);; Molecular Function: ATP binding (GO:0005524);; Cellular Component: nucleus (GO:0005634);; Biological Process: nucleoside diphosphate phosphorylation (GO:0006165);; Biological Process: GTP biosynthetic process (GO:0006183);; Biological Process: UTP biosynthetic process (GO:0006228);; Biological Process: CTP biosynthetic proc…	K00940|8.25738e-94|gmx:100811753|K00940 nucleoside-diphosphate kinase [EC:2.7.4.6] | (RefSeq) nucleoside diphosphate kinase 2, chloroplastic-like	Purine metabolism (ko00230);Pyrimidine metabolism (ko00240)	[F]	Nucleotide transport and metabolism	Nucleoside diphosphate kinase	Nucleoside diphosphate kinase 2 low molecular weight (Precursor) GN=NDPK2 OS=Pisum sativum (Garden pea) PE=1 SV=1	F	Nucleotide transport and metabolism	uncharacterized protein LOC100811753 [Glycine max]
ONT.17113.1	[T]	Signal transduction mechanisms	Molecular Function: protein kinase activity (GO:0004672);; Biological Process: protein phosphorylation (GO:0006468);; Cellular Component: membrane (GO:0016020);;	--	--	[T]	Signal transduction mechanisms	Protein tyrosine kinase;; Protein kinase domain	Probable receptor-like protein kinase At2g21480 (Precursor) GN=At2g21480 OS=Arabidopsis thaliana (Mouse-ear cress) PE=3 SV=1	T	Signal transduction mechanisms	hypothetical protein PHAVU_005G085600g [Phaseolus vulgaris]
ONT.23941.1	[I]	Lipid transport and metabolism	Molecular Function: fatty-acyl-CoA binding (GO:0000062);; Molecular Function: acyl-CoA dehydrogenase activity (GO:0003995);; Cellular Component: peroxisome (GO:0005777);; Molecular Function: electron carrier activity (GO:0009055);; Biological Process: fatty acid beta-oxidation using acyl-CoA dehydrogenase (GO:0033539);; Molecular Function: flavin adenine dinucleotide binding (GO:0050660);; Molecu…	K00232|5.83217e-140|gmx:547626|K00232 acyl-CoA oxidase [EC:1.3.3.6] | (RefSeq) ACX1;2; acyl-CoA oxidase	Fatty acid degradation (ko00071);alpha-Linolenic acid metabolism (ko00592);Biosynthesis of unsaturated fatty acids (ko01040);Fatty acid metabolism (ko01212);Peroxisome (ko04146)	[I]	Lipid transport and metabolism	Acyl-coenzyme A oxidase N-terminal	Peroxisomal acyl-coenzyme A oxidase 1 GN=ACX1 OS=Arabidopsis thaliana (Mouse-ear cress) PE=1 SV=1	I	Lipid transport and metabolism	Peroxisomal acyl-coenzyme A oxidase 1 [Glycine soja]
ONT.11498.1	--	--	--	--	--	--	--	--	--	--	--	hypothetical protein glysoja_043743 [Glycine soja]
ONT.25479.1	--	--	Cellular Component: membrane (GO:0016020);; Molecular Function: metal ion binding (GO:0046872);;	K16281|5.56096e-74|gmx:100813224|K16281 RING-H2 zinc finger protein RHA1 | (RefSeq) E3 ubiquitin-protein ligase RHA1B-like	--	[O]	Posttranslational modification, protein turnover, chaperones	Ring finger domain;; RING-like zinc finger;; Zinc finger, C3HC4 type (RING finger);; zinc-RING finger domain;; Zinc finger, C3HC4 type (RING finger);; Anaphase-promoting complex subunit 11 RING-H2 finger	RING-H2 zinc finger protein RHA1a GN=RHA1A OS=Arabidopsis thaliana (Mouse-ear cress) PE=2 SV=1	O	Posttranslational modification, protein turnover, chaperones	PREDICTED: E3 ubiquitin-protein ligase RHA1B-like [Glycine max]
ONT.7772.1	--	--	--	--	--	--	--	--	--	S	Function unknown	PREDICTED: uncharacterized protein LOC100780848 [Glycine max]
ONT.18521.2	--	--	Molecular Function: transporter activity (GO:0005215);; Cellular Component: membrane (GO:0016020);; Cellular Component: cell part (GO:0044464);; Biological Process: single-organism cellular process (GO:0044763);;	--	--	[R]	General function prediction only	--	Protein ZINC INDUCED FACILITATOR-LIKE 1 GN=ZIFL1 OS=Arabidopsis thaliana (Mouse-ear cress) PE=2 SV=1	G	Carbohydrate transport and metabolism	PREDICTED: protein ZINC INDUCED FACILITATOR-LIKE 1-like isoform X1 [Glycine max]
ONT.9542.16	--	--	Biological Process: defense response (GO:0006952);; Biological Process: pollen development (GO:0009555);; Biological Process: response to wounding (GO:0009611);; Biological Process: response to fungus (GO:0009620);; Biological Process: response to high light intensity (GO:0009644);; Biological Process: jasmonic acid biosynthetic process (GO:0009695);; Biological Process: response to jasmonic acid…	K00454|0|gmx:100810270|K00454 lipoxygenase [EC:1.13.11.12] | (RefSeq) linoleate 13S-lipoxygenase 3-1, chloroplastic-like	Linoleic acid metabolism (ko00591);alpha-Linolenic acid metabolism (ko00592)	--	--	Lipoxygenase;; Lipoxygenase;; Lipoxygenase;; Lipoxygenase	Lipoxygenase 3, chloroplastic (Precursor) GN=LOX3 OS=Arabidopsis thaliana (Mouse-ear cress) PE=2 SV=1	--	--	Linoleate 13S-lipoxygenase 3-1, chloroplastic [Glycine soja]
ONT.16026.6	--	--	--	--	--	--	--	CW-type Zinc Finger	B3 domain-containing transcription repressor VAL1 GN=T6B20.17 OS=Arabidopsis thaliana (Mouse-ear cress) PE=1 SV=1	K	Transcription	B3 domain-containing transcription repressor VAL1 [Glycine soja]
ONT.6094.1	--	--	--	K20185|2.62883e-07|gmx:100811869|K20185 biogenesis of lysosome-related organelles complex 1 subunit 1 | (RefSeq) biogenesis of lysosome-related organelles complex 1 subunit 1-like	--	--	--	--	--	O	Posttranslational modification, protein turnover, chaperones	PREDICTED: biogenesis of lysosome-related organelles complex 1 subunit 1-like [Glycine max]
ONT.11024.6	[T]	Signal transduction mechanisms	Molecular Function: calcium ion binding (GO:0005509);;	K13448|4.63248e-77|gmx:100794671|K13448 calcium-binding protein CML | (RefSeq) probable calcium-binding protein CML20	Plant-pathogen interaction (ko04626)	[ZD]	--	EF-hand domain pair;; EF hand;; EF-hand domain;; EF-hand domain pair;; EF hand;; EF hand;; EF-hand domain	Probable calcium-binding protein CML20 GN=F11C1.200 OS=Arabidopsis thaliana (Mouse-ear cress) PE=1 SV=1	DTZ	Cell cycle control, cell division, chromosome partitioning;; Signal transduction mechanisms;; Cytoskeleton	unknown [Glycine max]
ONT.27447.4	[R]	General function prediction only	Molecular Function: hydrolase activity (GO:0016787);;	K06158|2.86442e-38|gmx:100790412|K06158 ATP-binding cassette, subfamily F, member 3 | (RefSeq) ABC transporter F family member 3-like	--	[EJ]	--	--	ABC transporter F family member 3 GN=F1N19.11 OS=Arabidopsis thaliana (Mouse-ear cress) PE=1 SV=1	S	Function unknown	PREDICTED: ABC transporter F family member 3-like [Glycine max]
ONT.26439.8	[F]	Nucleotide transport and metabolism	Biological Process: purine ribonucleotide metabolic process (GO:0009150);; Molecular Function: kinase activity (GO:0016301);; Biological Process: guanosine-containing compound metabolic process (GO:1901068);;	K00942|5.37795e-163|gmx:100527163|K00942 guanylate kinase [EC:2.7.4.8] | (RefSeq) guanylate kinase 2	Purine metabolism (ko00230)	[F]	Nucleotide transport and metabolism	Guanylate kinase	Guanylate kinase 2 GN=T8H10.150 OS=Arabidopsis thaliana (Mouse-ear cress) PE=2 SV=1	F	Nucleotide transport and metabolism	Guanylate kinase, partial [Glycine soja]
ONT.21334.1	--	--	--	--	--	--	--	--	--	S	Function unknown	uncharacterized protein LOC100305744 [Glycine max]
ONT.24048.2	--	--	--	--	--	--	--	--	--	S	Function unknown	Protein TIME FOR COFFEE [Glycine soja]
ONT.16885.5	[O]	Posttranslational modification, protein turnover, chaperones	Cellular Component: cell part (GO:0044464);;	K09494|2.81735e-158|cmo:103498633|K09494 T-complex protein 1 subunit beta | (RefSeq) T-complex protein 1 subunit beta	--	[O]	Posttranslational modification, protein turnover, chaperones	TCP-1/cpn60 chaperonin family;; TCP-1/cpn60 chaperonin family	T-complex protein 1 subunit beta {ECO:0000303|PubMed:11599560} OS=Arabidopsis thaliana (Mouse-ear cress) PE=1 SV=1	O	Posttranslational modification, protein turnover, chaperones	PREDICTED: T-complex protein 1 subunit beta-like isoform X2 [Cicer arietinum]
ONT.26173.1	--	--	Cellular Component: integral component of membrane (GO:0016021);;	--	--	--	--	TLC domain	--	U	Intracellular trafficking, secretion, and vesicular transport	PREDICTED: transmembrane protein 136-like [Glycine max]
ONT.17491.1	[G]	Carbohydrate transport and metabolism	Biological Process: lignin biosynthetic process (GO:0009809);; Molecular Function: identical protein binding (GO:0042802);; Molecular Function: coniferin beta-glucosidase activity (GO:0047782);;	K05350|1.61826e-124|gmx:100814004|K05350 beta-glucosidase [EC:3.2.1.21] | (RefSeq) beta-glucosidase 18-like	Cyanoamino acid metabolism (ko00460);Starch and sucrose metabolism (ko00500);Phenylpropanoid biosynthesis (ko00940)	[G]	Carbohydrate transport and metabolism	Glycosyl hydrolase family 1;; Glycosyl hydrolase family 1;; Glycosyl hydrolase family 1	Coniferin beta-glucosidase (Precursor) OS=Pinus contorta (Shore pine) PE=1 SV=1	G	Carbohydrate transport and metabolism	PREDICTED: beta-glucosidase 18-like isoform X3 [Glycine max]
ONT.22699.21	[G]	Carbohydrate transport and metabolism	Molecular Function: sugar:proton symporter activity (GO:0005351);; Molecular Function: glucose transmembrane transporter activity (GO:0005355);; Cellular Component: integral component of plasma membrane (GO:0005887);; Biological Process: proton transport (GO:0015992);; Molecular Function: 2-alkenal reductase [NAD(P)] activity (GO:0032440);; Biological Process: glucose import (GO:0046323);; Biolog…	K08145|1.63731e-54|gmx:100779637|K08145 MFS transporter, SP family, solute carrier family 2 (facilitated glucose transporter), member 8 | (RefSeq) sugar transporter ERD6-like 6	--	[R]	General function prediction only	Sugar (and other) transporter;; Sugar (and other) transporter	Sugar transporter ERD6-like 6 GN=At1g75220 OS=Arabidopsis thaliana (Mouse-ear cress) PE=1 SV=1	G	Carbohydrate transport and metabolism	Sugar transporter ERD6-like 6 [Glycine soja]
ONT.13500.4	--	--	--	--	--	[S]	Function unknown	--	--	S	Function unknown	PREDICTED: UPF0396 protein-like isoformX2 [Glycine max]
ONT.402.4	[O]	Posttranslational modification, protein turnover, chaperones	Cellular Component: ribosome (GO:0005840);; Biological Process: proteolysis (GO:0006508);; Molecular Function: peptidase activity (GO:0008233);; Biological Process: protein catabolic process (GO:0030163);;	K06891|4.62955e-110|gmx:100500511|K06891 ATP-dependent Clp protease adaptor protein ClpS | (RefSeq) uncharacterized LOC100500511	--	--	--	ATP-dependent Clp protease adaptor protein ClpS	--	O	Posttranslational modification, protein turnover, chaperones	uncharacterized protein LOC100500511 [Glycine max]
ONT.6805.2	--	--	Cellular Component: mitochondrial outer membrane translocase complex (GO:0005742);; Molecular Function: protein channel activity (GO:0015266);; Biological Process: protein import into mitochondrial matrix (GO:0030150);;	K11518|0|gmx:100816352|K11518 mitochondrial import receptor subunit TOM40 | (RefSeq) mitochondrial import receptor subunit TOM40-1-like	--	[U]	Intracellular trafficking, secretion, and vesicular transport	Eukaryotic porin	Mitochondrial import receptor subunit TOM40-1, N-terminally processed GN=TOM40-1 OS=Arabidopsis thaliana (Mouse-ear cress) PE=1 SV=3	O	Posttranslational modification, protein turnover, chaperones	Rsdv1 resistance like protein [Glycine max]
ONT.27922.3	--	--	Molecular Function: nucleic acid binding (GO:0003676);; Molecular Function: zinc ion binding (GO:0008270);;	--	--	--	--	--	--	OU	Posttranslational modification, protein turnover, chaperones;; Intracellular trafficking, secretion, and vesicular transport	PREDICTED: proteoglycan 4-like isoform X3 [Glycine max]
ONT.8427.1	--	--	--	--	--	--	--	Wound-induced protein	--	S	Function unknown	PREDICTED: uncharacterized protein LOC100778355 [Glycine max]
ONT.21939.3	--	--	--	--	--	--	--	--	--	S	Function unknown	PREDICTED: uncharacterized serine-rich protein C215.13-like [Glycine max]
ONT.16678.7	--	--	--	--	--	[R]	General function prediction only	--	--	S	Function unknown	hypothetical protein glysoja_021425 [Glycine soja]
ONT.8679.5	--	--	--	--	--	--	--	--	--	S	Function unknown	PREDICTED: uncharacterized protein LOC100808320 isoform X2 [Glycine max]
ONT.1082.3	--	--	Biological Process: response to abscisic acid (GO:0009737);;	--	--	--	--	--	Probable WRKY transcription factor 41 GN=WRKY41 OS=Arabidopsis thaliana (Mouse-ear cress) PE=2 SV=2	--	--	unknown [Glycine max]
ONT.23360.5	[T]	Signal transduction mechanisms	Molecular Function: protein serine/threonine phosphatase activity (GO:0004722);; Biological Process: protein dephosphorylation (GO:0006470);; Molecular Function: metal ion binding (GO:0046872);;	K14497|0|gmx:100802159|K14497 protein phosphatase 2C [EC:3.1.3.16] | (RefSeq) protein phosphatase 2C 56	Plant hormone signal transduction (ko04075)	[T]	Signal transduction mechanisms	Protein phosphatase 2C	Probable protein phosphatase 2C 6 OS=Oryza sativa subsp. japonica (Rice) PE=2 SV=1	T	Signal transduction mechanisms	PREDICTED: protein phosphatase 2C 7-like [Glycine max]
ONT.13563.3	--	--	--	--	--	--	--	--	--	S	Function unknown	uncharacterized protein LOC100305902 [Glycine max]
ONT.15226.6	--	--	Biological Process: flavonoid biosynthetic process (GO:0009813);; Cellular Component: intracellular membrane-bounded organelle (GO:0043231);; Biological Process: flavonoid glucuronidation (GO:0052696);; Molecular Function: quercetin 3-O-glucosyltransferase activity (GO:0080043);; Molecular Function: quercetin 7-O-glucosyltransferase activity (GO:0080044);; Molecular Function: soyasapogenol B gluc…	K18822|2.44791e-86|gmx:100777250|K18822 soyasapogenol B glucuronide galactosyltransferase [EC:2.4.1.272] | (RefSeq) GmSGT2; soyasapogenol B glucuronide galactosyltransferase-like	--	[GC]	--	--	Soyasapogenol B glucuronide galactosyltransferase GN=GmSGT2 OS=Glycine max (Soybean) PE=1 SV=1	S	Function unknown	PREDICTED: soyasapogenol B glucuronide galactosyltransferase-like [Glycine max]
ONT.14096.4	--	--	Biological Process: cellular amino acid metabolic process (GO:0006520);; Molecular Function: lyase activity (GO:0016829);;	K01620|4.63987e-45|gmx:100790890|K01620 threonine aldolase [EC:4.1.2.48] | (RefSeq) L-allo-threonine aldolase-like	Glycine, serine and threonine metabolism (ko00260);Biosynthesis of amino acids (ko01230)	[E]	Amino acid transport and metabolism	--	Probable low-specificity L-threonine aldolase 1 GN=THA1 OS=Arabidopsis thaliana (Mouse-ear cress) PE=1 SV=1	E	Amino acid transport and metabolism	uncharacterized protein LOC100790890 [Glycine max]
ONT.1395.3	--	--	Molecular Function: transporter activity (GO:0005215);; Cellular Component: integral component of membrane (GO:0016021);; Biological Process: transmembrane transport (GO:0055085);;	--	--	--	--	--	--	F	Nucleotide transport and metabolism	PREDICTED: uncharacterized protein LOC102665405 isoform X1 [Glycine max]
ONT.21534.2	--	--	Cellular Component: intracellular (GO:0005622);; Biological Process: transport (GO:0006810);;	K07953|3.14438e-47|mtr:MTR_2g034640|K07953 GTP-binding protein SAR1 [EC:3.6.5.-] | (RefSeq) Ras-related small GTP-binding family protein	Protein processing in endoplasmic reticulum (ko04141)	[U]	Intracellular trafficking, secretion, and vesicular transport	ADP-ribosylation factor family	GTP-binding protein SAR1A GN=SAR1A OS=Brassica campestris (Field mustard) PE=2 SV=1	U	Intracellular trafficking, secretion, and vesicular transport	unknown [Glycine max]
ONT.4342.3	[O]	Posttranslational modification, protein turnover, chaperones	Molecular Function: serine-type endopeptidase inhibitor activity (GO:0004867);; Cellular Component: extracellular space (GO:0005615);; Molecular Function: peptidase activity (GO:0008233);; Biological Process: negative regulation of endopeptidase activity (GO:0010951);; Molecular Function: transferase activity (GO:0016740);;	K13963|0|gmx:100775287|K13963 serpin B | (RefSeq) serpin-ZX-like	--	[V]	Defense mechanisms	Serpin (serine protease inhibitor);; Serpin (serine protease inhibitor)	Serpin-ZX GN=At1g47710 OS=Arabidopsis thaliana (Mouse-ear cress) PE=1 SV=1	O	Posttranslational modification, protein turnover, chaperones	PREDICTED: serpin-ZX-like [Glycine max]
ONT.23292.1	--	--	--	--	--	[E]	Amino acid transport and metabolism	POT family;; POT family	Protein NRT1/ PTR FAMILY 8.3 GN=F14H20.11 OS=Arabidopsis thaliana (Mouse-ear cress) PE=1 SV=1	E	Amino acid transport and metabolism	PREDICTED: probable peptide/nitrate transporter At1g27040-like isoform X1 [Glycine max]
ONT.21625.1	--	--	--	--	--	--	--	Plant family of unknown function (DUF810)	26S protease regulatory subunit 6B homolog {ECO:0000250|UniProtKB:P54778} OS=Helianthus annuus (Common sunflower) PE=1 SV=1	--	--	PREDICTED: uncharacterized protein LOC102665609 [Glycine max]
ONT.17462.8	--	--	--	--	--	--	--	--	Embryonic abundant protein USP92 (Precursor) OS=Vicia faba (Broad bean) PE=2 SV=1	--	--	sali5-4a protein precursor [Glycine max]
ONT.2864.1	[H]	Coenzyme transport and metabolism	Biological Process: single-organism cellular process (GO:0044763);;	K03110|5.31867e-116|pvu:PHAVU_010G093600g|K03110 fused signal recognition particle receptor | (RefSeq) hypothetical protein	Protein export (ko03060)	[U]	Intracellular trafficking, secretion, and vesicular transport	SRP54-type protein, GTPase domain	Cell division protein FtsY homolog, chloroplastic (Precursor) GN=F4I18.25 OS=Arabidopsis thaliana (Mouse-ear cress) PE=1 SV=2	U	Intracellular trafficking, secretion, and vesicular transport	Cell division protein FtsY like, chloroplastic [Glycine soja]
ONT.7356.9	--	--	Biological Process: MAPK cascade (GO:0000165);; Molecular Function: transcription factor activity, sequence-specific DNA binding (GO:0003700);; Molecular Function: MAP kinase activity (GO:0004707);; Cellular Component: nucleus (GO:0005634);; Biological Process: regulation of transcription, DNA-templated (GO:0006355);; Molecular Function: protein homodimerization activity (GO:0042803);; Molecular …	--	--	--	--	bZIP transcription factor;; Basic region leucine zipper	Basic leucine zipper 9 GN=F6A4.10 OS=Arabidopsis thaliana (Mouse-ear cress) PE=1 SV=1	K	Transcription	bZIP transcription factor bZIP62 [Glycine max]
ONT.20849.4	--	--	Molecular Function: kinase activity (GO:0016301);; Biological Process: phosphorylation (GO:0016310);;	--	--	--	--	--	Protein FLX-like 3 OS=Arabidopsis thaliana (Mouse-ear cress) PE=1 SV=1	S	Function unknown	PREDICTED: protein FLX-like 3-like isoform X2 [Glycine max]
ONT.5624.2	--	--	Molecular Function: nucleic acid binding (GO:0003676);; Molecular Function: endonuclease activity (GO:0004519);; Molecular Function: zinc ion binding (GO:0008270);; Biological Process: nucleic acid phosphodiester bond hydrolysis (GO:0090305);;	--	--	--	--	HNH endonuclease	--	S	Function unknown	hypothetical protein glysoja_015859 [Glycine soja]
ONT.18213.2	--	--	Biological Process: phosphorelay signal transduction system (GO:0000160);; Molecular Function: kinase activity (GO:0016301);; Biological Process: phosphorylation (GO:0016310);; Cellular Component: intracellular membrane-bounded organelle (GO:0043231);;	K12129|9.92811e-175|pvu:PHAVU_007G162500g|K12129 pseudo-response regulator 7 | (RefSeq) hypothetical protein	Circadian rhythm - plant (ko04712)	[K]	Transcription	CCT motif	Two-component response regulator-like PRR73 GN=PRR73 OS=Oryza sativa subsp. japonica (Rice) PE=2 SV=1	K	Transcription	hypothetical protein PHAVU_007G162500g [Phaseolus vulgaris]
ONT.26219.2	--	--	--	--	--	--	--	Ubiquitin-2 like Rad60 SUMO-like;; Ubiquitin-2 like Rad60 SUMO-like	Membrane-anchored ubiquitin-fold protein 4 (Precursor) GN=MUB4 OS=Arabidopsis thaliana (Mouse-ear cress) PE=1 SV=1	S	Function unknown	uncharacterized protein LOC100306698 [Glycine max]
ONT.17739.2	--	--	Molecular Function: nucleic acid binding (GO:0003676);; Molecular Function: zinc ion binding (GO:0008270);;	K13128|8.26957e-121|gmx:100805423|K13128 zinc finger CCHC domain-containing protein 8 | (RefSeq) uncharacterized LOC100805423	--	[S]	Function unknown	PSP;; Zinc knuckle	--	S	Function unknown	PREDICTED: uncharacterized protein LOC100527170 isoform X1 [Glycine max]
ONT.14017.2	--	--	Molecular Function: peroxidase activity (GO:0004601);; Molecular Function: calcium ion binding (GO:0005509);; Cellular Component: integral component of membrane (GO:0016021);; Molecular Function: NAD(P)H oxidase activity (GO:0016174);; Biological Process: oxidation-reduction process (GO:0055114);; Biological Process: cellular oxidant detoxification (GO:0098869);;	K13447|1.9484e-50|gmx:100799682|K13447 respiratory burst oxidase [EC:1.6.3.- 1.11.1.-] | (RefSeq) respiratory burst oxidase homolog protein B-like	Plant-pathogen interaction (ko04626)	--	--	--	Respiratory burst oxidase homolog protein B GN=RBOHB OS=Solanum tuberosum (Potato) PE=1 SV=1	U	Intracellular trafficking, secretion, and vesicular transport	PREDICTED: respiratory burst oxidase homolog protein B-like [Glycine max]
ONT.9468.1	--	--	--	--	--	--	--	--	--	S	Function unknown	PREDICTED: uncharacterized protein LOC100820420 [Glycine max]
ONT.1141.2	--	--	--	--	--	--	--	--	--	O	Posttranslational modification, protein turnover, chaperones	PREDICTED: uncharacterized protein LOC100794716 [Glycine max]
ONT.18017.3	--	--	Cellular Component: nucleoplasm (GO:0005654);; Cellular Component: nucleolus (GO:0005730);;	--	--	--	--	--	--	S	Function unknown	PREDICTED: nucleolar and coiled-body phosphoprotein 1-like isoform X1 [Glycine max]
ONT.22803.1	--	--	Molecular Function: nucleotide binding (GO:0000166);;	--	--	--	--	Leucine rich repeat;; Leucine Rich repeats (2 copies);; Leucine Rich Repeat;; NB-ARC domain;; TIR domain;; TIR domain	Putative disease resistance protein At4g11170 GN=At4g11170 OS=Arabidopsis thaliana (Mouse-ear cress) PE=2 SV=1	--	--	PREDICTED: TMV resistance protein N-like [Glycine max]
ONT.22796.7	--	--	Cellular Component: membrane (GO:0016020);;	K15378|9.54517e-123|gmx:100786411|K15378 solute carrier family 45, member 1/2/4 | (RefSeq) sucrose transport protein SUC8	--	[G]	Carbohydrate transport and metabolism	--	Sucrose transport protein SUC1 GN=SUC1 OS=Arabidopsis thaliana (Mouse-ear cress) PE=1 SV=1	U	Intracellular trafficking, secretion, and vesicular transport	PREDICTED: sucrose transport protein SUC1-like [Glycine max]
ONT.24876.1	[H]	Coenzyme transport and metabolism	Biological Process: thiamine biosynthetic process (GO:0009228);; Cellular Component: chloroplast stroma (GO:0009570);; Molecular Function: iron-sulfur cluster binding (GO:0051536);; Molecular Function: ADP-ribose pyrophosphohydrolase activity (GO:0080041);;	K03147|0|gmx:100787350|K03147 phosphomethylpyrimidine synthase [EC:4.1.99.17] | (RefSeq) phosphomethylpyrimidine synthase, chloroplastic	Thiamine metabolism (ko00730)	--	--	Radical SAM ThiC family;; ThiC-associated domain;; Radical SAM ThiC family;; Radical SAM ThiC family	Phosphomethylpyrimidine synthase, chloroplastic (Precursor) GN=T27A16.27 OS=Arabidopsis thaliana (Mouse-ear cress) PE=1 SV=1	H	Coenzyme transport and metabolism	PREDICTED: phosphomethylpyrimidine synthase, chloroplastic-like isoform X2 [Glycine max]
ONT.20825.3	[C]	Energy production and conversion	Molecular Function: malate dehydrogenase (decarboxylating) (NAD+) activity (GO:0004471);; Molecular Function: malate dehydrogenase (decarboxylating) (NADP+) activity (GO:0004473);; Biological Process: malate metabolic process (GO:0006108);; Molecular Function: zinc ion binding (GO:0008270);; Cellular Component: chloroplast (GO:0009507);; Cellular Component: integral component of membrane (GO:0016…	K00029|0|gmx:100791514|K00029 malate dehydrogenase (oxaloacetate-decarboxylating)(NADP+) [EC:1.1.1.40] | (RefSeq) NADP-dependent malic enzyme	Pyruvate metabolism (ko00620);Carbon fixation in photosynthetic organisms (ko00710);Carbon metabolism (ko01200)	[C]	Energy production and conversion	Malic enzyme, NAD binding domain;; Malic enzyme, NAD binding domain;; Malic enzyme, N-terminal domain;; Malic enzyme, N-terminal domain	NADP-dependent malic enzyme GN=ME1 OS=Phaseolus vulgaris (Kidney bean) PE=1 SV=1	C	Energy production and conversion	NADP-dependent malic enzyme, chloroplastic [Glycine soja]
ONT.1934.1	--	--	Molecular Function: transcription factor activity, sequence-specific DNA binding (GO:0003700);; Molecular Function: calmodulin binding (GO:0005516);; Biological Process: regulation of transcription, DNA-templated (GO:0006355);; Molecular Function: sequence-specific DNA binding (GO:0043565);;	--	--	--	--	--	Probable WRKY transcription factor 21 GN=WRKY21 OS=Arabidopsis thaliana (Mouse-ear cress) PE=2 SV=1	K	Transcription	Putative WRKY transcription factor 21 [Glycine soja]
ONT.23203.1	--	--	Cellular Component: cytoplasm (GO:0005737);; Biological Process: metal ion transport (GO:0030001);; Molecular Function: transition metal ion binding (GO:0046914);; Biological Process: cellular transition metal ion homeostasis (GO:0046916);;	--	--	--	--	--	--	S	Function unknown	PREDICTED: formin-B-like [Glycine max]
ONT.24587.11	--	--	Cellular Component: nucleosome (GO:0000786);; Molecular Function: DNA binding (GO:0003677);; Cellular Component: nucleus (GO:0005634);; Molecular Function: protein heterodimerization activity (GO:0046982);;	K11253|3.65407e-31|pvu:PHAVU_005G149600g|K11253 histone H3 | (RefSeq) hypothetical protein	--	[B]	Chromatin structure and dynamics	Core histone H2A/H2B/H3/H4	Histone H3.2 OS=Cichorium intybus (Chicory) PE=2 SV=3	B	Chromatin structure and dynamics	Serrate RNA effector molecule [Glycine soja]
ONT.6671.1	[R]	General function prediction only	Molecular Function: catalytic activity (GO:0003824);;	K01950|0|gmx:100804904|K01950 NAD+ synthase (glutamine-hydrolysing) [EC:6.3.5.1] | (RefSeq) glutamine-dependent NAD(+) synthetase-like	Nicotinate and nicotinamide metabolism (ko00760)	[HR]	--	--	Glutamine-dependent NAD(+) synthetase GN=At1g55090 OS=Arabidopsis thaliana (Mouse-ear cress) PE=2 SV=1	S	Function unknown	PREDICTED: glutamine-dependent NAD(+) synthetase-like isoform X1 [Glycine max]
ONT.17130.2	--	--	Cellular Component: integral component of membrane (GO:0016021);;	--	--	--	--	--	--	S	Function unknown	uncharacterized protein LOC100527881 [Glycine max]
ONT.21249.6	--	--	Cellular Component: glycosylphosphatidylinositol-N-acetylglucosaminyltransferase (GPI-GnT) complex (GO:0000506);; Cellular Component: integral component of membrane (GO:0016021);; Molecular Function: transferase activity, transferring glycosyl groups (GO:0016757);;	K03861|7.89384e-50|gmx:100802825|K03861 phosphatidylinositol glycan, class P | (RefSeq) phosphatidylinositol N-acetylglucosaminyltransferase subunit P-like	Glycosylphosphatidylinositol(GPI)-anchor biosynthesis (ko00563)	[S]	Function unknown	PIG-P	Phosphatidylinositol N-acetylglucosaminyltransferase subunit P GN=At1g61280 OS=Arabidopsis thaliana (Mouse-ear cress) PE=2 SV=1	S	Function unknown	PREDICTED: phosphatidylinositol N-acetylglucosaminyltransferase subunit P-like isoform X3 [Glycine max]
ONT.22034.2	--	--	Molecular Function: nucleotide binding (GO:0000166);; Molecular Function: nucleic acid binding (GO:0003676);; Biological Process: mRNA processing (GO:0006397);;	--	--	[A]	RNA processing and modification	--	Polyadenylate-binding protein 2 {ECO:0000303|PubMed:18479511} OS=Arabidopsis thaliana (Mouse-ear cress) PE=1 SV=1	S	Function unknown	Embryonic polyadenylate-binding protein 2 [Glycine soja]
ONT.27027.3	[O]	Posttranslational modification, protein turnover, chaperones	Molecular Function: serine-type endopeptidase activity (GO:0004252);; Biological Process: proteolysis (GO:0006508);;	--	--	[O]	Posttranslational modification, protein turnover, chaperones	Clp protease	ATP-dependent Clp protease proteolytic subunit-related protein 3, chloroplastic (Precursor) GN=F7G19.1 OS=Arabidopsis thaliana (Mouse-ear cress) PE=1 SV=1	O	Posttranslational modification, protein turnover, chaperones	PREDICTED: ATP-dependent Clp protease proteolytic subunit-related protein 3, chloroplastic-like [Glycine max]
ONT.24170.15	--	--	--	K12896|2.30981e-07|sly:101248804|K12896 splicing factor, arginine/serine-rich 7 | (RefSeq) serine/arginine-rich splicing factor RSZ22A	Spliceosome (ko03040)	[A]	RNA processing and modification	Zinc knuckle	Serine/arginine-rich splicing factor RSZ23 GN=OJ1476_F05.20 OS=Oryza sativa subsp. japonica (Rice) PE=2 SV=1	S	Function unknown	PREDICTED: serine/arginine-rich splicing factor RSZ22A isoform X2 [Solanum lycopersicum]
ONT.17129.2	--	--	Cellular Component: mitochondrial intermembrane space (GO:0005758);; Biological Process: copper ion transport (GO:0006825);; Molecular Function: copper chaperone activity (GO:0016531);;	K02260|5.65416e-50|gmx:100779570|K02260 cytochrome c oxidase assembly protein subunit 17 | (RefSeq) cytochrome c oxidase copper chaperone 1-like	Oxidative phosphorylation (ko00190)	[O]	Posttranslational modification, protein turnover, chaperones	Cytochrome C oxidase copper chaperone (COX17)	Cytochrome c oxidase copper chaperone 1 GN=K7L4.21 OS=Arabidopsis thaliana (Mouse-ear cress) PE=2 SV=1	O	Posttranslational modification, protein turnover, chaperones	PREDICTED: cytochrome c oxidase copper chaperone 1 isoform X2 [Glycine max]
ONT.4633.3	[E]	Amino acid transport and metabolism	Cellular Component: cytosol (GO:0005829);; Cellular Component: plasma membrane (GO:0005886);; Biological Process: defense response to bacterium (GO:0042742);; Biological Process: defense response to fungus (GO:0050832);;	--	--	--	--	Stress responsive A/B Barrel Domain	Probable protein Pop3 GN=At3g17210 OS=Arabidopsis thaliana (Mouse-ear cress) PE=1 SV=1	S	Function unknown	Hypothetical protein glysoja_017815 [Glycine soja]
ONT.24997.2	--	--	Cellular Component: chloroplast envelope (GO:0009941);;	--	--	--	--	--	--	S	Function unknown	PREDICTED: uncharacterized protein LOC100801846 [Glycine max]
ONT.26032.2	--	--	Molecular Function: proline dehydrogenase activity (GO:0004657);; Biological Process: proline catabolic process (GO:0006562);; Biological Process: oxidation-reduction process (GO:0055114);;	K00318|4.83782e-71|gmx:547749|K00318 proline dehydrogenase [EC:1.5.-.-] | (RefSeq) PDH; proline dehydrogenase	Arginine and proline metabolism (ko00330)	[E]	Amino acid transport and metabolism	--	Proline dehydrogenase 2, mitochondrial (Precursor) GN=MKD10.10 OS=Arabidopsis thaliana (Mouse-ear cress) PE=2 SV=1	E	Amino acid transport and metabolism	proline dehydrogenase [Glycine max]
ONT.24593.2	[R]	General function prediction only	Molecular Function: GTP binding (GO:0005525);; Cellular Component: endosome (GO:0005768);; Biological Process: small GTPase mediated signal transduction (GO:0007264);; Biological Process: protein transport (GO:0015031);;	K07904|8.5464e-47|zma:100283230|K07904 Ras-related protein Rab-11A | (RefSeq) gpm323, GRMZM2G122805; uncharacterized LOC100283230	Endocytosis (ko04144)	[U]	Intracellular trafficking, secretion, and vesicular transport	Ras family;; Ras of Complex, Roc, domain of DAPkinase;; ADP-ribosylation factor family	Ras-related protein Rab11C GN=RAB11C OS=Nicotiana tabacum (Common tobacco) PE=2 SV=1	S	Function unknown	LOC100283230 [Zea mays]
ONT.18020.1	--	--	--	--	--	--	--	--	--	--	--	hypothetical protein glysoja_027537 [Glycine soja]
ONT.10072.14	--	--	Cellular Component: integral component of membrane (GO:0016021);;	--	--	--	--	--	--	S	Function unknown	uncharacterized protein LOC100306088 [Glycine max]
ONT.21615.7	--	--	Biological Process: signal transduction (GO:0007165);; Cellular Component: integral component of membrane (GO:0016021);;	--	--	[R]	General function prediction only	--	--	S	Function unknown	PREDICTED: ankyrin repeat-containing protein At5g02620-like isoform X3 [Glycine max]
ONT.3063.9	--	--	--	K14486|8.61374e-169|gmx:100779003|K14486 auxin response factor | (RefSeq) auxin response factor 9	Plant hormone signal transduction (ko04075)	--	--	AUX/IAA family	Auxin response factor 20 GN=ARF20 OS=Arabidopsis thaliana (Mouse-ear cress) PE=2 SV=3	K	Transcription	Auxin response factor 9 [Glycine soja]
ONT.11911.3	--	--	Cellular Component: plasma membrane (GO:0005886);; Cellular Component: integral component of membrane (GO:0016021);; Biological Process: negative regulation of plant-type hypersensitive response (GO:0034051);;	K19363|4.60331e-28|gmx:100499971|K19363 lipopolysaccharide-induced tumor necrosis factor-alpha factor | (RefSeq) uncharacterized LOC100499971	--	--	--	--	--	S	Function unknown	hypothetical protein glysoja_027092 [Glycine soja]
ONT.26615.1	[R]	General function prediction only	--	--	--	[S]	Function unknown	WD domain, G-beta repeat	Protein Mut11 GN=Mut11 OS=Chlamydomonas reinhardtii (Chlamydomonas smithii) PE=2 SV=1	S	Function unknown	PREDICTED: WD repeat-containing protein 26-like [Glycine max]
ONT.15640.1	[C]	Energy production and conversion	--	K03809|6.65906e-42|gmx:100803804|K03809 NAD(P)H dehydrogenase (quinone) [EC:1.6.5.2] | (RefSeq) probable NAD(P)H dehydrogenase (quinone) FQR1-like 2	Ubiquinone and other terpenoid-quinone biosynthesis (ko00130)	[R]	General function prediction only	--	Probable NAD(P)H dehydrogenase (quinone) FQR1-like 2 {ECO:0000305} OS=Arabidopsis thaliana (Mouse-ear cress) PE=1 SV=1	S	Function unknown	PREDICTED: minor allergen Alt a 7-like [Glycine max]
ONT.25569.2	--	--	Cellular Component: integral component of membrane (GO:0016021);;	--	--	--	--	--	--	S	Function unknown	uncharacterized protein LOC100810725 [Glycine max]
ONT.5055.1	[J]	Translation, ribosomal structure and biogenesis	Molecular Function: structural constituent of ribosome (GO:0003735);; Biological Process: translation (GO:0006412);; Cellular Component: cytosolic large ribosomal subunit (GO:0022625);;	K02900|1.4058e-61|gmx:100798197|K02900 large subunit ribosomal protein L27Ae | (RefSeq) 60S ribosomal protein L27a-3-like	Ribosome (ko03010)	[J]	Translation, ribosomal structure and biogenesis	Ribosomal proteins 50S-L15, 50S-L18e, 60S-L27A	60S ribosomal protein L27a-3 OS=Arabidopsis thaliana (Mouse-ear cress) PE=2 SV=2	J	Translation, ribosomal structure and biogenesis	PREDICTED: 60S ribosomal protein L27a-3-like [Glycine max]
ONT.10829.5	--	--	--	--	--	--	--	--	--	S	Function unknown	PREDICTED: uncharacterized protein LOC100785896 isoform 1 [Glycine max]
ONT.9961.2	[T]	Signal transduction mechanisms	Molecular Function: hydrolase activity (GO:0016787);;	--	--	[R]	General function prediction only	Serine aminopeptidase, S33	--	S	Function unknown	PREDICTED: uncharacterized protein LOC100787162 isoform X1 [Glycine max]
ONT.15196.5	[P]	Inorganic ion transport and metabolism	Molecular Function: calcium-transporting ATPase activity (GO:0005388);; Molecular Function: calmodulin binding (GO:0005516);; Molecular Function: ATP binding (GO:0005524);; Cellular Component: integral component of plasma membrane (GO:0005887);; Cellular Component: intracellular membrane-bounded organelle (GO:0043231);; Molecular Function: metal ion binding (GO:0046872);; Biological Process: calc…	K01537|5.28194e-139|gmx:100792691|K01537 Ca2+-transporting ATPase [EC:3.6.3.8] | (RefSeq) calcium-transporting ATPase 2, plasma membrane-type-like	--	[P]	Inorganic ion transport and metabolism	Cation transporting ATPase, C-terminus	Putative calcium-transporting ATPase 7, plasma membrane-type GN=ACA7 OS=Arabidopsis thaliana (Mouse-ear cress) PE=3 SV=2	P	Inorganic ion transport and metabolism	PREDICTED: calcium-transporting ATPase 2, plasma membrane-type-like [Glycine max]
ONT.14175.3	--	--	Biological Process: fatty acid biosynthetic process (GO:0006633);; Cellular Component: integral component of membrane (GO:0016021);; Molecular Function: transferase activity, transferring acyl groups other than amino-acyl groups (GO:0016747);;	K15397|1.62571e-102|cam:101515096|K15397 3-ketoacyl-CoA synthase [EC:2.3.1.199] | (RefSeq) 3-ketoacyl-CoA synthase 11	Fatty acid elongation (ko00062)	--	--	FAE1/Type III polyketide synthase-like protein;; 3-Oxoacyl-[acyl-carrier-protein (ACP)] synthase III C terminal;; FAE1/Type III polyketide synthase-like protein;; FAE1/Type III polyketide synthase-like protein	3-ketoacyl-CoA synthase 10 GN=T1D16.11 OS=Arabidopsis thaliana (Mouse-ear cress) PE=1 SV=2	--	--	3-ketoacyl-CoA synthase-like protein [Medicago truncatula]
ONT.3991.6	[R]	General function prediction only	Molecular Function: oxidoreductase activity (GO:0016491);; Biological Process: oxidation-reduction process (GO:0055114);;	--	--	[C]	Energy production and conversion	Aldo/keto reductase family	Probable aldo-keto reductase 1 GN=AKR1 OS=Glycine max (Soybean) PE=2 SV=1	C	Energy production and conversion	PREDICTED: probable aldo-keto reductase 1-like [Glycine max]
ONT.13434.15	[M]	Cell wall/membrane/envelope biogenesis	--	K08678|1.32428e-87|gmx:100783463|K08678 UDP-glucuronate decarboxylase [EC:4.1.1.35] | (RefSeq) UDP-glucuronic acid decarboxylase 2	Starch and sucrose metabolism (ko00500);Amino sugar and nucleotide sugar metabolism (ko00520)	[GM]	--	--	UDP-glucuronic acid decarboxylase 4 GN=UXS4 OS=Arabidopsis thaliana (Mouse-ear cress) PE=2 SV=1	M	Cell wall/membrane/envelope biogenesis	PREDICTED: UDP-glucuronic acid decarboxylase 2-like [Glycine max]
ONT.20034.3	--	--	Biological Process: metabolic process (GO:0008152);; Cellular Component: integral component of membrane (GO:0016021);; Molecular Function: transferase activity, transferring acyl groups (GO:0016746);;	K13513|7.76908e-138|gmx:100808657|K13513 lysocardiolipin and lysophospholipid acyltransferase [EC:2.3.1.- 2.3.1.51] | (RefSeq) probable 1-acyl-sn-glycerol-3-phosphate acyltransferase 4-like	Glycerolipid metabolism (ko00561);Glycerophospholipid metabolism (ko00564)	[I]	Lipid transport and metabolism	Acyltransferase C-terminus	Probable 1-acyl-sn-glycerol-3-phosphate acyltransferase 4 GN=F25A4.2 OS=Arabidopsis thaliana (Mouse-ear cress) PE=2 SV=1	I	Lipid transport and metabolism	uncharacterized protein LOC100808657 [Glycine max]
ONT.13004.2	[J]	Translation, ribosomal structure and biogenesis	Biological Process: maturation of LSU-rRNA (GO:0000470);; Molecular Function: RNA binding (GO:0003723);; Molecular Function: structural constituent of ribosome (GO:0003735);; Cellular Component: mitochondrion (GO:0005739);; Biological Process: translation (GO:0006412);; Cellular Component: cytosolic large ribosomal subunit (GO:0022625);;	K02863|1.28335e-133|gmx:100808549|K02863 large subunit ribosomal protein L1 | (RefSeq) 50S ribosomal protein L1, chloroplastic	Ribosome (ko03010)	[J]	Translation, ribosomal structure and biogenesis	Ribosomal protein L1p/L10e family;; Ribosomal protein L1p/L10e family	50S ribosomal protein L1, chloroplastic (Precursor; Fragment) GN=RPL1 OS=Pisum sativum (Garden pea) PE=2 SV=1	J	Translation, ribosomal structure and biogenesis	PREDICTED: 50S ribosomal protein L1, chloroplastic-like [Glycine max]
ONT.6795.2	--	--	Cellular Component: core TFIIH complex (GO:0000439);; Biological Process: nucleotide-excision repair (GO:0006289);; Biological Process: regulation of transcription, DNA-templated (GO:0006355);; Cellular Component: integral component of membrane (GO:0016021);;	K10845|1.76252e-66|gmx:100795164|K10845 TFIIH basal transcription factor complex TTD-A subunit | (RefSeq) general transcription factor IIH subunit 5-like	Basal transcription factors (ko03022);Nucleotide excision repair (ko03420)	[S]	Function unknown	Transcription factor TFIIH complex subunit Tfb5	--	K	Transcription	PREDICTED: general transcription factor IIH subunit 5-like [Glycine max]
ONT.17674.3	--		Molecular Function: transmembrane receptor protein tyrosine kinase activity (GO:0004714);; Molecular Function: ATP binding (GO:0005524);; Cellular Component: integral component of membrane (GO:0016021);; Biological Process: peptidyl-tyrosine phosphorylation (GO:0018108);; Molecular Function: polysaccharide binding (GO:0030247);;	K04733|0|gmx:100813645|K04733 interleukin-1 receptor-associated kinase 4 [EC:2.7.11.1] | (RefSeq) probable receptor-like protein kinase At1g67000	--	[T]	Signal transduction mechanisms	Protein tyrosine kinase;; Protein kinase domain	Probable receptor-like protein kinase At1g67000 (Precursor) GN=At1g67000 OS=Arabidopsis thaliana (Mouse-ear cress) PE=2 SV=2	T	Signal transduction mechanisms	PREDICTED: probable receptor-like protein kinase At1g67000-like [Glycine max]
ONT.6641.1	--	--	--	--	--	--	--	--	--	S	Function unknown	hypothetical protein glysoja_002856 [Glycine soja]
ONT.10014.1	--	--	Molecular Function: transporter activity (GO:0005215);; Cellular Component: intracellular (GO:0005622);; Biological Process: transport (GO:0006810);; Cellular Component: integral component of membrane (GO:0016021);; Biological Process: dephosphorylation (GO:0016311);; Molecular Function: phosphatase activity (GO:0016791);;	K19996|1.44439e-46|gmx:100788197|K19996 phosphatidylinositol transfer protein SFH5 | (RefSeq) patellin-3-like	--	[I]	Lipid transport and metabolism	--	Patellin-3 GN=PATL3 OS=Arabidopsis thaliana (Mouse-ear cress) PE=1 SV=2	S	Function unknown	PREDICTED: patellin-3-like [Glycine max]
ONT.20866.6	--	--	Cellular Component: cytoplasm (GO:0005737);; Molecular Function: oxidoreductase activity, acting on single donors with incorporation of molecular oxygen, incorporation of two atoms of oxygen (GO:0016702);; Biological Process: oxylipin biosynthetic process (GO:0031408);; Molecular Function: metal ion binding (GO:0046872);; Biological Process: oxidation-reduction process (GO:0055114);;	K15718|2.45151e-75|gmx:100803358|K15718 linoleate 9S-lipoxygenase [EC:1.13.11.58] | (RefSeq) linoleate 9S-lipoxygenase	Linoleic acid metabolism (ko00591)	--	--	PLAT/LH2 domain	Linoleate 9S-lipoxygenase-4 GN=LOX1.5 OS=Glycine max (Soybean) PE=1 SV=1	S	Function unknown	PREDICTED: linoleate 9S-lipoxygenase-4-like isoform 1 [Glycine max]
ONT.3620.4	--	--	--	--	--	[T]	Signal transduction mechanisms	--	Cactin GN=CTN OS=Arabidopsis thaliana (Mouse-ear cress) PE=1 SV=1	S	Function unknown	Hypothetical protein glysoja_021461 [Glycine soja]
ONT.10056.4	--	--	Molecular Function: protein kinase activity (GO:0004672);; Molecular Function: ATP binding (GO:0005524);; Biological Process: protein phosphorylation (GO:0006468);;	K14500|1.60846e-151|gmx:100819210|K14500 BR-signaling kinase [EC:2.7.11.1] | (RefSeq) probable serine/threonine-protein kinase At5g41260	Plant hormone signal transduction (ko04075)	--	--	Protein kinase domain;; Protein tyrosine kinase;; Protein tyrosine kinase	Probable serine/threonine-protein kinase At5g41260 GN=At5g41260 OS=Arabidopsis thaliana (Mouse-ear cress) PE=1 SV=1	T	Signal transduction mechanisms	PREDICTED: probable serine/threonine-protein kinase At5g41260-like isoform X4 [Glycine max]
ONT.27569.8	--	--	Cellular Component: endoplasmic reticulum (GO:0005783);; Molecular Function: metal ion binding (GO:0046872);;	K08057|6.21048e-67|gmx:100811997|K08057 calreticulin | (RefSeq) calreticulin	Protein processing in endoplasmic reticulum (ko04141);Phagosome (ko04145)	[O]	Posttranslational modification, protein turnover, chaperones	--	Calreticulin (Precursor) GN=CAL1 OS=Nicotiana plumbaginifolia (Leadwort-leaved tobacco) PE=2 SV=1	O	Posttranslational modification, protein turnover, chaperones	Calreticulin [Glycine soja]
ONT.10683.1	[R]	General function prediction only	--	--	--	[G]	Carbohydrate transport and metabolism	NAD(P)H-binding;; NmrA-like family;; NAD dependent epimerase/dehydratase family	--	GM	Carbohydrate transport and metabolism;; Cell wall/membrane/envelope biogenesis	uncharacterized protein LOC100815475 [Glycine max]
ONT.9737.2	[M]	Cell wall/membrane/envelope biogenesis	Cellular Component: integral component of membrane (GO:0016021);; Biological Process: protein insertion into membrane (GO:0051205);;	K03217|5.48271e-178|pvu:PHAVU_006G016400g|K03217 YidC/Oxa1 family membrane protein insertase | (RefSeq) hypothetical protein	Protein export (ko03060)	[OU]	--	60Kd inner membrane protein	Mitochondrial inner membrane protein OXA1 (Precursor) GN=MTG10.19 OS=Arabidopsis thaliana (Mouse-ear cress) PE=2 SV=2	U	Intracellular trafficking, secretion, and vesicular transport	hypothetical protein PHAVU_006G016400g [Phaseolus vulgaris]
ONT.7356.4	--	--	Molecular Function: transcription factor activity, sequence-specific DNA binding (GO:0003700);; Biological Process: regulation of transcription, DNA-templated (GO:0006355);; Molecular Function: sequence-specific DNA binding (GO:0043565);;	--	--	--	--	--	--	K	Transcription	bZIP transcription factor bZIP62 [Glycine max]
ONT.5328.1	[CI]	Energy production and conversion;; Lipid transport and metabolism	Molecular Function: cytochrome-b5 reductase activity, acting on NAD(P)H (GO:0004128);; Cellular Component: chloroplast (GO:0009507);; Cellular Component: integral component of membrane (GO:0016021);; Molecular Function: heme binding (GO:0020037);; Molecular Function: metal ion binding (GO:0046872);; Biological Process: oxidation-reduction process (GO:0055114);;	--	--	[C]	Energy production and conversion	--	Cytochrome b5 isoform E {ECO:0000303|PubMed:19054355} GN=MNC6.10 OS=Arabidopsis thaliana (Mouse-ear cress) PE=1 SV=2	CI	Energy production and conversion;; Lipid transport and metabolism	uncharacterized protein LOC100499823 [Glycine max]
ONT.28147.1	[M]	Cell wall/membrane/envelope biogenesis	Molecular Function: heat shock protein binding (GO:0031072);; Cellular Component: chloroplast part (GO:0044434);; Molecular Function: unfolded protein binding (GO:0051082);;	--	--	--	--	Putative peptidoglycan binding domain	--	S	Function unknown	PREDICTED: uncharacterized protein LOC100808436 isoform X6 [Glycine max]
ONT.9441.4	--	--	Molecular Function: signal transducer activity (GO:0004871);; Biological Process: defense response (GO:0006952);; Biological Process: signal transduction (GO:0007165);; Cellular Component: plasmodesma (GO:0009506);; Cellular Component: integral component of membrane (GO:0016021);; Cellular Component: anchored component of plasma membrane (GO:0046658);;	--	--	--	--	--	--	--	--	PREDICTED: uncharacterized protein LOC100787283 isoform X1 [Glycine max]
ONT.18037.2	[T]	Signal transduction mechanisms	Molecular Function: hydrolase activity (GO:0016787);;	K06889|4.30595e-133|gmx:100784783|K06889 uncharacterized protein | (RefSeq) uncharacterized LOC100784783	--	[I]	Lipid transport and metabolism	BAAT / Acyl-CoA thioester hydrolase C terminal;; Serine aminopeptidase, S33	--	S	Function unknown	uncharacterized protein LOC100784783 [Glycine max]
ONT.9042.2	[MDT]	Cell wall/membrane/envelope biogenesis;; Cell cycle control, cell division, chromosome partitioning;; Signal transduction mechanisms	Molecular Function: ATP binding (GO:0005524);; Cellular Component: chloroplast (GO:0009507);;	--	--	[O]	Posttranslational modification, protein turnover, chaperones	Ankyrin repeats (3 copies);; Ankyrin repeat;; Ankyrin repeats (many copies);; Ankyrin repeats (many copies);; Ankyrin repeat	Protein cfxQ homolog GN=cfxQ OS=Cyanidium caldarium PE=3 SV=1	O	Posttranslational modification, protein turnover, chaperones	AAA-type ATPase family protein [Populus trichocarpa]
ONT.17944.9	--	--	Cellular Component: endosome (GO:0005768);; Cellular Component: vacuolar membrane (GO:0005774);; Cellular Component: trans-Golgi network (GO:0005802);; Molecular Function: S-adenosylmethionine-dependent methyltransferase activity (GO:0008757);; Biological Process: methylation (GO:0032259);; Biological Process: single-organism process (GO:0044699);;	--	--	--	--	Putative S-adenosyl-L-methionine-dependent methyltransferase;; Putative S-adenosyl-L-methionine-dependent methyltransferase;; Putative S-adenosyl-L-methionine-dependent methyltransferase	Probable pectin methyltransferase QUA2 OS=Arabidopsis thaliana (Mouse-ear cress) PE=1 SV=2	S	Function unknown	PREDICTED: probable pectin methyltransferase QUA2-like isoformX1 [Glycine max]
ONT.12175.1	--	--	Cellular Component: integral component of membrane (GO:0016021);;	--	--	--	--	cAMP-regulated phosphoprotein/endosulfine conserved region	--	S	Function unknown	PREDICTED: uncharacterized protein LOC100813896 [Glycine max]
ONT.20064.11	[R]	General function prediction only	Molecular Function: phospholipase activity (GO:0004620);; Cellular Component: cytoplasm (GO:0005737);; Cellular Component: membrane (GO:0016020);; Biological Process: lipid catabolic process (GO:0016042);; Molecular Function: acylglycerol lipase activity (GO:0047372);;	--	--	[I]	Lipid transport and metabolism	Patatin-like phospholipase	Patatin-like protein 2 OS=Oryza sativa subsp. japonica (Rice) PE=3 SV=1	S	Function unknown	PREDICTED: patatin-05-like [Glycine max]
ONT.24246.1	--	--	Cellular Component: nucleus (GO:0005634);; Cellular Component: cytoplasm (GO:0005737);;	--	--	[S]	Function unknown	Armadillo/beta-catenin-like repeat	U-box domain-containing protein 7 GN=PUB7 OS=Arabidopsis thaliana (Mouse-ear cress) PE=2 SV=1	S	Function unknown	PREDICTED: U-box domain-containing protein 4-like isoform X1 [Glycine max]
ONT.6130.2	--	--	Molecular Function: protein dimerization activity (GO:0046983);;	--	--	--	--	--	Transcription factor bHLH144 OS=Arabidopsis thaliana (Mouse-ear cress) PE=1 SV=1	K	Transcription	PREDICTED: transcription factor bHLH144-like [Glycine max]
ONT.18718.2	--	--	Molecular Function: transporter activity (GO:0005215);; Biological Process: transport (GO:0006810);; Biological Process: plant-type hypersensitive response (GO:0009626);; Biological Process: regulation of salicylic acid metabolic process (GO:0010337);; Cellular Component: integral component of membrane (GO:0016021);;	--	--	--	--	MAC/Perforin domain	MACPF domain-containing protein CAD1 GN=CAD1 OS=Arabidopsis thaliana (Mouse-ear cress) PE=2 SV=1	S	Function unknown	PREDICTED: MACPF domain-containing protein CAD1-like [Glycine max]
ONT.3506.5	[R]	General function prediction only	Molecular Function: nucleotide binding (GO:0000166);; Biological Process: ethanol oxidation (GO:0006069);; Molecular Function: zinc ion binding (GO:0008270);; Molecular Function: S-(hydroxymethyl)glutathione dehydrogenase activity (GO:0051903);;	K00121|0|gmx:100499743|K00121 S-(hydroxymethyl)glutathione dehydrogenase / alcohol dehydrogenase [EC:1.1.1.284 1.1.1.1] | (RefSeq) alcohol dehydrogenase class-3	Glycolysis / Gluconeogenesis (ko00010);Fatty acid degradation (ko00071);Tyrosine metabolism (ko00350);Carbon metabolism (ko01200)	[Q]	Secondary metabolites biosynthesis, transport and catabolism	Zinc-binding dehydrogenase;; Alcohol dehydrogenase GroES-like domain	Alcohol dehydrogenase class-3 GN=ADHIII OS=Oryza sativa subsp. indica (Rice) PE=3 SV=1	C	Energy production and conversion	PREDICTED: alcohol dehydrogenase class-3 [Glycine max]
ONT.17670.2	--	--	Biological Process: amino acid transmembrane transport (GO:0003333);; Cellular Component: plasma membrane (GO:0005886);; Molecular Function: amino acid transmembrane transporter activity (GO:0015171);; Cellular Component: integral component of membrane (GO:0016021);;	--	--	[E]	Amino acid transport and metabolism	Transmembrane amino acid transporter protein;; Transmembrane amino acid transporter protein;; Transmembrane amino acid transporter protein	Amino acid permease 4 GN=AAP4 OS=Arabidopsis thaliana (Mouse-ear cress) PE=1 SV=1	E	Amino acid transport and metabolism	PREDICTED: amino acid permease 3-like isoform X1 [Glycine max]
ONT.14640.3	--	--	--	--	--	--	--	Carbohydrate esterase, sialic acid-specific acetylesterase	Probable carbohydrate esterase At4g34215 GN=At4g34215 OS=Arabidopsis thaliana (Mouse-ear cress) PE=1 SV=2	--	--	PREDICTED: probable carbohydrate esterase At4g34215-like [Glycine max]
ONT.7460.1	--	--	Cellular Component: integral component of membrane (GO:0016021);; Molecular Function: transferase activity, transferring glycosyl groups (GO:0016757);;	--	--	--	--	--	Uncharacterized protein At1g04910 GN=At1g04910 OS=Arabidopsis thaliana (Mouse-ear cress) PE=2 SV=1	S	Function unknown	PREDICTED: uncharacterized protein At1g04910-like [Glycine max]
ONT.15552.1	--	--	Molecular Function: actin binding (GO:0003779);; Cellular Component: actin cytoskeleton (GO:0015629);; Cellular Component: integral component of membrane (GO:0016021);; Biological Process: actin filament depolymerization (GO:0030042);;	K05765|5.99316e-68|cam:101494606|K05765 cofilin | (RefSeq) actin-depolymerizing factor 5	--	[Z]	Cytoskeleton	Cofilin/tropomyosin-type actin-binding protein	Actin-depolymerizing factor 5 GN=ADF5 OS=Arabidopsis thaliana (Mouse-ear cress) PE=1 SV=1	S	Function unknown	PREDICTED: LOW QUALITY PROTEIN: actin-depolymerizing factor 5-like [Cicer arietinum]
ONT.5634.5	--	--	Biological Process: transcription, DNA-templated (GO:0006351);;	--	--	--	--	No apical meristem (NAM) protein	NAC domain-containing protein 100 GN=NAC100 OS=Arabidopsis thaliana (Mouse-ear cress) PE=2 SV=1	S	Function unknown	NAC domain-containing protein 100 [Glycine soja]
ONT.4144.2	--	--	Biological Process: response to auxin (GO:0009733);;	K14488|4.22591e-62|gmx:100778121|K14488 SAUR family protein | (RefSeq) auxin-responsive protein SAUR23	Plant hormone signal transduction (ko04075)	--	--	Auxin responsive protein	Indole-3-acetic acid-induced protein ARG7 GN=ARG7 OS=Vigna radiata var. radiata (Mung bean) PE=2 SV=1	S	Function unknown	PREDICTED: indole-3-acetic acid-induced protein ARG7 [Glycine max]
ONT.7769.1	[J]	Translation, ribosomal structure and biogenesis	Molecular Function: tRNA binding (GO:0000049);; Molecular Function: methionine-tRNA ligase activity (GO:0004825);; Cellular Component: cytosol (GO:0005829);; Cellular Component: plasmodesma (GO:0009506);;	K15437|4.30103e-158|gmx:100779769|K15437 aminoacyl tRNA synthase complex-interacting multifunctional protein 1 | (RefSeq) aminoacyl tRNA synthase complex-interacting multifunctional protein 1-like	--	[J]	Translation, ribosomal structure and biogenesis	Putative tRNA binding domain;; Putative tRNA binding domain	Probable methionine--tRNA ligase GN=At4g13780 OS=Arabidopsis thaliana (Mouse-ear cress) PE=2 SV=1	J	Translation, ribosomal structure and biogenesis	PREDICTED: uncharacterized tRNA-binding protein C30C2.04-like [Glycine max]
ONT.6298.3	--	--	Biological Process: obsolete protein import into nucleus, docking (GO:0000059);; Biological Process: protein import into nucleus, translocation (GO:0000060);; Cellular Component: cell wall (GO:0005618);; Cellular Component: cytosol (GO:0005829);; Biological Process: NLS-bearing protein import into nucleus (GO:0006607);; Biological Process: ribosomal protein import into nucleus (GO:0006610);; Mole…	K20222|5.05932e-81|gmx:100787600|K20222 importin-5 | (RefSeq) importin-5-like	--	[YU]	--	--	--	U	Intracellular trafficking, secretion, and vesicular transport	PREDICTED: importin-5-like [Glycine max]
ONT.7841.6	--	--	Cellular Component: endosome (GO:0005768);; Cellular Component: vacuolar membrane (GO:0005774);; Cellular Component: trans-Golgi network (GO:0005802);; Molecular Function: S-adenosylmethionine-dependent methyltransferase activity (GO:0008757);; Cellular Component: integral component of membrane (GO:0016021);; Biological Process: methylation (GO:0032259);;	--	--	--	--	--	Probable methyltransferase PMT26 GN=At5g64030 OS=Arabidopsis thaliana (Mouse-ear cress) PE=2 SV=1	S	Function unknown	Putative methyltransferase PMT26 [Glycine soja]
ONT.28304.3	[J]	Translation, ribosomal structure and biogenesis	Molecular Function: organic cyclic compound binding (GO:0097159);; Molecular Function: heterocyclic compound binding (GO:1901363);;	--	--	[R]	General function prediction only	--	Oligouridylate-binding protein 1A GN=UBP1A OS=Arabidopsis thaliana (Mouse-ear cress) PE=1 SV=1	S	Function unknown	PREDICTED: RNA-binding protein 42-like isoform X1 [Glycine max]
ONT.14100.2	[T]	Signal transduction mechanisms	Biological Process: DNA replication checkpoint (GO:0000076);; Cellular Component: protein phosphatase type 1 complex (GO:0000164);; Cellular Component: condensed nuclear chromosome kinetochore (GO:0000778);; Cellular Component: nuclear chromatin (GO:0000790);; Biological Process: regulation of cell shape during vegetative growth phase (GO:0000903);; Cellular Component: mating projection base (GO:…	K06269|2.17174e-111|gmx:100816262|K06269 serine/threonine-protein phosphatase PP1 catalytic subunit [EC:3.1.3.16] | (RefSeq) serine/threonine-protein phosphatase PP1-like	mRNA surveillance pathway (ko03015)	[TR]	--	Serine-threonine protein phosphatase N-terminal domain;; Calcineurin-like phosphoesterase;; Calcineurin-like phosphoesterase	Serine/threonine-protein phosphatase PP1 isozyme 6 GN=F8L21.30 OS=Arabidopsis thaliana (Mouse-ear cress) PE=1 SV=2	T	Signal transduction mechanisms	uncharacterized protein LOC100816262 [Glycine max]
ONT.7080.1	--	--	--	--	--	--	--	Protein of unknown function, DUF617	Protein MIZU-KUSSEI 1 GN=MIZ1 OS=Arabidopsis thaliana (Mouse-ear cress) PE=1 SV=1	S	Function unknown	hypothetical protein MTR_3g101300 [Medicago truncatula]
ONT.24085.1	[Q]	Secondary metabolites biosynthesis, transport and catabolism	Molecular Function: iron ion binding (GO:0005506);; Molecular Function: oxidoreductase activity (GO:0016491);; Biological Process: oxidation-reduction process (GO:0055114);;	--	--	[QR]	--	non-haem dioxygenase in morphine synthesis N-terminal	Probable 2-oxoglutarate-dependent dioxygenase At3g49630 GN=At3g50210 OS=Arabidopsis thaliana (Mouse-ear cress) PE=2 SV=1	S	Function unknown	uncharacterized protein LOC100789278 [Glycine max]
ONT.23078.1	--	--	--	--	--	--	--	--	--	S	Function unknown	PREDICTED: uncharacterized protein LOC100777525 [Glycine max]
ONT.15213.1	[R]	General function prediction only	--	K04508|2.96578e-137|gmx:100794963|K04508 transducin (beta)-like 1 | (RefSeq) F-box-like/WD repeat-containing protein TBL1XR1	--	[B]	Chromatin structure and dynamics	WD domain, G-beta repeat;; Anaphase-promoting complex subunit 4 WD40 domain;; WD domain, G-beta repeat	--	S	Function unknown	PREDICTED: F-box-like/WD repeat-containing protein TBL1XR1-like [Glycine max]
ONT.13956.3	[S]	Function unknown	Cellular Component: integral component of membrane (GO:0016021);;	--	--	[R]	General function prediction only	Proteolipid membrane potential modulator	Hydrophobic protein LTI6A GN=OJ1136_D11.102 OS=Oryza sativa subsp. japonica (Rice) PE=2 SV=1	S	Function unknown	PREDICTED: hydrophobic protein LTI6A [Glycine max]
ONT.16397.1	[G]	Carbohydrate transport and metabolism	Cellular Component: integral component of membrane (GO:0016021);; Molecular Function: kinase activity (GO:0016301);; Biological Process: phosphorylation (GO:0016310);; Molecular Function: cellulose synthase (UDP-forming) activity (GO:0016760);; Biological Process: cellulose biosynthetic process (GO:0030244);;	--	--	--	--	--	--	G	Carbohydrate transport and metabolism	PREDICTED: uncharacterized protein LOC100781886 isoform X1 [Glycine max]
ONT.2855.4	--	--	--	--	--	--	--	--	Uncharacterized protein At3g61260 GN=At3g61260 OS=Arabidopsis thaliana (Mouse-ear cress) PE=1 SV=1	S	Function unknown	PREDICTED: remorin-like [Glycine max]
ONT.9741.1	[J]	Translation, ribosomal structure and biogenesis	Molecular Function: structural constituent of ribosome (GO:0003735);; Biological Process: translation (GO:0006412);; Cellular Component: chloroplast (GO:0009507);; Cellular Component: small ribosomal subunit (GO:0015935);; Molecular Function: rRNA binding (GO:0019843);;	K02945|1.29029e-36|gmx:100812847|K02945 small subunit ribosomal protein S1 | (RefSeq) 30S ribosomal protein S1, chloroplastic-like	Ribosome (ko03010)	--	--	--	30S ribosomal protein S1, chloroplastic (Precursor) GN=RPS1 OS=Spinacia oleracea (Spinach) PE=1 SV=1	J	Translation, ribosomal structure and biogenesis	30S ribosomal protein S1, chloroplast precursor, putative, expressed [Oryza sativa Japonica Group]
ONT.10514.2	--	--	Molecular Function: metal ion binding (GO:0046872);;	--	--	[S]	Function unknown	Zinc-finger containing family;; RNA-binding, Nab2-type zinc finger	Zinc finger CCCH domain-containing protein 17 GN=At2g02160 OS=Arabidopsis thaliana (Mouse-ear cress) PE=1 SV=1	S	Function unknown	Zinc finger CCCH domain-containing protein 17 [Glycine soja]
ONT.7575.2	--	--	Cellular Component: mitochondrion (GO:0005739);; Cellular Component: integral component of membrane (GO:0016021);;	--	--	[S]	Function unknown	TLC domain	--	U	Intracellular trafficking, secretion, and vesicular transport	PREDICTED: TLC domain-containing protein 2-like [Glycine max]
ONT.4243.2	[JO]	Translation, ribosomal structure and biogenesis;; Posttranslational modification, protein turnover, chaperones	Molecular Function: procollagen-proline 4-dioxygenase activity (GO:0004656);; Molecular Function: iron ion binding (GO:0005506);; Cellular Component: endosome (GO:0005768);; Cellular Component: trans-Golgi network (GO:0005802);; Cellular Component: integral component of membrane (GO:0016021);; Biological Process: peptidyl-proline hydroxylation (GO:0019511);; Molecular Function: L-ascorbic acid bi…	K00472|3.91959e-90|gmx:100818586|K00472 prolyl 4-hydroxylase [EC:1.14.11.2] | (RefSeq) probable prolyl 4-hydroxylase 3	Arginine and proline metabolism (ko00330)	[E]	Amino acid transport and metabolism	--	Probable prolyl 4-hydroxylase 3 (Precursor) GN=P4H3 OS=Arabidopsis thaliana (Mouse-ear cress) PE=2 SV=1	S	Function unknown	PREDICTED: prolyl 4-hydroxylase subunit alpha-1-like isoform X1 [Glycine max]
ONT.27427.1	--	--	Biological Process: defense response (GO:0006952);; Biological Process: signal transduction (GO:0007165);; Cellular Component: membrane (GO:0016020);; Molecular Function: ADP binding (GO:0043531);;	--	--	--	--	TIR domain;; TIR domain	TMV resistance protein N GN=N OS=Nicotiana glutinosa (Tobacco) PE=1 SV=1	S	Function unknown	PREDICTED: TMV resistance protein N-like [Glycine max]
ONT.23373.5	--	--	--	K11279|1.81709e-67|gmx:100818687|K11279 nucleosome assembly protein 1-like 1 | (RefSeq) nucleosome assembly protein 1;3	--	[BD]	--	--	Nucleosome assembly protein 1;3 (Precursor) GN=NAP1;3 OS=Nicotiana tabacum (Common tobacco) PE=1 SV=1	S	Function unknown	PREDICTED: nucleosome assembly protein 1;3-like [Glycine max]
ONT.24623.13	--	--	Molecular Function: transcription factor activity, sequence-specific DNA binding (GO:0003700);; Biological Process: regulation of transcription, DNA-templated (GO:0006355);; Molecular Function: sequence-specific DNA binding (GO:0043565);;	K14431|1.03918e-128|gmx:100793353|K14431 transcription factor TGA | (RefSeq) transcription factor TGA4-like	Plant hormone signal transduction (ko04075)	--	--	Seed dormancy control	Transcription factor TGA1 GN=MQN23.15 OS=Arabidopsis thaliana (Mouse-ear cress) PE=1 SV=2	K	Transcription	PREDICTED: uncharacterized protein LOC100793353 isoform X1 [Glycine max]
ONT.21078.7	--	--	--	--	--	[K]	Transcription	Translation machinery associated TMA7;; Bromodomain	Transcription factor GTE7 GN=GTE7 OS=Arabidopsis thaliana (Mouse-ear cress) PE=2 SV=1	BK	Chromatin structure and dynamics;; Transcription	PREDICTED: transcription factor GTE7-like [Glycine max]
ONT.8346.3	[H]	Coenzyme transport and metabolism	Molecular Function: S-adenosylmethionine-dependent methyltransferase activity (GO:0008757);; Biological Process: aromatic compound biosynthetic process (GO:0019438);; Biological Process: methylation (GO:0032259);; Molecular Function: protein dimerization activity (GO:0046983);; Molecular Function: (iso)eugenol O-methyltransferase activity (GO:0050630);;	--	--	[R]	General function prediction only	O-methyltransferase;; O-methyltransferase;; Dimerisation domain;; O-methyltransferase	8-hydroxyquercetin 8-O-methyltransferase GN=OMT2 OS=Mentha piperita (Peppermint) PE=1 SV=1	S	Function unknown	PREDICTED: trans-resveratrol di-O-methyltransferase isoform 1 [Glycine max]
ONT.5245.1	--	--	Cellular Component: integral component of membrane (GO:0016021);;	--	--	--	--	Family of unknown function (DUF5306)	--	--	--	PREDICTED: uncharacterized protein LOC100800087 [Glycine max]
ONT.14720.1	[J]	Translation, ribosomal structure and biogenesis	Molecular Function: structural constituent of ribosome (GO:0003735);; Biological Process: translation (GO:0006412);; Biological Process: response to stress (GO:0006950);; Cellular Component: chloroplast stroma (GO:0009570);; Biological Process: response to cytokinin (GO:0009735);; Cellular Component: chloroplast envelope (GO:0009941);; Cellular Component: large ribosomal subunit (GO:0015934);;	K02876|2.63383e-39|gmx:100306183|K02876 large subunit ribosomal protein L15 | (RefSeq) uncharacterized LOC100306183	Ribosome (ko03010)	[J]	Translation, ribosomal structure and biogenesis	--	50S ribosomal protein L15, chloroplastic (Precursor; Fragment) GN=RPL15 OS=Pisum sativum (Garden pea) PE=2 SV=1	J	Translation, ribosomal structure and biogenesis	50S ribosomal protein L15, chloroplastic [Glycine soja]
ONT.25894.3	[CHR]	Energy production and conversion;; Coenzyme transport and metabolism;; General function prediction only	Molecular Function: phosphoglycerate dehydrogenase activity (GO:0004617);; Cellular Component: mitochondrion (GO:0005739);; Molecular Function: formate dehydrogenase (NAD+) activity (GO:0008863);; Biological Process: serine family amino acid biosynthetic process (GO:0009070);; Biological Process: formate catabolic process (GO:0042183);; Molecular Function: NAD binding (GO:0051287);; Biological Pr…	K00122|0|gmx:100797606|K00122 formate dehydrogenase [EC:1.2.1.2] | (RefSeq) formate dehydrogenase, mitochondrial-like	Glyoxylate and dicarboxylate metabolism (ko00630);Carbon metabolism (ko01200)	[C]	Energy production and conversion	--	Formate dehydrogenase 1, mitochondrial (Precursor) OS=Oryza sativa subsp. japonica (Rice) PE=1 SV=2	C	Energy production and conversion	uncharacterized protein LOC100797606 [Glycine max]
ONT.26751.1	--	--	Molecular Function: RNA polymerase II core binding (GO:0000993);; Molecular Function: mRNA binding (GO:0003729);; Cellular Component: cytoplasm (GO:0005737);; Cellular Component: mRNA cleavage factor complex (GO:0005849);; Biological Process: termination of RNA polymerase II transcription (GO:0006369);; Biological Process: mRNA polyadenylation (GO:0006378);; Biological Process: mRNA cleavage (GO:…	K14400|7.25047e-28|gmx:100811629|K14400 pre-mRNA cleavage complex 2 protein Pcf11 | (RefSeq) uncharacterized LOC100811629	mRNA surveillance pathway (ko03015)	[A]	RNA processing and modification	--	Polyadenylation and cleavage factor homolog 4 {ECO:0000305} OS=Arabidopsis thaliana (Mouse-ear cress) PE=1 SV=1	A	RNA processing and modification	Pre-mRNA cleavage complex 2 protein Pcf11 [Glycine soja]
ONT.1178.3	--	--	Biological Process: isoflavonoid biosynthetic process (GO:0009717);; Biological Process: flavonoid biosynthetic process (GO:0009813);; Molecular Function: 2-hydroxyisoflavanone dehydratase activity (GO:0033987);; Molecular Function: carboxylic ester hydrolase activity (GO:0052689);;	K13258|3.56561e-105|gmx:547489|K13258 2-hydroxyisoflavanone dehydratase [EC:4.2.1.105] | (RefSeq) HIDH; 2-hydroxyisoflavanone dehydratase	Isoflavonoid biosynthesis (ko00943)	[V]	Defense mechanisms	--	2-hydroxyisoflavanone dehydratase GN=HIDH OS=Glycine max (Soybean) PE=1 SV=1	I	Lipid transport and metabolism	2-hydroxyisoflavanone dehydratase [Glycine max]
ONT.16014.2	--	--	Molecular Function: copper-exporting ATPase activity (GO:0004008);; Cellular Component: cytoplasm (GO:0005737);; Molecular Function: transition metal ion binding (GO:0046914);; Biological Process: cellular transition metal ion homeostasis (GO:0046916);; Biological Process: copper ion export (GO:0060003);;	--	--	[P]	Inorganic ion transport and metabolism	Heavy-metal-associated domain	Heavy metal-associated isoprenylated plant protein 26 (Precursor) GN=F20M13.140 OS=Arabidopsis thaliana (Mouse-ear cress) PE=1 SV=1	S	Function unknown	PREDICTED: uncharacterized protein LOC100820520 isoform X1 [Glycine max]
ONT.6244.5	--	--	Cellular Component: integral component of membrane (GO:0016021);;	--	--	--	--	--	--	S	Function unknown	hypothetical protein glysoja_036823 [Glycine soja]
ONT.24339.1	--	--	--	--	--	--	--	Small VCP/p97-interacting protein	--	--	--	uncharacterized protein LOC100527274 [Glycine max]
ONT.13081.1	--	--	Molecular Function: transcription factor activity, sequence-specific DNA binding (GO:0003700);; Cellular Component: nucleus (GO:0005634);; Biological Process: regulation of transcription, DNA-templated (GO:0006355);; Molecular Function: sequence-specific DNA binding (GO:0043565);;	K09338|5.03199e-89|gmx:100804456|K09338 homeobox-leucine zipper protein | (RefSeq) homeobox-leucine zipper protein HAT3-like	--	[K]	Transcription	HD-ZIP protein N terminus	Homeobox-leucine zipper protein HAT3 GN=HAT3 OS=Arabidopsis thaliana (Mouse-ear cress) PE=2 SV=2	K	Transcription	PREDICTED: homeobox-leucine zipper protein HAT3-like isoform X1 [Glycine max]
ONT.13599.6	--	--	Cellular Component: intracellular (GO:0005622);;	K02918|2.06637e-30|gmx:100778013|K02918 large subunit ribosomal protein L35e | (RefSeq) 60S ribosomal protein L35	Ribosome (ko03010)	[J]	Translation, ribosomal structure and biogenesis	Ribosomal L29 protein	60S ribosomal protein L35 GN=RPL35 OS=Euphorbia esula (Leafy spurge) PE=2 SV=1	J	Translation, ribosomal structure and biogenesis	PREDICTED: 60S ribosomal protein L35-like [Glycine max]
ONT.8699.3	--	--	Biological Process: nuclear-transcribed mRNA catabolic process, deadenylation-dependent decay (GO:0000288);; Molecular Function: nucleic acid binding (GO:0003676);; Molecular Function: poly(A)-specific ribonuclease activity (GO:0004535);; Cellular Component: nucleus (GO:0005634);; Molecular Function: transferase activity (GO:0016740);; Cellular Component: CCR4-NOT complex (GO:0030014);; Biologica…	K12581|0|gmx:100789409|K12581 CCR4-NOT transcription complex subunit 7/8 | (RefSeq) probable CCR4-associated factor 1 homolog 7	RNA degradation (ko03018)	[A]	RNA processing and modification	CAF1 family ribonuclease	Probable CCR4-associated factor 1 homolog 7 GN=CAF1-7 OS=Arabidopsis thaliana (Mouse-ear cress) PE=2 SV=2	K	Transcription	PREDICTED: probable CCR4-associated factor 1 homolog 7-like isoform 1 [Glycine max]
ONT.10345.1	[NW]	Cell motility;; Extracellular structures	Molecular Function: protein serine/threonine kinase activity (GO:0004674);; Molecular Function: ATP binding (GO:0005524);; Cellular Component: plasma membrane (GO:0005886);; Biological Process: protein phosphorylation (GO:0006468);; Biological Process: defense response (GO:0006952);; Cellular Component: plasmodesma (GO:0009506);; Cellular Component: integral component of membrane (GO:0016021);; M…	--	--	--	--	Protein tyrosine kinase;; Protein kinase domain;; PAN-like domain;; D-mannose binding lectin	G-type lectin S-receptor-like serine/threonine-protein kinase B120 (Precursor) GN=B120 OS=Arabidopsis thaliana (Mouse-ear cress) PE=2 SV=1	T	Signal transduction mechanisms	hypothetical protein PHAVU_002G220500g [Phaseolus vulgaris]
ONT.7628.5	--	--	Molecular Function: structural constituent of ribosome (GO:0003735);; Molecular Function: translation elongation factor activity (GO:0003746);; Cellular Component: nucleus (GO:0005634);; Cellular Component: ribosome (GO:0005840);; Biological Process: regulation of transcription from RNA polymerase II promoter (GO:0006357);; Biological Process: translational elongation (GO:0006414);; Biological Pr…	K15172|4.00727e-78|mtr:MTR_3g089910|K15172 transcription elongation factor SPT5 | (RefSeq) transcription elongation factor SPT5-like protein, putative	--	[K]	Transcription	--	Putative transcription elongation factor SPT5 homolog 1 GN=At4g08350 OS=Arabidopsis thaliana (Mouse-ear cress) PE=1 SV=2	K	Transcription	Global transcription factor group [Medicago truncatula]
ONT.12063.1	--	--	Molecular Function: antiporter activity (GO:0015297);; Biological Process: monovalent inorganic cation transport (GO:0015672);; Biological Process: transmembrane transport (GO:0055085);;	K14724|3.81887e-102|mtr:MTR_2g028230|K14724 solute carrier family 9 (sodium/hydrogen exchanger), member 8 | (RefSeq) Na+/H+ exchanger 1	--	[P]	Inorganic ion transport and metabolism	Sodium/hydrogen exchanger family	Sodium/hydrogen exchanger 6 GN=NHX6 OS=Arabidopsis thaliana (Mouse-ear cress) PE=1 SV=3	P	Inorganic ion transport and metabolism	Sodium/hydrogen exchanger [Medicago truncatula]
ONT.2059.2	[C]	Energy production and conversion	Molecular Function: D-arabinono-1,4-lactone oxidase activity (GO:0003885);; Cellular Component: mitochondrion (GO:0005739);; Cellular Component: plastid (GO:0009536);; Cellular Component: integral component of membrane (GO:0016021);; Molecular Function: galactonolactone dehydrogenase activity (GO:0016633);; Molecular Function: L-gulonolactone oxidase activity (GO:0050105);; Molecular Function: fl…	K00225|2.46289e-169|pvu:PHAVU_007G247900g|K00225 L-galactono-1,4-lactone dehydrogenase [EC:1.3.2.3] | (RefSeq) hypothetical protein	Ascorbate and aldarate metabolism (ko00053)	[V]	Defense mechanisms	FAD binding domain	L-galactono-1,4-lactone dehydrogenase, mitochondrial (Precursor) OS=Brassica oleracea (Wild cabbage) PE=1 SV=1	C	Energy production and conversion	PREDICTED: uncharacterized protein LOC100526948 isoform X1 [Glycine max]
ONT.7097.1	--	--	--	K20890|3.83709e-25|gmx:100812365|K20890 xylan alpha-glucuronosyltransferase [EC:2.4.1.-] | (RefSeq) UDP-glucuronate:xylan alpha-glucuronosyltransferase 2-like	--	[G]	Carbohydrate transport and metabolism	--	UDP-glucuronate:xylan alpha-glucuronosyltransferase 2 GN=F17M5.90/F17M5.100 OS=Arabidopsis thaliana (Mouse-ear cress) PE=2 SV=1	O	Posttranslational modification, protein turnover, chaperones	PREDICTED: UDP-glucuronate:xylan alpha-glucuronosyltransferase 2-like isoform X2 [Glycine max]
ONT.21982.4	--	--	--	--	--	--	--	Vacuolar protein sorting-associated protein 62;; Vacuolar protein sorting-associated protein 62	--	S	Function unknown	PREDICTED: uncharacterized protein LOC100806731 [Glycine max]
ONT.21673.4	--	--	--	K20603|2.50025e-17|gmx:100789241|K20603 mitogen-activated protein kinase kinase 2 [EC:2.7.12.2] | (RefSeq) mitogen-activated protein kinase kinase 2	Plant-pathogen interaction (ko04626)	--	--	--	--	T	Signal transduction mechanisms	PREDICTED: mitogen-activated protein kinase kinase 2 isoform X3 [Glycine max]
ONT.27312.1	--	--	Molecular Function: zinc ion binding (GO:0008270);;	K19042|3.41848e-136|gmx:100791833|K19042 E3 ubiquitin-protein ligase BOI and related proteins [EC:2.3.2.27] | (RefSeq) BOI-related E3 ubiquitin-protein ligase 1-like	--	[O]	Posttranslational modification, protein turnover, chaperones	Zinc finger, C3HC4 type (RING finger)	BOI-related E3 ubiquitin-protein ligase 1 GN=BRG1 OS=Arabidopsis thaliana (Mouse-ear cress) PE=1 SV=1	S	Function unknown	PREDICTED: BOI-related E3 ubiquitin-protein ligase 1-like [Glycine max]
ONT.26712.1	--	--	--	K11584|2.4052e-115|gmx:100795277|K11584 serine/threonine-protein phosphatase 2A regulatory subunit B' | (RefSeq) serine/threonine protein phosphatase 2A 57 kDa regulatory subunit B' beta isoform-like	mRNA surveillance pathway (ko03015)	[T]	Signal transduction mechanisms	--	Serine/threonine protein phosphatase 2A 57 kDa regulatory subunit B&apos; beta isoform GN=B&apos;BETA OS=Arabidopsis thaliana (Mouse-ear cress) PE=1 SV=1	T	Signal transduction mechanisms	PREDICTED: serine/threonine protein phosphatase 2A 57 kDa regulatory subunit B&apos; beta isoform-like [Glycine max]
ONT.11957.4	--	--	Cellular Component: cytoplasm (GO:0005737);; Biological Process: signal transduction (GO:0007165);; Biological Process: regulation of GTPase activity (GO:0043087);;	--	--	[T]	Signal transduction mechanisms	RhoGAP domain	Uncharacterized Rho GTPase-activating protein At5g61530 GN=At5g61530 OS=Arabidopsis thaliana (Mouse-ear cress) PE=1 SV=2	S	Function unknown	PREDICTED: uncharacterized protein LOC100810167 isoform X1 [Glycine max]
ONT.28453.4	[S]	Function unknown	--	--	--	[S]	Function unknown	Uncharacterized ACR, YdiU/UPF0061 family	--	S	Function unknown	UPF0061 protein azo1574-like protein [Glycine soja]
ONT.18301.2	--	--	Molecular Function: nucleotide binding (GO:0000166);; Molecular Function: protein kinase activity (GO:0004672);; Biological Process: phosphorylation (GO:0016310);;	K08832|0|cam:101512411|K08832 serine/threonine-protein kinase SRPK3 [EC:2.7.11.1] | (RefSeq) SRSF protein kinase 1	--	[T]	Signal transduction mechanisms	Protein kinase domain;; Protein tyrosine kinase;; Protein kinase domain	Serine/threonine-protein kinase AFC3 GN=F4D11.140 OS=Arabidopsis thaliana (Mouse-ear cress) PE=2 SV=2	T	Signal transduction mechanisms	PREDICTED: SRSF protein kinase 1-like [Cicer arietinum]
ONT.5723.3	--	--	Molecular Function: structural constituent of ribosome (GO:0003735);; Cellular Component: cytosolic large ribosomal subunit (GO:0022625);;	K02900|1.72605e-31|gmx:100305936|K02900 large subunit ribosomal protein L27Ae | (RefSeq) 60S ribosomal protein L27a	Ribosome (ko03010)	[J]	Translation, ribosomal structure and biogenesis	--	60S ribosomal protein L27a-3 OS=Arabidopsis thaliana (Mouse-ear cress) PE=2 SV=2	J	Translation, ribosomal structure and biogenesis	hypothetical protein OsJ_05585 [Oryza sativa Japonica Group]
ONT.2578.2	[J]	Translation, ribosomal structure and biogenesis	Molecular Function: organic cyclic compound binding (GO:0097159);; Molecular Function: heterocyclic compound binding (GO:1901363);;	K12741|2.10945e-101|gmx:100792637|K12741 heterogeneous nuclear ribonucleoprotein A1/A3 | (RefSeq) UBP1-associated protein 2B-like	Spliceosome (ko03040)	[R]	General function prediction only	RNA recognition motif. (a.k.a. RRM, RBD, or RNP domain)	UBP1-associated protein 2A GN=UBA2A OS=Arabidopsis thaliana (Mouse-ear cress) PE=1 SV=1	S	Function unknown	PREDICTED: nuclear polyadenylated RNA-binding protein 4-like isoform X1 [Glycine max]
ONT.15259.1	--	--	Molecular Function: DNA binding (GO:0003677);; Cellular Component: nucleus (GO:0005634);; Biological Process: regulation of transcription, DNA-templated (GO:0006355);;	--	--	--	--	--	Transcription factor BOA GN=F2O15.230 OS=Arabidopsis thaliana (Mouse-ear cress) PE=2 SV=1	K	Transcription	hypothetical protein glysoja_003327 [Glycine soja]
ONT.13307.3	--	--	Molecular Function: nucleic acid binding (GO:0003676);;	--	--	[R]	General function prediction only	G-patch domain;; G-patch domain	Protein MOS2 GN=MOS2 OS=Arabidopsis thaliana (Mouse-ear cress) PE=2 SV=1	S	Function unknown	Protein MOS2 [Glycine soja]
ONT.20945.4	--	--	Cellular Component: mitochondrial inner membrane presequence translocase complex (GO:0005744);; Biological Process: ion transport (GO:0006811);; Cellular Component: chloroplast outer membrane (GO:0009707);; Molecular Function: protein channel activity (GO:0015266);; Molecular Function: porin activity (GO:0015288);; Biological Process: protein import into mitochondrial matrix (GO:0030150);; Cellul…	--	--	--	--	--	Outer envelope pore protein 16, chloroplastic GN=OEP16 OS=Pisum sativum (Garden pea) PE=1 SV=1	O	Posttranslational modification, protein turnover, chaperones	uncharacterized protein LOC100499736 [Glycine max]
ONT.22556.1	[U]	Intracellular trafficking, secretion, and vesicular transport	Molecular Function: phosphorelay sensor kinase activity (GO:0000155);; Biological Process: phosphorelay signal transduction system (GO:0000160);; Molecular Function: protein serine/threonine kinase activity (GO:0004674);; Molecular Function: ATP binding (GO:0005524);; Cellular Component: nucleus (GO:0005634);; Cellular Component: Golgi apparatus (GO:0005794);; Cellular Component: plasma membrane …	K20715|3.63157e-155|gmx:100804783|K20715 phototropin [EC:2.7.11.1] | (RefSeq) phototropin-2-like	--	--	--	Protein kinase domain;; Protein tyrosine kinase	Phototropin-2 GN=K21L19.6 OS=Arabidopsis thaliana (Mouse-ear cress) PE=1 SV=2	T	Signal transduction mechanisms	PREDICTED: phototropin-2-like [Glycine max]
ONT.14880.1	[BQ]	Chromatin structure and dynamics;; Secondary metabolites biosynthesis, transport and catabolism	Cellular Component: nucleus (GO:0005634);; Biological Process: DNA mediated transformation (GO:0009294);; Biological Process: pathogenesis (GO:0009405);; Biological Process: jasmonic acid and ethylene-dependent systemic resistance (GO:0009861);; Biological Process: histone acetylation (GO:0016573);; Molecular Function: NAD-dependent histone deacetylase activity (H3-K14 specific) (GO:0032041);; Bi…	K06067|0|gmx:100804681|K06067 histone deacetylase 1/2 [EC:3.5.1.98] | (RefSeq) histone deacetylase 19-like	--	[B]	Chromatin structure and dynamics	Histone deacetylase domain	Histone deacetylase 19 GN=F20D10.250 OS=Arabidopsis thaliana (Mouse-ear cress) PE=1 SV=2	BQ	Chromatin structure and dynamics;; Secondary metabolites biosynthesis, transport and catabolism	PREDICTED: histone deacetylase 19-like isoform X1 [Glycine max]
ONT.208.1	--	--	--	K18810|2.32775e-96|gmx:100780369|K18810 cyclin D1/2/4, plant | (RefSeq) cyclin-D1-1-like	--	[D]	Cell cycle control, cell division, chromosome partitioning	--	Cyclin-D1-1 GN=F20P5.7 OS=Arabidopsis thaliana (Mouse-ear cress) PE=1 SV=3	D	Cell cycle control, cell division, chromosome partitioning	PREDICTED: cyclin-D1-1-like [Glycine max]
ONT.14880.6	[BQ]	Chromatin structure and dynamics;; Secondary metabolites biosynthesis, transport and catabolism	Cellular Component: nucleus (GO:0005634);; Biological Process: regulation of transcription, DNA-templated (GO:0006355);; Molecular Function: NAD-dependent histone deacetylase activity (H3-K14 specific) (GO:0032041);; Biological Process: histone H3 deacetylation (GO:0070932);;	K06067|5.69935e-133|osa:4345332|K06067 histone deacetylase 1/2 [EC:3.5.1.98] | (RefSeq) OJ1119_B10.28; histone deacetylase 6	--	[B]	Chromatin structure and dynamics	Histone deacetylase domain	Histone deacetylase 19 GN=F20D10.250 OS=Arabidopsis thaliana (Mouse-ear cress) PE=1 SV=2	BQ	Chromatin structure and dynamics;; Secondary metabolites biosynthesis, transport and catabolism	hypothetical protein OsI_10942 [Oryza sativa Indica Group]
ONT.17003.2	--	--	--	--	--	--	--	--	--	S	Function unknown	PREDICTED: uncharacterized protein LOC100811474 [Glycine max]
ONT.16415.1	[J]	Translation, ribosomal structure and biogenesis	Biological Process: maturation of LSU-rRNA (GO:0000470);; Molecular Function: RNA binding (GO:0003723);; Cellular Component: mitochondrion (GO:0005739);; Biological Process: translation (GO:0006412);; Cellular Component: cytosolic large ribosomal subunit (GO:0022625);;	K02863|2.03128e-76|gmx:100808549|K02863 large subunit ribosomal protein L1 | (RefSeq) 50S ribosomal protein L1, chloroplastic	Ribosome (ko03010)	[J]	Translation, ribosomal structure and biogenesis	--	50S ribosomal protein L1, chloroplastic (Precursor) GN=RPL1 OS=Arabidopsis thaliana (Mouse-ear cress) PE=1 SV=1	J	Translation, ribosomal structure and biogenesis	PREDICTED: 50S ribosomal protein L1, chloroplastic-like [Glycine max]
ONT.5486.3	[H]	Coenzyme transport and metabolism	Molecular Function: methyltransferase activity (GO:0008168);; Biological Process: methylation (GO:0032259);;	K18162|0|gmx:100785627|K18162 NADH dehydrogenase [ubiquinone] 1 alpha subcomplex assembly factor 5 [EC:2.1.1.-] | (RefSeq) putative methyltransferase At1g22800	--	[R]	General function prediction only	Methyltransferase domain;; Methyltransferase domain;; ubiE/COQ5 methyltransferase family	Putative methyltransferase At1g22800 GN=At1g22800 OS=Arabidopsis thaliana (Mouse-ear cress) PE=2 SV=2	Q	Secondary metabolites biosynthesis, transport and catabolism	PREDICTED: putative methyltransferase At1g22800-like isoform X1 [Glycine max]
ONT.21392.1	--	--	Molecular Function: DNA binding (GO:0003677);; Molecular Function: chromatin binding (GO:0003682);; Molecular Function: transcription factor activity, sequence-specific DNA binding (GO:0003700);; Molecular Function: transcription coactivator activity (GO:0003713);; Molecular Function: histone acetyltransferase activity (GO:0004402);; Cellular Component: nucleus (GO:0005634);; Biological Process: …	K11314|0|gmx:100811887|K11314 transcriptional adapter 2-alpha | (RefSeq) transcriptional adapter ADA2b-like	--	[B]	Chromatin structure and dynamics	--	Transcriptional adapter ADA2b GN=dl4235c OS=Arabidopsis thaliana (Mouse-ear cress) PE=1 SV=1	B	Chromatin structure and dynamics	Transcriptional adapter ADA2b [Glycine soja]
ONT.17722.2	--	--	Cellular Component: proteinaceous extracellular matrix (GO:0005578);; Cellular Component: extracellular space (GO:0005615);; Cellular Component: plasmodesma (GO:0009506);; Cellular Component: chloroplast (GO:0009507);; Cellular Component: membrane (GO:0016020);; Biological Process: lipid catabolic process (GO:0016042);; Molecular Function: lipase activity (GO:0016298);; Molecular Function: transf…	--	--	--	--	Phosphate-induced protein 1 conserved region;; Phosphate-induced protein 1 conserved region	Protein EXORDIUM-like 4 (Precursor) GN=EXL4 OS=Arabidopsis thaliana (Mouse-ear cress) PE=2 SV=1	S	Function unknown	PREDICTED: uncharacterized protein LOC100810770 [Glycine max]
ONT.6705.2	[R]	General function prediction only	Molecular Function: metalloendopeptidase activity (GO:0004222);; Cellular Component: mitochondrial inner membrane (GO:0005743);; Biological Process: protein processing involved in protein targeting to mitochondrion (GO:0006627);; Molecular Function: zinc ion binding (GO:0008270);;	K01412|0|gmx:100787769|K01412 mitochondrial-processing peptidase subunit alpha [EC:3.4.24.64] | (RefSeq) mitochondrial-processing peptidase subunit alpha-like	--	[O]	Posttranslational modification, protein turnover, chaperones	Peptidase M16 inactive domain;; Insulinase (Peptidase family M16)	Mitochondrial-processing peptidase subunit alpha (Precursor) GN=MPP OS=Solanum tuberosum (Potato) PE=1 SV=1	O	Posttranslational modification, protein turnover, chaperones	PREDICTED: mitochondrial-processing peptidase subunit alpha-like isoform 1 [Glycine max]
ONT.20043.4	--	--	Molecular Function: monooxygenase activity (GO:0004497);; Biological Process: defense response (GO:0006952);; Cellular Component: chloroplast thylakoid membrane (GO:0009535);; Biological Process: jasmonic acid biosynthetic process (GO:0009695);; Cellular Component: chloroplast envelope (GO:0009941);; Biological Process: sterol metabolic process (GO:0016125);; Molecular Function: lyase activity (G…	K01723|7.56678e-143|gmx:100037481|K01723 hydroperoxide dehydratase [EC:4.2.1.92] | (RefSeq) AOS1; allene oxide synthase	alpha-Linolenic acid metabolism (ko00592)	--	--	Cytochrome P450	Allene oxide synthase, chloroplastic (Precursor) GN=CYP74A OS=Linum usitatissimum (Flax) PE=1 SV=1	Q	Secondary metabolites biosynthesis, transport and catabolism	allene oxide synthase [Glycine max]
ONT.21560.2	--	--	Molecular Function: microtubule motor activity (GO:0003777);; Molecular Function: ATP binding (GO:0005524);; Cellular Component: kinesin complex (GO:0005871);; Cellular Component: microtubule (GO:0005874);; Biological Process: microtubule-based movement (GO:0007018);; Molecular Function: microtubule binding (GO:0008017);; Molecular Function: ATPase activity (GO:0016887);;	K10393|0|gmx:100819897|K10393 kinesin family member 2/24 | (RefSeq) kinesin-13A	--	[Z]	Cytoskeleton	Kinesin motor domain	Kinesin-13A GN=KINESIN-13A OS=Arabidopsis thaliana (Mouse-ear cress) PE=1 SV=1	Z	Cytoskeleton	PREDICTED: kinesin-like protein Klp10A-like [Glycine max]
ONT.20770.1	[HI]	Coenzyme transport and metabolism;; Lipid transport and metabolism	--	--	--	--	--	--	--	S	Function unknown	PREDICTED: biotin carboxyl carrier protein of acetyl-CoA carboxylase 1, chloroplastic isoform X1 [Glycine max]
ONT.27805.2	[T]	Signal transduction mechanisms	Molecular Function: protein serine/threonine kinase activity (GO:0004674);; Cellular Component: plasma membrane (GO:0005886);; Biological Process: protein phosphorylation (GO:0006468);; Cellular Component: plasmodesma (GO:0009506);; Biological Process: defense response to bacterium (GO:0042742);;	K04733|2.32816e-173|gmx:100782266|K04733 interleukin-1 receptor-associated kinase 4 [EC:2.7.11.1] | (RefSeq) putative receptor-like protein kinase At4g00960	--	--	--	Protein kinase domain;; Protein tyrosine kinase;; Salt stress response/antifungal;; Salt stress response/antifungal	Cysteine-rich receptor-like protein kinase 10 (Precursor) GN=F21P8.70 OS=Arabidopsis thaliana (Mouse-ear cress) PE=1 SV=3	T	Signal transduction mechanisms	PREDICTED: cysteine-rich receptor-like protein kinase 29-like [Glycine max]
ONT.1368.2	--	--	Molecular Function: metalloendopeptidase activity (GO:0004222);; Biological Process: proteolysis (GO:0006508);; Molecular Function: zinc ion binding (GO:0008270);; Cellular Component: membrane (GO:0016020);; Cellular Component: extracellular matrix (GO:0031012);;	--	--	[OW]	--	--	Metalloendoproteinase 1 (Precursor) OS=Glycine max (Soybean) PE=1 SV=2	O	Posttranslational modification, protein turnover, chaperones	PREDICTED: metalloendoproteinase 1-like [Glycine max]
ONT.3722.4	--	--	--	--	--	--	--	--	--	S	Function unknown	PREDICTED: uncharacterized protein LOC100816076 isoform X1 [Glycine max]
ONT.7040.1	--	--	Cellular Component: integral component of membrane (GO:0016021);;	--	--	--	--	--	--	--	--	PREDICTED: uncharacterized protein LOC102666317 [Glycine max]
ONT.24472.4	--	--	Molecular Function: NAD+ ADP-ribosyltransferase activity (GO:0003950);; Molecular Function: metal ion binding (GO:0046872);;	--	--	--	--	--	--	S	Function unknown	unnamed protein product [Coffea canephora]
ONT.5120.3	[T]	Signal transduction mechanisms	Cellular Component: integral component of membrane (GO:0016021);;	--	--	--	--	CBS domain;; PB1 domain	CBS domain-containing protein CBSCBSPB1 GN=CBSCBSPB1 OS=Arabidopsis thaliana (Mouse-ear cress) PE=1 SV=1	S	Function unknown	PREDICTED: CBS domain-containing protein CBSCBSPB1-like [Glycine max]
ONT.847.14	--	--	--	--	--	[R]	General function prediction only	Protein of unknown function (DUF1685)	--	S	Function unknown	PREDICTED: uncharacterized protein LOC100792074 isoform X1 [Glycine max]
ONT.9871.7	--	--	Cellular Component: cytoplasm (GO:0005737);; Biological Process: metal ion transport (GO:0030001);; Molecular Function: transition metal ion binding (GO:0046914);; Biological Process: cellular transition metal ion homeostasis (GO:0046916);;	--	--	[P]	Inorganic ion transport and metabolism	--	--	S	Function unknown	PREDICTED: neurogenic protein mastermind-like [Glycine max]
ONT.140.2	--	--	Cellular Component: chromosome (GO:0005694);;	K11251|4.65941e-32|brp:103844917|K11251 histone H2A | (RefSeq) histone H2A.6	--	[B]	Chromatin structure and dynamics	--	Histone H2A.6 GN=MRB17.14 OS=Arabidopsis thaliana (Mouse-ear cress) PE=1 SV=1	B	Chromatin structure and dynamics	PREDICTED: histone H2A.6 isoform X1 [Brassica rapa]
ONT.26498.1	--	--	Biological Process: metabolic process (GO:0008152);; Molecular Function: hydrolase activity (GO:0016787);;	K14493|1.96496e-20|pvu:PHAVU_001G146300g|K14493 gibberellin receptor GID1 [EC:3.-.-.-] | (RefSeq) hypothetical protein	Plant hormone signal transduction (ko04075)	[V]	Defense mechanisms	--	Gibberellin receptor GID1B GN=T20O10.110 OS=Arabidopsis thaliana (Mouse-ear cress) PE=1 SV=1	I	Lipid transport and metabolism	Gibberellin receptor GID1B [Glycine soja]
ONT.3807.1	--	--	Molecular Function: structural constituent of ribosome (GO:0003735);; Biological Process: translation (GO:0006412);; Cellular Component: integral component of membrane (GO:0016021);; Biological Process: transmembrane transport (GO:0055085);;	K15115|1.25216e-34|gmx:100500213|K15115 solute carrier family 25 (mitochondrial folate transporter), member 32 | (RefSeq) nicotinamide adenine dinucleotide transporter 1, chloroplastic	--	[C]	Energy production and conversion	Mitochondrial carrier protein	Nicotinamide adenine dinucleotide transporter 1, chloroplastic GN=T30B22.21 OS=Arabidopsis thaliana (Mouse-ear cress) PE=1 SV=2	S	Function unknown	unknown [Glycine max]
ONT.2224.1	--	--	Cellular Component: endoplasmic reticulum (GO:0005783);; Cellular Component: plasma membrane (GO:0005886);;	--	--	[S]	Function unknown	Protein of unknown function (DUF788);; Protein of unknown function (DUF788)	--	S	Function unknown	PREDICTED: uncharacterized protein LOC100500677 isoform X1 [Glycine max]
ONT.15543.1	--	--	--	--	--	--	--	--	--	S	Function unknown	PREDICTED: uncharacterized protein LOC100820014 [Glycine max]
ONT.17578.2	--	--	Molecular Function: GTP binding (GO:0005525);; Cellular Component: intracellular (GO:0005622);; Biological Process: small GTPase mediated signal transduction (GO:0007264);;	K07904|6.17285e-61|gmx:100789008|K07904 Ras-related protein Rab-11A | (RefSeq) ras-related protein RABA4c	Endocytosis (ko04144)	[U]	Intracellular trafficking, secretion, and vesicular transport	Ras family;; Ras family;; Ras of Complex, Roc, domain of DAPkinase	Ras-related protein RABA4a GN=RABA4A OS=Arabidopsis thaliana (Mouse-ear cress) PE=1 SV=1	S	Function unknown	Ras-related protein RGP1 [Glycine soja]
ONT.17975.3	[G]	Carbohydrate transport and metabolism	Cellular Component: extracellular region (GO:0005576);; Biological Process: cellular glucan metabolic process (GO:0006073);; Cellular Component: membrane (GO:0016020);; Molecular Function: transferase activity, transferring glycosyl groups (GO:0016757);; Molecular Function: hydrolase activity, acting on glycosyl bonds (GO:0016798);; Biological Process: cell wall organization or biogenesis (GO:007…	K08235|3.68399e-121|gmx:100782104|K08235 xyloglucan:xyloglucosyl transferase [EC:2.4.1.207] | (RefSeq) probable xyloglucan endotransglucosylase/hydrolase protein 23	--	--	--	Glycosyl hydrolases family 16	Probable xyloglucan endotransglucosylase/hydrolase protein 23 (Precursor) GN=F14M19.90 OS=Arabidopsis thaliana (Mouse-ear cress) PE=2 SV=1	G	Carbohydrate transport and metabolism	Putative xyloglucan endotransglucosylase/hydrolase protein 23 [Glycine soja]
ONT.24518.1	[G]	Carbohydrate transport and metabolism	Molecular Function: hydrolase activity, hydrolyzing O-glycosyl compounds (GO:0004553);; Cellular Component: cell wall (GO:0005618);; Biological Process: xyloglucan metabolic process (GO:0010411);; Cellular Component: integral component of membrane (GO:0016021);; Molecular Function: xyloglucan:xyloglucosyl transferase activity (GO:0016762);; Biological Process: cell wall biogenesis (GO:0042546);; …	K08235|6.22306e-132|gmx:100499905|K08235 xyloglucan:xyloglucosyl transferase [EC:2.4.1.207] | (RefSeq) xyloglucan endotransglucosylase/hydrolase 2	--	--	--	--	Xyloglucan endotransglucosylase/hydrolase 2 {ECO:0000250|UniProtKB:Q38857} (Precursor) OS=Glycine max (Soybean) PE=2 SV=1	G	Carbohydrate transport and metabolism	unknown [Glycine max]
ONT.17056.3	--	--	--	--	--	--	--	Agenet domain	--	S	Function unknown	PREDICTED: uncharacterized protein LOC100805066 isoform X1 [Glycine max]
ONT.28612.2	--	--	Biological Process: cation transport (GO:0006812);; Cellular Component: membrane (GO:0016020);; Biological Process: transmembrane transport (GO:0055085);;	--	--	[P]	Inorganic ion transport and metabolism	--	K(+) efflux antiporter 4 GN=KEA4 OS=Arabidopsis thaliana (Mouse-ear cress) PE=2 SV=2	P	Inorganic ion transport and metabolism	PREDICTED: K(+) efflux antiporter 4-like isoform X1 [Glycine max]
ONT.18650.2	[JO]	Translation, ribosomal structure and biogenesis;; Posttranslational modification, protein turnover, chaperones	Molecular Function: iron ion binding (GO:0005506);; Molecular Function: oxidoreductase activity, acting on paired donors, with incorporation or reduction of molecular oxygen (GO:0016705);; Molecular Function: L-ascorbic acid binding (GO:0031418);; Biological Process: oxidation-reduction process (GO:0055114);;	K00472|3.02397e-86|gmx:100818794|K00472 prolyl 4-hydroxylase [EC:1.14.11.2] | (RefSeq) uncharacterized LOC100818794	Arginine and proline metabolism (ko00330)	[E]	Amino acid transport and metabolism	--	Probable prolyl 4-hydroxylase 4 (Precursor) GN=P4H4 OS=Arabidopsis thaliana (Mouse-ear cress) PE=2 SV=1	S	Function unknown	uncharacterized protein LOC100818794 precursor [Glycine max]
ONT.8670.1	[P]	Inorganic ion transport and metabolism	Molecular Function: cation transmembrane transporter activity (GO:0008324);; Cellular Component: integral component of membrane (GO:0016021);; Biological Process: cation transmembrane transport (GO:0098655);;	K14696|7.8064e-135|gmx:100812806|K14696 solute carrier family 30 (zinc transporter), member 9 | (RefSeq) metal tolerance protein C4-like	--	[R]	General function prediction only	Cation efflux family	Metal tolerance protein C4 OS=Arabidopsis thaliana (Mouse-ear cress) PE=2 SV=1	P	Inorganic ion transport and metabolism	uncharacterized protein LOC100812806 [Glycine max]
ONT.17278.2	--	--	Molecular Function: calcium-dependent cysteine-type endopeptidase activity (GO:0004198);; Molecular Function: calcium ion binding (GO:0005509);; Cellular Component: cytoplasm (GO:0005737);; Biological Process: proteolysis (GO:0006508);;	K13448|1.88218e-108|gmx:100499969|K13448 calcium-binding protein CML | (RefSeq) uncharacterized LOC100499969	Plant-pathogen interaction (ko04626)	[T]	Signal transduction mechanisms	EF-hand domain;; EF hand;; EF hand;; EF-hand domain pair	Probable calcium-binding protein CML48 GN=CML48 OS=Arabidopsis thaliana (Mouse-ear cress) PE=2 SV=2	S	Function unknown	uncharacterized protein LOC100499969 [Glycine max]
ONT.7032.2	[J]	Translation, ribosomal structure and biogenesis	Molecular Function: methyltransferase activity (GO:0008168);; Biological Process: methylation (GO:0032259);;	K07056|7.90895e-123|gmx:100819709|K07056 16S rRNA (cytidine1402-2'-O)-methyltransferase [EC:2.1.1.198] | (RefSeq) ribosomal RNA small subunit methyltransferase I-like	--	--	--	Tetrapyrrole (Corrin/Porphyrin) Methylases	--	S	Function unknown	PREDICTED: uncharacterized protein LOC100819709 isoform X1 [Glycine max]
ONT.8297.2	--	--	Biological Process: sulfate assimilation (GO:0000103);; Cellular Component: cytosol (GO:0005829);; Cellular Component: plasma membrane (GO:0005886);; Biological Process: protein folding (GO:0006457);; Biological Process: glycerol ether metabolic process (GO:0006662);; Molecular Function: protein disulfide oxidoreductase activity (GO:0015035);; Cellular Component: integral component of membrane (G…	K03671|8.12854e-32|gmx:100306379|K03671 thioredoxin 1 | (RefSeq) uncharacterized LOC100306379	--	[O]	Posttranslational modification, protein turnover, chaperones	Thioredoxin	Thioredoxin-like protein CXXS1 GN=CXXS1 OS=Arabidopsis thaliana (Mouse-ear cress) PE=2 SV=2	O	Posttranslational modification, protein turnover, chaperones	uncharacterized protein LOC100306379 [Glycine max]
ONT.7997.1	--	--	Cellular Component: peroxisomal membrane (GO:0005778);; Cellular Component: integral component of membrane (GO:0016021);; Biological Process: protein import into peroxisome matrix, docking (GO:0016560);;	K13343|1.22252e-23|mtr:MTR_4g106880|K13343 peroxin-14 | (RefSeq) peroxisomal membrane PEX14-like protein, putative	Peroxisome (ko04146)	--	--	--	--	S	Function unknown	Peroxisomal membrane protein PEX14 [Glycine soja]
ONT.17421.1	--	--	Molecular Function: DNA binding (GO:0003677);; Molecular Function: protein dimerization activity (GO:0046983);;	--	--	--	--	--	Transcription factor bHLH30 OS=Arabidopsis thaliana (Mouse-ear cress) PE=1 SV=1	K	Transcription	transcription factor bHLH107-like protein [Medicago truncatula]
ONT.11669.1	--	--	Molecular Function: shikimate O-hydroxycinnamoyltransferase activity (GO:0047172);;	K13065|7.87731e-145|gmx:100777680|K13065 shikimate O-hydroxycinnamoyltransferase [EC:2.3.1.133] | (RefSeq) spermidine hydroxycinnamoyl transferase-like	Phenylpropanoid biosynthesis (ko00940);Flavonoid biosynthesis (ko00941);Stilbenoid, diarylheptanoid and gingerol biosynthesis (ko00945)	--	--	Transferase family;; Transferase family;; Transferase family;; Transferase family	Spermidine hydroxycinnamoyl transferase GN=SHT OS=Arabidopsis thaliana (Mouse-ear cress) PE=1 SV=1	S	Function unknown	PREDICTED: spermidine hydroxycinnamoyl transferase-like [Glycine max]
ONT.20142.1	[O]	Posttranslational modification, protein turnover, chaperones	Molecular Function: cysteine-type endopeptidase activity (GO:0004197);; Biological Process: vacuolar protein processing (GO:0006624);; Biological Process: proteolysis involved in cellular protein catabolic process (GO:0051603);;	K01369|0|gmx:547700|K01369 legumain [EC:3.4.22.34] | (RefSeq) VPE2; vacuolar processing enzyme 2	--	[O]	Posttranslational modification, protein turnover, chaperones	Peptidase C13 family;; Peptidase C13 family;; Peptidase C13 family	Vacuolar-processing enzyme (Precursor) OS=Citrus sinensis (Sweet orange) PE=2 SV=1	O	Posttranslational modification, protein turnover, chaperones	vacuolar processing enzyme 2 precursor [Glycine max]
ONT.1413.3	[M]	Cell wall/membrane/envelope biogenesis	Molecular Function: protein serine/threonine kinase activity (GO:0004674);; Molecular Function: transmembrane receptor protein tyrosine kinase activity (GO:0004714);; Molecular Function: non-membrane spanning protein tyrosine kinase activity (GO:0004715);; Molecular Function: ATP binding (GO:0005524);; Cellular Component: plasma membrane (GO:0005886);; Cellular Component: integral component of me…	--	--	--	--	Leucine rich repeat N-terminal domain;; Leucine rich repeat;; Leucine Rich repeats (2 copies);; Protein kinase domain;; Protein tyrosine kinase	Protein NSP-INTERACTING KINASE 3 (Precursor) GN=NIK3 OS=Arabidopsis thaliana (Mouse-ear cress) PE=1 SV=1	T	Signal transduction mechanisms	Protein NSP-INTERACTING KINASE 3 [Glycine soja]
ONT.28553.1	--	--	--	--	--	--	--	--	--	--	--	PREDICTED: uncharacterized protein LOC100817717 [Glycine max]
ONT.14324.3	--	--	--	--	--	[R]	General function prediction only	--	Protein indeterminate-domain 4, chloroplastic {ECO:0000303|PubMed:16784536} (Precursor) OS=Arabidopsis thaliana (Mouse-ear cress) PE=1 SV=1	S	Function unknown	PREDICTED: zinc finger protein JACKDAW-like isoform X1 [Glycine max]
ONT.7432.2	--	--	Cellular Component: integral component of membrane (GO:0016021);;	--	--	--	--	--	Uncharacterized protein At5g65660 GN=At5g65660 OS=Arabidopsis thaliana (Mouse-ear cress) PE=2 SV=1	--	--	uncharacterized protein LOC100527674 [Glycine max]
ONT.6760.6	[J]	Translation, ribosomal structure and biogenesis	Biological Process: ribosomal small subunit assembly (GO:0000028);; Molecular Function: RNA binding (GO:0003723);; Molecular Function: structural constituent of ribosome (GO:0003735);; Biological Process: translation (GO:0006412);; Cellular Component: cytosolic small ribosomal subunit (GO:0022627);;	K02958|3.33373e-52|gmx:100801408|K02958 small subunit ribosomal protein S15e | (RefSeq) 40S ribosomal protein S15-4-like	Ribosome (ko03010)	[J]	Translation, ribosomal structure and biogenesis	Ribosomal protein S19	40S ribosomal protein S15 GN=OJ1046_F10.119 OS=Oryza sativa subsp. japonica (Rice) PE=2 SV=2	J	Translation, ribosomal structure and biogenesis	PREDICTED: 40S ribosomal protein S15-4-like [Glycine max]
ONT.22094.1	[L]	Replication, recombination and repair	--	K10706|0|pvu:PHAVU_010G130800g|K10706 senataxin [EC:3.6.4.-] | (RefSeq) hypothetical protein	--	[A]	RNA processing and modification	AAA domain;; AAA domain;; AAA domain	Probable helicase MAGATAMA 3 GN=MAA3 OS=Arabidopsis thaliana (Mouse-ear cress) PE=2 SV=1	L	Replication, recombination and repair	hypothetical protein PHAVU_010G130800g [Phaseolus vulgaris]
ONT.14313.3	--	--	Biological Process: transcription, DNA-templated (GO:0006351);;	K09287|2.77768e-127|gmx:100789009|K09287 RAV-like factor | (RefSeq) AP2/ERF and B3 domain-containing transcription repressor RAV2-like	--	--	--	--	AP2/ERF and B3 domain-containing transcription repressor TEM1 GN=TEM1 OS=Arabidopsis thaliana (Mouse-ear cress) PE=1 SV=1	K	Transcription	PREDICTED: AP2/ERF and B3 domain-containing transcription repressor TEM1-like [Glycine max]
ONT.15877.6	--	--	Biological Process: DNA repair (GO:0006281);; Biological Process: DNA recombination (GO:0006310);; Molecular Function: 5'-flap endonuclease activity (GO:0017108);; Cellular Component: Slx1-Slx4 complex (GO:0033557);; Biological Process: nucleic acid phosphodiester bond hydrolysis (GO:0090305);;	K15078|0|gmx:100801307|K15078 structure-specific endonuclease subunit SLX1 [EC:3.6.1.-] | (RefSeq) uncharacterized LOC100801307	--	[R]	General function prediction only	--	--	L	Replication, recombination and repair	PREDICTED: uncharacterized protein LOC100801307 [Glycine max]
ONT.5470.2	--	--	Molecular Function: phosphopantothenate--cysteine ligase activity (GO:0004632);;	K01922|1.58394e-130|gmx:100777777|K01922 phosphopantothenate-cysteine ligase [EC:6.3.2.5] | (RefSeq) phosphopantothenate--cysteine ligase 2-like	Pantothenate and CoA biosynthesis (ko00770)	[R]	General function prediction only	DNA / pantothenate metabolism flavoprotein	Phosphopantothenate--cysteine ligase 2 GN=T7H20.130 OS=Arabidopsis thaliana (Mouse-ear cress) PE=2 SV=2	H	Coenzyme transport and metabolism	uncharacterized protein LOC100777777 [Glycine max]
ONT.22438.3	[T]	Signal transduction mechanisms	Molecular Function: protein kinase activity (GO:0004672);; Biological Process: protein phosphorylation (GO:0006468);;	--	--	[T]	Signal transduction mechanisms	--	Serine/threonine-protein kinase HT1 GN=HT1 OS=Arabidopsis thaliana (Mouse-ear cress) PE=1 SV=1	T	Signal transduction mechanisms	PREDICTED: serine/threonine-protein kinase HT1-like [Glycine max]
ONT.26608.1	[V]	Defense mechanisms	Molecular Function: ATP binding (GO:0005524);; Cellular Component: plasma membrane (GO:0005886);; Cellular Component: integral component of membrane (GO:0016021);; Molecular Function: ATPase activity, coupled to transmembrane movement of substances (GO:0042626);; Biological Process: transmembrane transport (GO:0055085);;	--	--	[Q]	Secondary metabolites biosynthesis, transport and catabolism	ABC-2 type transporter;; ABC transporter;; ABC-2 type transporter;; ABC-2 type transporter;; Plant PDR ABC transporter associated;; ABC transporter;; ABC-transporter extracellular N-terminal	Pleiotropic drug resistance protein 1 GN=PDR1 OS=Nicotiana tabacum (Common tobacco) PE=2 SV=1	V	Defense mechanisms	PREDICTED: pleiotropic drug resistance protein 1-like [Glycine max]
ONT.8462.3	[I]	Lipid transport and metabolism	Biological Process: metabolic process (GO:0008152);; Molecular Function: hydrolase activity (GO:0016787);;	--	--	[V]	Defense mechanisms	alpha/beta hydrolase fold;; alpha/beta hydrolase fold	Probable carboxylesterase 6 GN=CXE6 OS=Arabidopsis thaliana (Mouse-ear cress) PE=2 SV=1	I	Lipid transport and metabolism	PREDICTED: probable carboxylesterase 15-like [Glycine max]
ONT.9559.3	--	--	Biological Process: plant-type hypersensitive response (GO:0009626);; Biological Process: regulation of salicylic acid metabolic process (GO:0010337);; Biological Process: defense response by callose deposition (GO:0052542);;	--	--	--	--	MAC/Perforin domain	MACPF domain-containing protein NSL1 GN=NSL1 OS=Arabidopsis thaliana (Mouse-ear cress) PE=2 SV=1	S	Function unknown	MACPF domain-containing protein NSL1 [Glycine soja]
ONT.17737.2	--	--	Cellular Component: chloroplast (GO:0009507);; Molecular Function: allene-oxide cyclase activity (GO:0046423);;	K10525|6.87819e-59|gmx:100803536|K10525 allene oxide cyclase [EC:5.3.99.6] | (RefSeq) AOC5; allene oxide cyclase 4, chloroplastic-like	alpha-Linolenic acid metabolism (ko00592)	--	--	--	Allene oxide cyclase 3, chloroplastic (Precursor) GN=AOC3 OS=Arabidopsis thaliana (Mouse-ear cress) PE=2 SV=1	S	Function unknown	allene oxide cyclase 4, chloroplastic-like [Glycine max]
ONT.23034.3	--	--	Cellular Component: chloroplast (GO:0009507);; Biological Process: embryo development ending in seed dormancy (GO:0009793);;	--	--	[S]	Function unknown	Vitamin B6 photo-protection and homoeostasis	Protein root UVB sensitive 6 {ECO:0000303|PubMed:19515790} OS=Arabidopsis thaliana (Mouse-ear cress) PE=2 SV=1	S	Function unknown	PREDICTED: UPF0420 protein C16orf58 homolog [Glycine max]
ONT.23338.2	--	--	--	--	--	--	--	--	--	S	Function unknown	PREDICTED: uncharacterized protein LOC100799495 isoform X1 [Glycine max]
ONT.8977.5	[IQR]	Lipid transport and metabolism;; Secondary metabolites biosynthesis, transport and catabolism;; General function prediction only	Biological Process: metabolic process (GO:0008152);; Molecular Function: oxidoreductase activity (GO:0016491);;	--	--	[Q]	Secondary metabolites biosynthesis, transport and catabolism	short chain dehydrogenase;; Enoyl-(Acyl carrier protein) reductase	(+)-neomenthol dehydrogenase GN=MNR1 OS=Capsicum annuum (Bell pepper) PE=1 SV=1	S	Function unknown	PREDICTED: (+)-neomenthol dehydrogenase-like [Glycine max]
ONT.25099.1	[T]	Signal transduction mechanisms	Cellular Component: nucleus (GO:0005634);; Cellular Component: cytosol (GO:0005829);; Cellular Component: plasma membrane (GO:0005886);; Biological Process: protein dephosphorylation (GO:0006470);; Biological Process: chloroplast avoidance movement (GO:0009903);; Molecular Function: hydrolase activity (GO:0016787);; Biological Process: cellular protein localization (GO:0034613);;	K04382|6.00608e-64|gmx:100812326|K04382 serine/threonine-protein phosphatase 2A catalytic subunit [EC:3.1.3.16] | (RefSeq) serine/threonine-protein phosphatase PP2A-2 catalytic subunit-like	mRNA surveillance pathway (ko03015)	[T]	Signal transduction mechanisms	--	Serine/threonine-protein phosphatase PP2A-2 catalytic subunit GN=T10O24.4 OS=Arabidopsis thaliana (Mouse-ear cress) PE=1 SV=1	T	Signal transduction mechanisms	hypothetical protein EMIHUDRAFT_445372 [Emiliania huxleyi CCMP1516]
ONT.11465.2	--	--	Biological Process: defense response (GO:0006952);; Molecular Function: ADP binding (GO:0043531);;	--	--	[T]	Signal transduction mechanisms	NB-ARC domain	Putative disease resistance protein At1g50180 GN=At1g50180 OS=Arabidopsis thaliana (Mouse-ear cress) PE=3 SV=2	S	Function unknown	PREDICTED: putative disease resistance RPP13-like protein 3-like isoform X1 [Glycine max]
ONT.21966.1	[J]	Translation, ribosomal structure and biogenesis	--	--	--	--	--	Putative rRNA methylase	--	Q	Secondary metabolites biosynthesis, transport and catabolism	Putative rRNA methylase ytqB [Glycine soja]
ONT.781.18	--	--	--	--	--	--	--	--	--	--	--	hypothetical protein glysoja_003249, partial [Glycine soja]
[truncated: 39,293 more rows]

## Sheet: New_Iso_Function_anno.stat
Table S6. Novel isoform functional annotation -statistics
[truncated: 10 more rows]

## Sheet: GO.list
Table S6. Novel isoform functional annotation -GO list
[truncated: 31,102 more rows]
[truncated: 14 more columns]

[truncated: 3 more sheets: GO_tree.stat, Kegg.pathway, Kegg.ko]
