# Supplementary material for: Full-Length Transcriptional Analysis of the Same Soybean Genotype With Compatible and Incompatible Reactions to Heterodera glycines Reveals Nematode Infection Activating Plant Defense Response
Source: Front Plant Sci. 2022 May 18;13:866322. doi: 10.3389/fpls.2022.866322 (PMC9158574; doi:10.3389/fpls.2022.866322)
Supplement: Supplementary Table S1 — Primer sequences for qRT-PCR. [file Data_Sheet_1.ZIP › Supplementary tables/Table S7 New_Gene_All_Database_annotation.xlsx]

## Sheet: New_Gene_Function.anno
Table S7. Novel gene functional annotation - summary
#GeneID	COG_class	COG_class_annotation	GO_annotation	KEGG_annotation	KEGG_pathway_annotation	KOG_class	KOG_class_annotation	Pfam_annotation	Swissprot_annotation	eggNOG_class	eggNOG_class_annotation	nr_annotation
ONT.23578	--	--	--	--	--	--	--	--	--	--	--	PREDICTED: uncharacterized protein LOC102660703 [Glycine max]
ONT.22847	--	--	--	--	--	--	--	--	--	S	Function unknown	hypothetical protein glysoja_045170 [Glycine soja]
ONT.20162	--	--	Cellular Component: mitochondrion (GO:0005739);; Biological Process: endosomal transport (GO:0016197);; Molecular Function: kinase activity (GO:0016301);; Biological Process: phosphorylation (GO:0016310);; Molecular Function: transferase activity, transferring glycosyl groups (GO:0016757);; Cellular Component: BLOC-1 complex (GO:0031083);; Biological Process: primary metabolic process (GO:0044238…	K20185|2.45778e-13|gmx:100811869|K20185 biogenesis of lysosome-related organelles complex 1 subunit 1 | (RefSeq) biogenesis of lysosome-related organelles complex 1 subunit 1-like	--	--	--	--	--	O	Posttranslational modification, protein turnover, chaperones	PREDICTED: biogenesis of lysosome-related organelles complex 1 subunit 1-like [Glycine max]
ONT.26784	--	--	--	--	--	--	--	--	--	--	--	hypothetical protein glysoja_000705 [Glycine soja]
ONT.22533	--	--	Molecular Function: SNARE binding (GO:0000149);; Molecular Function: SNAP receptor activity (GO:0005484);; Biological Process: intracellular protein transport (GO:0006886);; Biological Process: vesicle fusion (GO:0006906);; Cellular Component: endomembrane system (GO:0012505);; Cellular Component: integral component of membrane (GO:0016021);; Cellular Component: SNARE complex (GO:0031201);; Biolo…	--	--	[U]	Intracellular trafficking, secretion, and vesicular transport	--	Syntaxin-23 GN=SYP23 OS=Arabidopsis thaliana (Mouse-ear cress) PE=1 SV=1	U	Intracellular trafficking, secretion, and vesicular transport	PREDICTED: syntaxin-22 [Vitis vinifera]
ONT.4230	--	--	Molecular Function: copper ion binding (GO:0005507);; Cellular Component: plant-type cell wall (GO:0009505);; Cellular Component: plasmodesma (GO:0009506);; Molecular Function: oxidoreductase activity, oxidizing metal ions (GO:0016722);; Biological Process: oxidation-reduction process (GO:0055114);;	--	--	[Q]	Secondary metabolites biosynthesis, transport and catabolism	--	L-ascorbate oxidase homolog (Precursor) OS=Nicotiana tabacum (Common tobacco) PE=1 SV=1	Q	Secondary metabolites biosynthesis, transport and catabolism	SKU5 similar 5 isoform 2 [Theobroma cacao]
ONT.10245	[GI]	Carbohydrate transport and metabolism;; Lipid transport and metabolism	Cellular Component: extracellular region (GO:0005576);; Cellular Component: cell wall (GO:0005618);; Molecular Function: pectinesterase activity (GO:0030599);; Biological Process: cell wall modification (GO:0042545);; Biological Process: negative regulation of catalytic activity (GO:0043086);; Molecular Function: aspartyl esterase activity (GO:0045330);; Biological Process: pectin catabolic proce…	K01051|3.11669e-74|gmx:100775898|K01051 pectinesterase [EC:3.1.1.11] | (RefSeq) pectinesterase-like	Pentose and glucuronate interconversions (ko00040);Starch and sucrose metabolism (ko00500)	--	--	--	Pectinesterase 2 (Precursor) GN=PECS-2.1 OS=Citrus sinensis (Sweet orange) PE=2 SV=1	G	Carbohydrate transport and metabolism	PREDICTED: probable pectinesterase/pectinesterase inhibitor 6-like [Glycine max]
ONT.9994	--	--	Molecular Function: aspartic-type endopeptidase activity (GO:0004190);; Biological Process: proteolysis (GO:0006508);; Cellular Component: integral component of membrane (GO:0016021);; Molecular Function: transferase activity (GO:0016740);; Biological Process: protein catabolic process (GO:0030163);;	--	--	[O]	Posttranslational modification, protein turnover, chaperones	--	Aspartic proteinase Asp1 (Precursor) GN=ASP1 OS=Oryza sativa subsp. indica (Rice) PE=2 SV=2	O	Posttranslational modification, protein turnover, chaperones	PREDICTED: aspartic proteinase Asp1-like [Glycine max]
ONT.22604	--	--	--	--	--	--	--	--	--	--	--	hypothetical protein glysoja_027894 [Glycine soja]
ONT.17103	[O]	Posttranslational modification, protein turnover, chaperones	Molecular Function: binding (GO:0005488);;	K09496|1.40782e-24|ppp:PHYPADRAFT_92982|K09496 T-complex protein 1 subunit delta | (RefSeq) hypothetical protein	--	[O]	Posttranslational modification, protein turnover, chaperones	--	T-complex protein 1 subunit delta {ECO:0000303|PubMed:11599560} GN=MRC8 OS=Arabidopsis thaliana (Mouse-ear cress) PE=1 SV=1	O	Posttranslational modification, protein turnover, chaperones	predicted protein [Physcomitrella patens]
ONT.3932	--	--	Molecular Function: peroxidase activity (GO:0004601);; Molecular Function: calcium ion binding (GO:0005509);; Cellular Component: integral component of membrane (GO:0016021);; Molecular Function: NAD(P)H oxidase activity (GO:0016174);; Biological Process: oxidation-reduction process (GO:0055114);; Biological Process: cellular oxidant detoxification (GO:0098869);;	K13447|7.6225e-109|gmx:100812342|K13447 respiratory burst oxidase [EC:1.6.3.- 1.11.1.-] | (RefSeq) respiratory burst oxidase homolog protein B-like	Plant-pathogen interaction (ko04626)	[PQ]	--	--	Respiratory burst oxidase homolog protein B GN=RBOHB OS=Solanum tuberosum (Potato) PE=1 SV=1	U	Intracellular trafficking, secretion, and vesicular transport	PREDICTED: respiratory burst oxidase homolog protein B-like isoform 1 [Glycine max]
ONT.8592	--	--	Biological Process: lipid metabolic process (GO:0006629);; Molecular Function: oxidoreductase activity (GO:0016491);;	K15718|6.33566e-42|gmx:547835|K15718 linoleate 9S-lipoxygenase [EC:1.13.11.58] | (RefSeq) LOX1.4, SC514, loxA; lipoxygenase	Linoleic acid metabolism (ko00591)	--	--	--	Seed linoleate 9S-lipoxygenase GN=LOX1.4 OS=Glycine max (Soybean) PE=1 SV=1	S	Function unknown	Chain A, Crystal Structure Of Soybean Lipoxygenase-D
ONT.10852	--	--	Cellular Component: plasma membrane (GO:0005886);; Cellular Component: integral component of membrane (GO:0016021);; Molecular Function: transmembrane transporter activity (GO:0022857);; Biological Process: transmembrane transport (GO:0055085);;	--	--	--	--	--	WAT1-related protein At5g64700 GN=At5g64700 OS=Arabidopsis thaliana (Mouse-ear cress) PE=2 SV=1	S	Function unknown	PREDICTED: WAT1-related protein At5g64700-like [Glycine max]
ONT.19359	--	--	--	--	--	[L]	Replication, recombination and repair	DDE superfamily endonuclease;; Plant transposon protein	--	S	Function unknown	PREDICTED: putative nuclease HARBI1-like [Glycine max]
ONT.5934	--	--	Molecular Function: hydrolase activity, hydrolyzing O-glycosyl compounds (GO:0004553);; Cellular Component: cell wall (GO:0005618);; Biological Process: xyloglucan metabolic process (GO:0010411);; Cellular Component: membrane (GO:0016020);; Molecular Function: xyloglucan:xyloglucosyl transferase activity (GO:0016762);; Biological Process: cell wall biogenesis (GO:0042546);; Cellular Component: ap…	--	--	--	--	--	Xyloglucan endotransglucosylase/hydrolase 2 {ECO:0000250|UniProtKB:Q38857} (Precursor) OS=Glycine max (Soybean) PE=2 SV=1	--	--	PREDICTED: uncharacterized protein LOC100795698 [Glycine max]
ONT.22422	--	--	--	--	--	--	--	--	Translocon at the outer membrane of chloroplasts 64 GN=TOC64 OS=Pisum sativum (Garden pea) PE=1 SV=1	J	Translation, ribosomal structure and biogenesis	Transcription factor bHLH78 [Glycine soja]
ONT.7225	--	--	Biological Process: mRNA splicing, via spliceosome (GO:0000398);; Molecular Function: binding (GO:0005488);; Cellular Component: nucleus (GO:0005634);; Molecular Function: RNA lariat debranching enzyme activity (GO:0008419);; Molecular Function: oxidoreductase activity (GO:0016491);; Biological Process: single-organism process (GO:0044699);; Biological Process: response to stimulus (GO:0050896);;…	K18328|1.73563e-71|cam:101504820|K18328 lariat debranching enzyme [EC:3.1.-.-] | (RefSeq) lariat debranching enzyme	--	[A]	RNA processing and modification	--	Lariat debranching enzyme GN=DBR1 OS=Arabidopsis thaliana (Mouse-ear cress) PE=2 SV=1	S	Function unknown	PREDICTED: lariat debranching enzyme-like [Cicer arietinum]
ONT.20219	--	--	--	--	--	--	--	--	--	--	--	hypothetical protein glysoja_037627 [Glycine soja]
ONT.26716	--	--	Cellular Component: membrane (GO:0016020);;	K09873|1.15017e-36|gmx:100527509|K09873 aquaporin TIP | (RefSeq) uncharacterized LOC100527509	--	[G]	Carbohydrate transport and metabolism	--	Probable aquaporin TIP-type GN=AQP1 OS=Medicago truncatula (Barrel medic) PE=1 SV=1	G	Carbohydrate transport and metabolism	uncharacterized protein LOC100527509 [Glycine max]
ONT.5732	--	--	Biological Process: response to nitrate (GO:0010167);; Biological Process: nitrate transport (GO:0015706);; Cellular Component: integral component of membrane (GO:0016021);;	--	--	--	--	--	High-affinity nitrate transporter 3.1 (Precursor) GN=At5g50200 OS=Arabidopsis thaliana (Mouse-ear cress) PE=1 SV=1	P	Inorganic ion transport and metabolism	PREDICTED: high-affinity nitrate transporter 3.1-like, partial [Populus euphratica]
ONT.24292	--	--	Molecular Function: nucleic acid binding (GO:0003676);; Biological Process: DNA integration (GO:0015074);; Cellular Component: membrane (GO:0016020);;	--	--	[R]	General function prediction only	Integrase core domain	Endonuclease OS=Nicotiana tabacum (Common tobacco) PE=2 SV=1	L	Replication, recombination and repair	hypothetical protein VITISV_003658 [Vitis vinifera]
ONT.3950	--	--	--	K10664|4.20008e-96|gmx:100783823|K10664 E3 ubiquitin-protein ligase ATL6/9/15/31/42/55 [EC:2.3.2.27] | (RefSeq) E3 ubiquitin-protein ligase ATL6	--	[O]	Posttranslational modification, protein turnover, chaperones	--	E3 ubiquitin-protein ligase ATL31 (Precursor) GN=F21A20.130 OS=Arabidopsis thaliana (Mouse-ear cress) PE=1 SV=2	O	Posttranslational modification, protein turnover, chaperones	PREDICTED: E3 ubiquitin-protein ligase ATL6-like [Glycine max]
ONT.27573	--	--	--	--	--	[L]	Replication, recombination and repair	DDE superfamily endonuclease	--	S	Function unknown	PREDICTED: putative nuclease HARBI1 isoform X1 [Glycine max]
ONT.21907	--	--	--	--	--	--	--	--	--	--	--	hypothetical protein glysoja_034086 [Glycine soja]
ONT.28481	--	--	Molecular Function: binding (GO:0005488);; Biological Process: transcription, DNA-templated (GO:0006351);;	--	--	--	--	--	--	T	Signal transduction mechanisms	Transcription initiation factor IIB [Glycine soja]
ONT.21247	--	--	--	--	--	--	--	--	Transcription factor TCP2 GN=TCP2 OS=Arabidopsis thaliana (Mouse-ear cress) PE=2 SV=1	K	Transcription	PREDICTED: transcription factor TCP2-like isoform X1 [Glycine max]
ONT.6679	--	--	Molecular Function: protein serine/threonine kinase activity (GO:0004674);; Molecular Function: ATP binding (GO:0005524);; Biological Process: protein phosphorylation (GO:0006468);;	K04733|7.45646e-21|gmx:100800465|K04733 interleukin-1 receptor-associated kinase 4 [EC:2.7.11.1] | (RefSeq) serine/threonine-protein kinase At5g01020-like	--	[T]	Signal transduction mechanisms	--	--	T	Signal transduction mechanisms	PREDICTED: serine/threonine-protein kinase At5g01020-like isoform X2 [Glycine max]
ONT.13231	--	--	Cellular Component: mitochondrion (GO:0005739);;	--	--	[R]	General function prediction only	--	Pentatricopeptide repeat-containing protein At1g01970 GN=At1g01970 OS=Arabidopsis thaliana (Mouse-ear cress) PE=2 SV=1	S	Function unknown	PREDICTED: pentatricopeptide repeat-containing protein At1g01970-like [Glycine max]
ONT.9012	--	--	Molecular Function: ATP binding (GO:0005524);; Cellular Component: plasma membrane (GO:0005886);; Biological Process: regulation of cell size (GO:0008361);; Cellular Component: plasmodesma (GO:0009506);; Cellular Component: plastid (GO:0009536);; Biological Process: response to blue light (GO:0009637);; Biological Process: photomorphogenesis (GO:0009640);; Biological Process: auxin polar transpor…	K05658|4.36034e-53|pop:POPTR_0016s09680g|K05658 ATP-binding cassette, subfamily B (MDR/TAP), member 1 [EC:3.6.3.44] | (RefSeq) POPTRDRAFT_777591; P glycoprotein1	ABC transporters (ko02010)	[Q]	Secondary metabolites biosynthesis, transport and catabolism	ABC transporter transmembrane region;; ABC transporter transmembrane region	ABC transporter B family member 1 GN=T1J8.9 OS=Arabidopsis thaliana (Mouse-ear cress) PE=1 SV=1	V	Defense mechanisms	P glycoprotein1 [Populus trichocarpa]
ONT.18320	--	--	Biological Process: plant-type cell wall modification (GO:0009827);; Biological Process: cell growth (GO:0016049);;	--	--	--	--	--	Expansin-A13 (Precursor) GN=T17B22.9 OS=Arabidopsis thaliana (Mouse-ear cress) PE=2 SV=2	--	--	PREDICTED: expansin-A13-like [Glycine max]
ONT.18590	--	--	--	--	--	--	--	--	--	--	--	hypothetical protein glysoja_007323 [Glycine soja]
ONT.9242	--	--	Cellular Component: integral component of membrane (GO:0016021);;	--	--	--	--	--	Tetraspanin-2 GN=TET2 OS=Arabidopsis thaliana (Mouse-ear cress) PE=2 SV=1	S	Function unknown	PREDICTED: tetraspanin-2 [Glycine max]
ONT.10672	[T]	Signal transduction mechanisms	Molecular Function: protein serine/threonine kinase activity (GO:0004674);; Molecular Function: protein binding (GO:0005515);; Molecular Function: ATP binding (GO:0005524);; Biological Process: protein phosphorylation (GO:0006468);; Biological Process: signal transduction (GO:0007165);; Cellular Component: integral component of membrane (GO:0016021);;	--	--	[T]	Signal transduction mechanisms	--	CBL-interacting serine/threonine-protein kinase 12 GN=F28A21.110 OS=Arabidopsis thaliana (Mouse-ear cress) PE=1 SV=1	T	Signal transduction mechanisms	PREDICTED: CBL-interacting serine/threonine-protein kinase 12-like [Glycine max]
ONT.26973	--	--	--	--	--	--	--	--	--	--	--	hypothetical protein glysoja_001959 [Glycine soja]
ONT.11348	--	--	Molecular Function: calcium ion binding (GO:0005509);; Cellular Component: cytosol (GO:0005829);;	--	--	--	--	--	--	S	Function unknown	PREDICTED: uncharacterized protein LOC100792416 [Glycine max]
ONT.19826	--	--	Cellular Component: integral component of membrane (GO:0016021);;	--	--	--	--	--	--	S	Function unknown	PREDICTED: uncharacterized protein LOC100800674 isoform 1 [Glycine max]
ONT.9662	--	--	Cellular Component: ribosome (GO:0005840);; Biological Process: cellular process (GO:0009987);;	K02962|5.39841e-26|gmx:100527036|K02962 small subunit ribosomal protein S17e | (RefSeq) uncharacterized LOC100527036	Ribosome (ko03010)	[J]	Translation, ribosomal structure and biogenesis	--	40S ribosomal protein S17 GN=RPS17 OS=Solanum lycopersicum (Tomato) PE=2 SV=3	J	Translation, ribosomal structure and biogenesis	uncharacterized protein LOC100527036 [Glycine max]
ONT.24479	--	--	--	--	--	--	--	--	Thaumatin-like protein 1 (Precursor) GN=TL1 OS=Pyrus pyrifolia (Chinese pear) PE=1 SV=1	S	Function unknown	PREDICTED: thaumatin-like protein 1-like [Glycine max]
ONT.1876	--	--	Molecular Function: translation initiation factor activity (GO:0003743);; Biological Process: DNA-templated transcription, initiation (GO:0006352);; Biological Process: regulation of transcription, DNA-templated (GO:0006355);; Biological Process: translational initiation (GO:0006413);; Molecular Function: zinc ion binding (GO:0008270);; Molecular Function: kinase activity (GO:0016301);; Biologica…	--	--	--	--	--	--	L	Replication, recombination and repair	Putative aspartic protease [Glycine soja]
ONT.23456	[GM]	Carbohydrate transport and metabolism;; Cell wall/membrane/envelope biogenesis	Cellular Component: integral component of membrane (GO:0016021);;	--	--	--	--	--	--	G	Carbohydrate transport and metabolism	alpha-rhamnosidase-like protein [Medicago truncatula]
ONT.8150	[EF]	Amino acid transport and metabolism;; Nucleotide transport and metabolism	Biological Process: urea cycle (GO:0000050);; Molecular Function: carbamoyl-phosphate synthase (glutamine-hydrolyzing) activity (GO:0004088);; Cellular Component: carbamoyl-phosphate synthase complex (GO:0005951);; Biological Process: 'de novo' pyrimidine nucleobase biosynthetic process (GO:0006207);; Biological Process: arginine biosynthetic process (GO:0006526);; Biological Process: glutamine m…	K01956|1.51829e-33|gmx:100788470|K01956 carbamoyl-phosphate synthase small subunit [EC:6.3.5.5] | (RefSeq) carbamoyl-phosphate synthase small chain-like	Pyrimidine metabolism (ko00240);Alanine, aspartate and glutamate metabolism (ko00250)	[R]	General function prediction only	--	Carbamoyl-phosphate synthase small chain, chloroplastic (Precursor) GN=OSJNBb0060O16.25 OS=Oryza sativa subsp. japonica (Rice) PE=2 SV=2	F	Nucleotide transport and metabolism	hypothetical protein glysoja_043527 [Glycine soja]
ONT.4988	--	--	Molecular Function: transcription factor activity, sequence-specific DNA binding (GO:0003700);; Biological Process: regulation of transcription, DNA-templated (GO:0006355);; Molecular Function: sequence-specific DNA binding (GO:0043565);;	--	--	--	--	--	WRKY transcription factor 6 GN=WRKY6 OS=Arabidopsis thaliana (Mouse-ear cress) PE=1 SV=1	K	Transcription	Putative WRKY transcription factor 72 [Glycine soja]
ONT.17598	--	--	--	--	--	--	--	--	--	--	--	hypothetical protein glysoja_026022 [Glycine soja]
ONT.10078	--	--	--	--	--	--	--	--	--	--	--	hypothetical protein glysoja_002894 [Glycine soja]
ONT.21102	--	--	--	K15086|8.06127e-30|pvu:PHAVU_006G195600g|K15086 (3S)-linalool synthase [EC:4.2.3.25] | (RefSeq) hypothetical protein	Monoterpenoid biosynthesis (ko00902)	--	--	--	(3S,6E)-nerolidol synthase 1 OS=Fragaria ananassa (Strawberry) PE=1 SV=1	--	--	(3S)-linalool/(E)-nerolidol/(E,E)-geranyl linalool synthase [Medicago truncatula]
ONT.677	--	--	Cellular Component: membrane (GO:0016020);;	K14209|2.34779e-51|pvu:PHAVU_003G270400g|K14209 solute carrier family 36 (proton-coupled amino acid transporter) | (RefSeq) hypothetical protein	--	[E]	Amino acid transport and metabolism	--	--	E	Amino acid transport and metabolism	hypothetical protein JCGZ_22403 [Jatropha curcas]
ONT.10800	--	--	--	--	--	--	--	--	--	S	Function unknown	PREDICTED: uncharacterized protein LOC100817236 [Glycine max]
ONT.24513	--	--	Molecular Function: glycine hydroxymethyltransferase activity (GO:0004372);; Biological Process: glycine metabolic process (GO:0006544);; Biological Process: L-serine metabolic process (GO:0006563);; Molecular Function: methyltransferase activity (GO:0008168);; Molecular Function: pyridoxal phosphate binding (GO:0030170);; Biological Process: methylation (GO:0032259);; Biological Process: tetrahy…	K00600|4.44609e-26|cam:101491885|K00600 glycine hydroxymethyltransferase [EC:2.1.2.1] | (RefSeq) serine hydroxymethyltransferase 4	Glycine, serine and threonine metabolism (ko00260);Cyanoamino acid metabolism (ko00460);Glyoxylate and dicarboxylate metabolism (ko00630);One carbon pool by folate (ko00670);Carbon metabolism (ko01200);Biosynthesis of amino acids (ko01230)	[E]	Amino acid transport and metabolism	--	Serine hydroxymethyltransferase 4 OS=Arabidopsis thaliana (Mouse-ear cress) PE=1 SV=1	E	Amino acid transport and metabolism	PREDICTED: serine hydroxymethyltransferase 1-like [Cicer arietinum]
ONT.21932	--	--	--	--	--	--	--	--	--	--	--	hypothetical protein glysoja_025561 [Glycine soja]
ONT.13818	--	--	--	--	--	--	--	--	--	S	Function unknown	PREDICTED: remorin-like [Glycine max]
ONT.1092	--	--	Molecular Function: kinase activity (GO:0016301);; Biological Process: phosphorylation (GO:0016310);; Molecular Function: phosphotransferase activity, alcohol group as acceptor (GO:0016773);; Biological Process: primary metabolic process (GO:0044238);; Biological Process: cellular macromolecule metabolic process (GO:0044260);;	--	--	[T]	Signal transduction mechanisms	Phosphatidylinositol 3- and 4-kinase	Phosphatidylinositol 4-kinase gamma 2 GN=At1g64460/At1g64470 OS=Arabidopsis thaliana (Mouse-ear cress) PE=1 SV=2	S	Function unknown	Putative phosphatidylinositol 4-kinase type 2-beta [Glycine soja]
ONT.6776	[GI]	Carbohydrate transport and metabolism;; Lipid transport and metabolism	Molecular Function: enzyme inhibitor activity (GO:0004857);; Cellular Component: extracellular region (GO:0005576);; Cellular Component: cell wall (GO:0005618);; Molecular Function: pectinesterase activity (GO:0030599);; Biological Process: cell wall modification (GO:0042545);; Biological Process: negative regulation of catalytic activity (GO:0043086);; Molecular Function: aspartyl esterase activ…	K01051|6.68046e-60|cam:101502572|K01051 pectinesterase [EC:3.1.1.11] | (RefSeq) pectinesterase	Pentose and glucuronate interconversions (ko00040);Starch and sucrose metabolism (ko00500)	--	--	--	Pectinesterase 2 (Precursor) GN=PECS-2.1 OS=Citrus sinensis (Sweet orange) PE=2 SV=1	G	Carbohydrate transport and metabolism	PREDICTED: probable pectinesterase/pectinesterase inhibitor 6-like [Cicer arietinum]
ONT.22084	--	--	--	--	--	--	--	--	--	--	--	PREDICTED: verprolin-like [Glycine max]
ONT.8398	--	--	--	--	--	--	--	--	--	--	--	hypothetical protein glysoja_017203, partial [Glycine soja]
ONT.18837	--	--	Molecular Function: catalytic activity (GO:0003824);; Biological Process: metabolic process (GO:0008152);;	--	--	--	--	--	--	S	Function unknown	PREDICTED: probable enoyl-CoA hydratase, mitochondrial-like [Glycine max]
ONT.1221	--	--	Molecular Function: transferase activity, transferring acyl groups other than amino-acyl groups (GO:0016747);;	K19861|2.35069e-105|gmx:100797017|K19861 benzyl alcohol O-benzoyltransferase [EC:2.3.1.196 2.3.1.232] | (RefSeq) benzyl alcohol O-benzoyltransferase	--	--	--	--	Benzyl alcohol O-benzoyltransferase OS=Clarkia breweri (Fairy fans) PE=1 SV=1	S	Function unknown	PREDICTED: benzyl alcohol O-benzoyltransferase [Glycine max]
ONT.7339	--	--	--	--	--	--	--	--	--	--	--	hypothetical protein glysoja_025127 [Glycine soja]
ONT.20909	--	--	Cellular Component: integral component of membrane (GO:0016021);; Biological Process: L-arabinose metabolic process (GO:0046373);; Molecular Function: alpha-L-arabinofuranosidase activity (GO:0046556);;	K09955|8.38101e-95|pvu:PHAVU_005G149100g|K09955 uncharacterized protein | (RefSeq) hypothetical protein	--	--	--	Leucine rich repeat N-terminal domain	DNA-damage-repair/toleration protein DRT100 (Precursor) OS=Arabidopsis thaliana (Mouse-ear cress) PE=2 SV=2	S	Function unknown	hypothetical protein glysoja_005376 [Glycine soja]
ONT.3251	[QV]	Secondary metabolites biosynthesis, transport and catabolism;; Defense mechanisms	Molecular Function: monooxygenase activity (GO:0004497);; Molecular Function: iron ion binding (GO:0005506);; Cellular Component: integral component of membrane (GO:0016021);; Molecular Function: oxidoreductase activity, acting on paired donors, with incorporation or reduction of molecular oxygen (GO:0016705);; Molecular Function: heme binding (GO:0020037);; Biological Process: oxidation-reductio…	--	--	[QI]	--	--	Cytochrome P450 94A2 GN=CYP94A2 OS=Vicia sativa (Spring vetch) PE=2 SV=1	Q	Secondary metabolites biosynthesis, transport and catabolism	PREDICTED: cytochrome P450 94A1-like [Populus euphratica]
ONT.24388	--	--	Molecular Function: kinase activity (GO:0016301);; Biological Process: phosphorylation (GO:0016310);;	--	--	--	--	--	BRI1 kinase inhibitor 1 GN=BKI1 OS=Arabidopsis thaliana (Mouse-ear cress) PE=1 SV=1	T	Signal transduction mechanisms	BRI1 kinase inhibitor 1 [Glycine soja]
ONT.7997	--	--	Cellular Component: peroxisomal membrane (GO:0005778);; Cellular Component: integral component of membrane (GO:0016021);; Biological Process: protein import into peroxisome matrix, docking (GO:0016560);;	K13343|1.22252e-23|mtr:MTR_4g106880|K13343 peroxin-14 | (RefSeq) peroxisomal membrane PEX14-like protein, putative	Peroxisome (ko04146)	--	--	--	--	S	Function unknown	Peroxisomal membrane protein PEX14 [Glycine soja]
ONT.22857	--	--	--	K13425|3.9168e-48|gmx:100794708|K13425 WRKY transcription factor 22 | (RefSeq) probable WRKY transcription factor 27	Plant-pathogen interaction (ko04626)	--	--	--	Probable WRKY transcription factor 27 GN=WRKY27 OS=Arabidopsis thaliana (Mouse-ear cress) PE=2 SV=1	K	Transcription	PREDICTED: probable WRKY transcription factor 27-like [Glycine max]
ONT.23390	[K]	Transcription	Molecular Function: hydrolase activity (GO:0016787);;	--	--	[R]	General function prediction only	--	Plant intracellular Ras-group-related LRR protein 6 GN=PIRL6 OS=Arabidopsis thaliana (Mouse-ear cress) PE=2 SV=1	S	Function unknown	PREDICTED: plant intracellular Ras-group-related LRR protein 6-like [Glycine max]
ONT.25873	--	--	Molecular Function: carbamoyl-phosphate synthase (glutamine-hydrolyzing) activity (GO:0004088);;	--	--	--	--	--	Protein LATERAL ORGAN BOUNDARIES GN=MDC12.5 OS=Arabidopsis thaliana (Mouse-ear cress) PE=2 SV=1	S	Function unknown	PREDICTED: LOB domain-containing protein 25-like [Glycine max]
ONT.21713	--	--	Molecular Function: oxidoreductase activity (GO:0016491);; Biological Process: oxidation-reduction process (GO:0055114);;	--	--	--	--	--	Probable aldo-keto reductase 1 GN=AKR1 OS=Glycine max (Soybean) PE=2 SV=1	--	--	probable aldo-keto reductase 1 [Glycine max]
ONT.5826	--	--	--	--	--	--	--	--	14 kDa proline-rich protein DC2.15 (Precursor) OS=Daucus carota (Wild carrot) PE=2 SV=1	S	Function unknown	14 kDa proline-rich protein DC2.15 [Glycine soja]
ONT.27499	[P]	Inorganic ion transport and metabolism	Cellular Component: integral component of plasma membrane (GO:0005887);; Molecular Function: ammonium transmembrane transporter activity (GO:0008519);; Biological Process: organic cation transport (GO:0015695);; Biological Process: nitrogen utilization (GO:0019740);; Biological Process: ammonium transmembrane transport (GO:0072488);;	K03320|2.63871e-112|gmx:100818774|K03320 ammonium transporter, Amt family | (RefSeq) ammonium transporter 1 member 1-like	--	[P]	Inorganic ion transport and metabolism	Ammonium Transporter Family;; Ammonium Transporter Family;; Ammonium Transporter Family	Ammonium transporter 1 member 1 GN=AMT1-1 OS=Solanum lycopersicum (Tomato) PE=2 SV=1	P	Inorganic ion transport and metabolism	PREDICTED: ammonium transporter 1 member 1-like isoform 2 [Glycine max]
ONT.5986	--	--	Molecular Function: oxidoreductase activity (GO:0016491);; Biological Process: oxidation-reduction process (GO:0055114);;	--	--	[R]	General function prediction only	--	--	E	Amino acid transport and metabolism	PREDICTED: putative oxidoreductase C1F5.03c-like [Glycine max]
ONT.651	[J]	Translation, ribosomal structure and biogenesis	Molecular Function: ATP binding (GO:0005524);; Molecular Function: ATPase activity (GO:0016887);;	K06174|1.31053e-75|cic:CICLE_v10011325mg|K06174 ATP-binding cassette, sub-family E, member 1 | (RefSeq) hypothetical protein	--	[A]	RNA processing and modification	--	ABC transporter E family member 2 GN=T18B16.180 OS=Arabidopsis thaliana (Mouse-ear cress) PE=2 SV=1	S	Function unknown	hypothetical protein CICLE_v10011325mg [Citrus clementina]
ONT.6409	--	--	Molecular Function: translation initiation factor activity (GO:0003743);; Biological Process: DNA-templated transcription, initiation (GO:0006352);; Biological Process: regulation of transcription, DNA-templated (GO:0006355);; Biological Process: translational initiation (GO:0006413);; Molecular Function: zinc ion binding (GO:0008270);; Molecular Function: kinase activity (GO:0016301);; Biologica…	--	--	--	--	--	--	L	Replication, recombination and repair	Putative aspartic protease [Glycine soja]
ONT.22834	--	--	--	--	--	--	--	--	--	--	--	PREDICTED: uncharacterized protein LOC102659626 [Glycine max]
ONT.5762	--	--	--	--	--	--	--	--	--	S	Function unknown	PREDICTED: uncharacterized protein LOC100798288 [Glycine max]
ONT.28487	--	--	Biological Process: defense response (GO:0006952);; Molecular Function: ADP binding (GO:0043531);;	--	--	[R]	General function prediction only	gag-polypeptide of LTR copia-type	Endonuclease OS=Nicotiana tabacum (Common tobacco) PE=2 SV=1	S	Function unknown	PREDICTED: uncharacterized protein LOC102665473 [Glycine max]
ONT.28477	--	--	Molecular Function: NADH dehydrogenase activity (GO:0003954);; Biological Process: ubiquinone-6 biosynthetic process (GO:1901006);;	--	--	[R]	General function prediction only	NAD(P)H-binding	Uncharacterized protein At1g32220, chloroplastic (Precursor) GN=At1g32220 OS=Arabidopsis thaliana (Mouse-ear cress) PE=2 SV=1	GM	Carbohydrate transport and metabolism;; Cell wall/membrane/envelope biogenesis	PREDICTED: uncharacterized protein LOC100820047 [Glycine max]
ONT.23015	--	--	Cellular Component: endosome (GO:0005768);; Cellular Component: vacuolar membrane (GO:0005774);; Cellular Component: trans-Golgi network (GO:0005802);; Cellular Component: plant-type cell wall (GO:0009505);; Cellular Component: plasmodesma (GO:0009506);; Cellular Component: integral component of membrane (GO:0016021);;	--	--	[U]	Intracellular trafficking, secretion, and vesicular transport	Endomembrane protein 70;; Endomembrane protein 70	Transmembrane 9 superfamily member 3 {ECO:0000305} (Precursor) OS=Arabidopsis thaliana (Mouse-ear cress) PE=2 SV=1	S	Function unknown	PREDICTED: putative phagocytic receptor 1b [Phoenix dactylifera]
ONT.17001	--	--	Cellular Component: integral component of membrane (GO:0016021);;	--	--	--	--	--	--	S	Function unknown	hypothetical protein PRUPE_ppa014299mg [Prunus persica]
ONT.2961	[E]	Amino acid transport and metabolism	Cellular Component: mitochondrion (GO:0005739);; Molecular Function: alanine-glyoxylate transaminase activity (GO:0008453);; Molecular Function: pyridoxal phosphate binding (GO:0030170);; Molecular Function: identical protein binding (GO:0042802);;	K00827|2.27878e-39|gmx:100170738|K00827 alanine-glyoxylate transaminase / (R)-3-amino-2-methylpropionate-pyruvate transaminase [EC:2.6.1.44 2.6.1.40] | (RefSeq) alanine--glyoxylate aminotransferase 2 homolog 3, mitochondrial	Alanine, aspartate and glutamate metabolism (ko00250);Glycine, serine and threonine metabolism (ko00260);Cysteine and methionine metabolism (ko00270);Valine, leucine and isoleucine degradation (ko00280)	[E]	Amino acid transport and metabolism	--	Alanine--glyoxylate aminotransferase 2 homolog 2, mitochondrial (Precursor) GN=AGT3 OS=Arabidopsis thaliana (Mouse-ear cress) PE=1 SV=2	E	Amino acid transport and metabolism	PREDICTED: alanine--glyoxylate aminotransferase 2 homolog 3, mitochondrial [Glycine max]
ONT.18572	--	--	Cellular Component: nucleus (GO:0005634);; Molecular Function: electron carrier activity (GO:0009055);; Molecular Function: protein disulfide oxidoreductase activity (GO:0015035);; Biological Process: cell redox homeostasis (GO:0045454);; Biological Process: oxidation-reduction process (GO:0055114);;	K17479|2.15492e-51|gmx:100779952|K17479 glutaredoxin domain-containing cysteine-rich protein 1 | (RefSeq) uncharacterized protein At5g39865-like	--	[O]	Posttranslational modification, protein turnover, chaperones	--	Uncharacterized protein At5g39865 GN=At5g39865 OS=Arabidopsis thaliana (Mouse-ear cress) PE=2 SV=1	O	Posttranslational modification, protein turnover, chaperones	PREDICTED: uncharacterized protein At5g39865-like [Glycine max]
ONT.20416	--	--	--	--	--	--	--	--	--	S	Function unknown	hypothetical protein glysoja_035995 [Glycine soja]
ONT.13639	--	--	--	--	--	--	--	--	--	--	--	hypothetical protein PHAVU_007G220500g [Phaseolus vulgaris]
ONT.9543	--	--	Molecular Function: oxidoreductase activity (GO:0016491);;	K00434|9.21238e-12|gmx:100802238|K00434 L-ascorbate peroxidase [EC:1.11.1.11] | (RefSeq) probable L-ascorbate peroxidase 6, chloroplastic	Ascorbate and aldarate metabolism (ko00053);Glutathione metabolism (ko00480)	--	--	--	L-ascorbate peroxidase S, chloroplastic/mitochondrial (Precursor) GN=APXS OS=Arabidopsis thaliana (Mouse-ear cress) PE=1 SV=2	P	Inorganic ion transport and metabolism	L-ascorbate peroxidase T, chloroplastic [Glycine soja]
ONT.7027	--	--	Molecular Function: transporter activity (GO:0005215);; Biological Process: oligopeptide transport (GO:0006857);; Cellular Component: integral component of membrane (GO:0016021);;	K14638|1.0615e-35|tcc:TCM_034135|K14638 solute carrier family 15 (peptide/histidine transporter), member 3/4 | (RefSeq) Peptide transporter 5	--	[E]	Amino acid transport and metabolism	--	Protein NRT1/ PTR FAMILY 8.2 GN=F7J8.160 OS=Arabidopsis thaliana (Mouse-ear cress) PE=2 SV=1	E	Amino acid transport and metabolism	Peptide transporter PTR5 [Glycine soja]
ONT.24999	--	--	--	--	--	[O]	Posttranslational modification, protein turnover, chaperones	--	--	--	--	PREDICTED: probable dipeptidyl-peptidase 5-like [Glycine max]
ONT.27737	[DPM]	Cell cycle control, cell division, chromosome partitioning;; Inorganic ion transport and metabolism;; Cell wall/membrane/envelope biogenesis	--	--	--	--	--	--	Multicopper oxidase LPR1 (Precursor) GN=LPR1 OS=Arabidopsis thaliana (Mouse-ear cress) PE=2 SV=1	Q	Secondary metabolites biosynthesis, transport and catabolism	PREDICTED: bilirubin oxidase-like isoform X2 [Glycine max]
ONT.5174	--	--	Cellular Component: intracellular (GO:0005622);; Biological Process: intracellular protein transport (GO:0006886);;	--	--	[U]	Intracellular trafficking, secretion, and vesicular transport	--	--	S	Function unknown	TOM1-like protein 2 [Glycine soja]
ONT.27474	--	--	Molecular Function: ATP binding (GO:0005524);; Molecular Function: hydrolase activity (GO:0016787);;	K11269|1.17894e-54|gmx:100791474|K11269 chromosome transmission fidelity protein 18 | (RefSeq) chromosome transmission fidelity protein 18 homolog	--	[DL]	--	--	--	O	Posttranslational modification, protein turnover, chaperones	PREDICTED: chromosome transmission fidelity protein 18 homolog isoform X1 [Glycine max]
ONT.19835	--	--	Biological Process: metabolic process (GO:0008152);; Cellular Component: integral component of membrane (GO:0016021);; Molecular Function: transferase activity, transferring hexosyl groups (GO:0016758);;	--	--	[GC]	--	--	Crocetin glucosyltransferase 3 GN=GLT3 OS=Crocus sativus (Saffron) PE=1 SV=1	S	Function unknown	PREDICTED: UDP-glycosyltransferase 92A1-like [Glycine max]
ONT.22654	--	--	Molecular Function: ATP binding (GO:0005524);; Biological Process: defense response (GO:0006952);; Biological Process: signal transduction (GO:0007165);; Molecular Function: ADP binding (GO:0043531);;	--	--	--	--	TIR domain;; TIR domain	TMV resistance protein N GN=N OS=Nicotiana glutinosa (Tobacco) PE=1 SV=1	S	Function unknown	unknown [Glycine max]
ONT.12637	--	--	--	--	--	[L]	Replication, recombination and repair	--	--	S	Function unknown	PREDICTED: uncharacterized protein LOC100811756 isoform X1 [Glycine max]
ONT.16226	--	--	Molecular Function: zinc ion binding (GO:0008270);; Cellular Component: integral component of membrane (GO:0016021);;	--	--	[O]	Posttranslational modification, protein turnover, chaperones	--	RING-H2 finger protein ATL75 GN=ATL75 OS=Arabidopsis thaliana (Mouse-ear cress) PE=2 SV=1	O	Posttranslational modification, protein turnover, chaperones	PREDICTED: E3 ubiquitin-protein ligase RING1-like [Glycine max]
ONT.18790	--	--	Cellular Component: integral component of membrane (GO:0016021);;	--	--	--	--	--	--	S	Function unknown	PREDICTED: uncharacterized protein LOC100796589 [Glycine max]
ONT.27186	--	--	--	--	--	--	--	--	--	S	Function unknown	hypothetical protein glysoja_036080 [Glycine soja]
ONT.12411	--	--	Molecular Function: microtubule motor activity (GO:0003777);; Molecular Function: ATP binding (GO:0005524);; Cellular Component: kinesin complex (GO:0005871);; Cellular Component: microtubule (GO:0005874);; Biological Process: microtubule-based movement (GO:0007018);; Molecular Function: microtubule binding (GO:0008017);; Molecular Function: ATPase activity (GO:0016887);;	K10406|6.68799e-17|gmx:100788073|K10406 kinesin family member C2/C3 | (RefSeq) kinesin-4-like	--	--	--	--	--	Z	Cytoskeleton	Kinesin-4 [Glycine soja]
ONT.3192	--	--	--	--	--	--	--	--	--	--	--	hypothetical protein glysoja_035948 [Glycine soja]
ONT.380	--	--	Cellular Component: membrane (GO:0016020);;	--	--	--	--	--	--	S	Function unknown	Sucrose transport protein SUC3 [Glycine soja]
ONT.21278	[T]	Signal transduction mechanisms	Molecular Function: protein serine/threonine kinase activity (GO:0004674);; Molecular Function: ATP binding (GO:0005524);; Biological Process: protein phosphorylation (GO:0006468);;	K08819|2.49172e-66|gmx:100814934|K08819 cyclin-dependent kinase 12/13 [EC:2.7.11.22 2.7.11.23] | (RefSeq) probable serine/threonine-protein kinase At1g54610	--	[D]	Cell cycle control, cell division, chromosome partitioning	--	Probable serine/threonine-protein kinase At1g54610 GN=At1g54610 OS=Arabidopsis thaliana (Mouse-ear cress) PE=1 SV=1	T	Signal transduction mechanisms	PREDICTED: probable serine/threonine-protein kinase At1g54610-like [Glycine max]
ONT.17972	--	--	Molecular Function: hydrolase activity, hydrolyzing O-glycosyl compounds (GO:0004553);; Cellular Component: cell wall (GO:0005618);; Biological Process: xyloglucan metabolic process (GO:0010411);; Molecular Function: xyloglucan:xyloglucosyl transferase activity (GO:0016762);; Biological Process: cell wall biogenesis (GO:0042546);; Cellular Component: apoplast (GO:0048046);; Biological Process: ce…	--	--	--	--	--	Probable xyloglucan endotransglucosylase/hydrolase protein 23 (Precursor) GN=F14M19.90 OS=Arabidopsis thaliana (Mouse-ear cress) PE=2 SV=1	G	Carbohydrate transport and metabolism	PREDICTED: probable xyloglucan endotransglucosylase/hydrolase protein 23 [Glycine max]
ONT.18629	--	--	Cellular Component: integral component of membrane (GO:0016021);;	--	--	--	--	--	--	S	Function unknown	PREDICTED: uncharacterized protein LOC100811854 [Glycine max]
ONT.14195	--	--	--	--	--	--	--	--	--	--	--	hypothetical protein glysoja_030019 [Glycine soja]
ONT.28016	--	--	Biological Process: proteolysis (GO:0006508);; Molecular Function: peptidase activity (GO:0008233);; Molecular Function: zinc ion binding (GO:0008270);; Cellular Component: integral component of membrane (GO:0016021);; Molecular Function: ligase activity (GO:0016874);;	K15692|4.26352e-96|pvu:PHAVU_007G088600g|K15692 E3 ubiquitin-protein ligase RNF13 [EC:2.3.2.27] | (RefSeq) hypothetical protein	--	[O]	Posttranslational modification, protein turnover, chaperones	--	Receptor homology region, transmembrane domain- and RING domain-containing protein 2 (Precursor) GN=P0015C07.39-1 OS=Oryza sativa subsp. japonica (Rice) PE=2 SV=2	O	Posttranslational modification, protein turnover, chaperones	hypothetical protein PHAVU_007G088600g [Phaseolus vulgaris]
ONT.27975	[G]	Carbohydrate transport and metabolism	Cellular Component: vacuolar membrane (GO:0005774);; Biological Process: flavonoid biosynthetic process (GO:0009813);; Biological Process: seed germination (GO:0009845);; Biological Process: seed coat development (GO:0010214);; Biological Process: sterol metabolic process (GO:0016125);; Molecular Function: sterol 3-beta-glucosyltransferase activity (GO:0016906);; Biological Process: lipid glycosy…	K05841|1.53557e-80|gmx:100800091|K05841 sterol 3beta-glucosyltransferase [EC:2.4.1.173] | (RefSeq) sterol 3-beta-glucosyltransferase UGT80B1-like	--	[GC]	--	--	Sterol 3-beta-glucosyltransferase UGT80B1 GN=T10P12.7 OS=Arabidopsis thaliana (Mouse-ear cress) PE=2 SV=1	S	Function unknown	PREDICTED: sterol 3-beta-glucosyltransferase UGT80B1-like isoform X1 [Glycine max]
ONT.18876	--	--	Molecular Function: transaminase activity (GO:0008483);; Biological Process: biosynthetic process (GO:0009058);; Molecular Function: transferase activity, transferring glycosyl groups (GO:0016757);; Biological Process: cellular metabolic process (GO:0044237);; Biological Process: primary metabolic process (GO:0044238);; Biological Process: small molecule metabolic process (GO:0044281);; Biologica…	--	--	--	--	--	--	--	--	PREDICTED: uncharacterized protein LOC102662358 [Glycine max]
ONT.4167	--	--	Cellular Component: integral component of membrane (GO:0016021);;	--	--	--	--	--	--	--	--	PREDICTED: uncharacterized protein LOC100788284 [Glycine max]
ONT.34	--	--	Molecular Function: 6-phosphofructokinase activity (GO:0003872);; Molecular Function: ATP binding (GO:0005524);; Cellular Component: cytoplasm (GO:0005737);; Biological Process: fructose 6-phosphate metabolic process (GO:0006002);; Molecular Function: metal ion binding (GO:0046872);; Biological Process: glycolytic process through fructose-6-phosphate (GO:0061615);;	K00850|1.23091e-24|gmx:100793844|K00850 6-phosphofructokinase 1 [EC:2.7.1.11] | (RefSeq) ATP-dependent 6-phosphofructokinase 3	Glycolysis / Gluconeogenesis (ko00010);Pentose phosphate pathway (ko00030);Fructose and mannose metabolism (ko00051);Galactose metabolism (ko00052);Carbon metabolism (ko01200);Biosynthesis of amino acids (ko01230);RNA degradation (ko03018)	--	--	--	ATP-dependent 6-phosphofructokinase 3 {ECO:0000255|HAMAP-Rule:MF_03186} GN=At4g26270 OS=Arabidopsis thaliana (Mouse-ear cress) PE=1 SV=1	G	Carbohydrate transport and metabolism	PREDICTED: 6-phosphofructokinase 3-like [Glycine max]
ONT.5864	--	--	--	--	--	--	--	--	--	S	Function unknown	PREDICTED: uncharacterized protein At4g14450, chloroplastic-like [Glycine max]
ONT.25251	--	--	--	--	--	--	--	--	--	--	--	PREDICTED: uncharacterized protein LOC102664821 [Glycine max]
ONT.16678	--	--	Molecular Function: serine-type endopeptidase activity (GO:0004252);; Biological Process: proteolysis (GO:0006508);; Cellular Component: integral component of membrane (GO:0016021);;	--	--	[S]	Function unknown	Rhomboid family;; Rhomboid family	--	S	Function unknown	PREDICTED: rhomboid protein 2-like isoform X1 [Glycine max]
ONT.10364	--	--	--	--	--	--	--	--	--	--	--	hypothetical protein glysoja_034551 [Glycine soja]
ONT.6399	--	--	--	--	--	[TU]	--	--	Putative clathrin assembly protein At4g40080 GN=At4g40080 OS=Arabidopsis thaliana (Mouse-ear cress) PE=2 SV=2	U	Intracellular trafficking, secretion, and vesicular transport	PREDICTED: putative clathrin assembly protein At4g40080-like [Glycine max]
ONT.2050	--	--	Molecular Function: nucleotide binding (GO:0000166);; Molecular Function: calmodulin-dependent protein kinase activity (GO:0004683);; Molecular Function: calmodulin binding (GO:0005516);; Cellular Component: nucleus (GO:0005634);; Cellular Component: cytoplasm (GO:0005737);; Cellular Component: plasma membrane (GO:0005886);; Biological Process: abscisic acid-activated signaling pathway (GO:000973…	--	--	--	--	--	--	T	Signal transduction mechanisms	PREDICTED: CDPK-related kinase 7-like isoform X1 [Glycine max]
ONT.2324	[T]	Signal transduction mechanisms	Molecular Function: signal transducer, downstream of receptor, with serine/threonine kinase activity (GO:0004702);; Molecular Function: ATP binding (GO:0005524);; Cellular Component: cytoplasm (GO:0005737);; Cellular Component: integral component of membrane (GO:0016021);; Biological Process: signal transduction by protein phosphorylation (GO:0023014);;	--	--	[T]	Signal transduction mechanisms	--	Mitogen-activated protein kinase kinase kinase YODA GN=YDA OS=Arabidopsis thaliana (Mouse-ear cress) PE=1 SV=1	T	Signal transduction mechanisms	PREDICTED: mitogen-activated protein kinase kinase kinase NPK1-like [Glycine max]
ONT.1978	[R]	General function prediction only	Biological Process: biosynthetic process (GO:0009058);; Molecular Function: isomerase activity (GO:0016853);;	--	--	[R]	General function prediction only	--	--	S	Function unknown	uncharacterized protein LOC100798090 [Glycine max]
ONT.1058	--	--	--	--	--	--	--	--	--	--	--	hypothetical protein glysoja_018257 [Glycine soja]
ONT.19279	--	--	--	--	--	--	--	--	--	--	--	hypothetical protein glysoja_021039 [Glycine soja]
ONT.16872	[E]	Amino acid transport and metabolism	Biological Process: aromatic amino acid family biosynthetic process (GO:0009073);; Cellular Component: chloroplast (GO:0009507);; Molecular Function: hydro-lyase activity (GO:0016836);;	K05359|2.08773e-134|gmx:100809331|K05359 arogenate/prephenate dehydratase [EC:4.2.1.91 4.2.1.51] | (RefSeq) arogenate dehydratase/prephenate dehydratase 6, chloroplastic-like	Phenylalanine, tyrosine and tryptophan biosynthesis (ko00400);Biosynthesis of amino acids (ko01230)	[E]	Amino acid transport and metabolism	--	Arogenate dehydratase/prephenate dehydratase 6, chloroplastic (Precursor) GN=T23G18.10 OS=Arabidopsis thaliana (Mouse-ear cress) PE=1 SV=1	E	Amino acid transport and metabolism	PREDICTED: arogenate dehydratase/prephenate dehydratase 6, chloroplastic-like [Glycine max]
ONT.28159	--	--	--	--	--	--	--	--	Ripening-related protein grip22 (Precursor) GN=grip22 OS=Vitis vinifera (Grape) PE=2 SV=1	S	Function unknown	PREDICTED: ripening-related protein grip22-like [Glycine max]
ONT.827	--	--	Molecular Function: copper ion binding (GO:0005507);; Cellular Component: plant-type cell wall (GO:0009505);; Cellular Component: plasmodesma (GO:0009506);; Molecular Function: oxidoreductase activity, oxidizing metal ions (GO:0016722);; Biological Process: oxidation-reduction process (GO:0055114);;	--	--	[Q]	Secondary metabolites biosynthesis, transport and catabolism	--	--	Q	Secondary metabolites biosynthesis, transport and catabolism	PREDICTED: L-ascorbate oxidase homolog [Glycine max]
ONT.19016	--	--	Molecular Function: transcription factor activity, sequence-specific DNA binding (GO:0003700);; Molecular Function: protein binding (GO:0005515);; Biological Process: response to auxin (GO:0009733);; Biological Process: response to abscisic acid (GO:0009737);; Biological Process: induced systemic resistance, jasmonic acid mediated signaling pathway (GO:0009864);; Biological Process: negative regu…	K09286|1.09921e-18|gmx:100500601|K09286 EREBP-like factor | (RefSeq) ERF6; ethylene-responsive transcription factor 6	--	--	--	--	Ethylene-responsive transcription factor 4 GN=At3g15210 OS=Arabidopsis thaliana (Mouse-ear cress) PE=1 SV=1	K	Transcription	uncharacterized protein LOC100500601 [Glycine max]
ONT.13085	--	--	--	--	--	--	--	--	--	--	--	hypothetical protein glysoja_006019 [Glycine soja]
ONT.16562	--	--	Cellular Component: integral component of membrane (GO:0016021);;	--	--	--	--	--	Thaumatin-like protein 1 (Precursor) OS=Prunus persica (Peach) PE=2 SV=1	S	Function unknown	PREDICTED: thaumatin-like protein 1-like isoform X1 [Glycine max]
ONT.17010	--	--	Cellular Component: integral component of membrane (GO:0016021);;	--	--	--	--	--	--	S	Function unknown	PREDICTED: uncharacterized protein LOC101508890 [Cicer arietinum]
ONT.23596	[T]	Signal transduction mechanisms	Molecular Function: kinase activity (GO:0016301);; Biological Process: phosphorylation (GO:0016310);;	--	--	[T]	Signal transduction mechanisms	--	Serine/threonine-protein kinase EDR1 GN=F22O13.20 OS=Arabidopsis thaliana (Mouse-ear cress) PE=1 SV=1	T	Signal transduction mechanisms	unknown [Lotus japonicus]
ONT.22889	--	--	--	--	--	--	--	--	Protein YLS3 (Precursor) GN=YLS3 OS=Arabidopsis thaliana (Mouse-ear cress) PE=2 SV=1	--	--	PREDICTED: protein YLS3-like [Glycine max]
ONT.11752	--	--	--	K17046|3.24489e-06|gmx:100812080|K17046 protein DEK | (RefSeq) glutamic acid-rich protein-like	--	--	--	--	--	--	--	--
ONT.17161	--	--	--	--	--	--	--	--	--	--	--	hypothetical protein glysoja_044065 [Glycine soja]
ONT.21516	--	--	Molecular Function: protein serine/threonine phosphatase activity (GO:0004722);; Cellular Component: lysosomal membrane (GO:0005765);; Biological Process: signal peptide processing (GO:0006465);; Biological Process: protein dephosphorylation (GO:0006470);; Cellular Component: Golgi-associated vesicle membrane (GO:0030660);; Biological Process: membrane protein proteolysis (GO:0033619);; Molecular…	K01102|1.86563e-39|gmx:100813333|K01102 pyruvate dehydrogenase phosphatase [EC:3.1.3.43] | (RefSeq) probable protein phosphatase 2C 42	--	[T]	Signal transduction mechanisms	--	Probable protein phosphatase 2C 42 GN=At3g17090 OS=Arabidopsis thaliana (Mouse-ear cress) PE=2 SV=1	T	Signal transduction mechanisms	PREDICTED: probable protein phosphatase 2C 42-like [Glycine max]
ONT.6984	--	--	Cellular Component: cytoplasm (GO:0005737);; Biological Process: steroid biosynthetic process (GO:0006694);; Molecular Function: S-adenosylmethionine-dependent methyltransferase activity (GO:0008757);; Cellular Component: integral component of membrane (GO:0016021);; Biological Process: methylation (GO:0032259);;	K08242|7.67342e-45|vvi:100254003|K08242 24-methylenesterol C-methyltransferase [EC:2.1.1.143] | (RefSeq) 24-methylenesterol C-methyltransferase 2	Steroid biosynthesis (ko00100)	[IR]	--	--	24-methylenesterol C-methyltransferase 2 GN=Smt2-1 OS=Oryza sativa subsp. japonica (Rice) PE=2 SV=2	S	Function unknown	PREDICTED: 24-methylenesterol C-methyltransferase 2 [Vitis vinifera]
ONT.5728	--	--	--	--	--	--	--	--	--	--	--	PREDICTED: uncharacterized protein LOC100814969 [Glycine max]
ONT.12546	--	--	--	--	--	--	--	--	--	L	Replication, recombination and repair	Putative aspartic protease [Glycine soja]
ONT.17462	[C]	Energy production and conversion	Molecular Function: FMN binding (GO:0010181);; Biological Process: negative regulation of transcription, DNA-templated (GO:0045892);; Molecular Function: 2-hydroxy-1,4-benzoquinone reductase activity (GO:0050625);; Biological Process: oxidation-reduction process (GO:0055114);;	K03809|1.51664e-132|gmx:100499870|K03809 NAD(P)H dehydrogenase (quinone) [EC:1.6.5.2] | (RefSeq) uncharacterized LOC100499870	Ubiquinone and other terpenoid-quinone biosynthesis (ko00130)	[R]	General function prediction only	NADPH-dependent FMN reductase;; Flavodoxin-like fold	NAD(P)H dehydrogenase (quinone) FQR1 {ECO:0000305} OS=Arabidopsis thaliana (Mouse-ear cress) PE=1 SV=1	S	Function unknown	uncharacterized protein LOC100499870 [Glycine max]
ONT.11906	--	--	Cellular Component: nucleus (GO:0005634);; Biological Process: fatty acid biosynthetic process (GO:0006633);; Biological Process: response to osmotic stress (GO:0006970);; Biological Process: response to wounding (GO:0009611);; Molecular Function: fatty acid elongase activity (GO:0009922);; Biological Process: suberin biosynthetic process (GO:0010345);; Cellular Component: integral component of m…	K15397|7.83192e-35|gmx:100776052|K15397 3-ketoacyl-CoA synthase [EC:2.3.1.199] | (RefSeq) 3-ketoacyl-CoA synthase 4-like	Fatty acid elongation (ko00062)	--	--	--	3-ketoacyl-CoA synthase 17 GN=KCS17 OS=Arabidopsis thaliana (Mouse-ear cress) PE=2 SV=2	I	Lipid transport and metabolism	PREDICTED: 3-ketoacyl-CoA synthase 4-like [Glycine max]
ONT.6462	--	--	--	K19026|7.60872e-103|gmx:100811665|K19026 spatacsin | (RefSeq) uncharacterized LOC100811665	--	[S]	Function unknown	--	--	S	Function unknown	hypothetical protein glysoja_030473 [Glycine soja]
ONT.11239	--	--	--	--	--	--	--	--	--	S	Function unknown	hypothetical protein glysoja_045002, partial [Glycine soja]
ONT.24592	[R]	General function prediction only	Molecular Function: GTP binding (GO:0005525);; Cellular Component: endosome (GO:0005768);; Biological Process: small GTPase mediated signal transduction (GO:0007264);;	K07904|1.44389e-45|gmx:100791062|K07904 Ras-related protein Rab-11A | (RefSeq) ras-related protein Rab11A-like	Endocytosis (ko04144)	[U]	Intracellular trafficking, secretion, and vesicular transport	--	Ras-related protein Rab11A (Precursor) GN=RAB11A OS=Lotus japonicus (Lotus corniculatus var. japonicus) PE=2 SV=1	S	Function unknown	PREDICTED: ras-related protein Rab11A-like [Glycine max]
ONT.17155	--	--	Molecular Function: DNA binding (GO:0003677);; Molecular Function: transcription factor activity, sequence-specific DNA binding (GO:0003700);; Cellular Component: nucleus (GO:0005634);; Biological Process: regulation of transcription, DNA-templated (GO:0006355);;	K09286|4.40452e-57|gmx:100786709|K09286 EREBP-like factor | (RefSeq) ethylene-responsive transcription factor 4-like	--	--	--	--	Ethylene-responsive transcription factor 9 GN=MLN1.14 OS=Arabidopsis thaliana (Mouse-ear cress) PE=2 SV=1	K	Transcription	PREDICTED: ethylene-responsive transcription factor 4-like [Glycine max]
ONT.11324	--	--	Molecular Function: translation initiation factor activity (GO:0003743);; Biological Process: DNA-templated transcription, initiation (GO:0006352);; Biological Process: regulation of transcription, DNA-templated (GO:0006355);; Biological Process: translational initiation (GO:0006413);; Molecular Function: zinc ion binding (GO:0008270);; Molecular Function: kinase activity (GO:0016301);; Biologica…	--	--	--	--	--	--	L	Replication, recombination and repair	Putative aspartic protease [Glycine soja]
ONT.12598	--	--	--	--	--	--	--	--	--	--	--	hypothetical protein PHAVU_004G122800g [Phaseolus vulgaris]
ONT.26186	--	--	--	--	--	--	--	MuDR family transposase	--	S	Function unknown	PREDICTED: uncharacterized protein LOC101512138 [Cicer arietinum]
ONT.18032	--	--	--	--	--	--	--	--	--	--	--	hypothetical protein glysoja_040120 [Glycine soja]
ONT.5985	--	--	Biological Process: defense response (GO:0006952);; Cellular Component: membrane (GO:0016020);; Molecular Function: oxidoreductase activity, acting on CH-OH group of donors (GO:0016614);; Molecular Function: lyase activity (GO:0016829);; Biological Process: cyanide biosynthetic process (GO:0046202);; Molecular Function: flavin adenine dinucleotide binding (GO:0050660);; Biological Process: oxidat…	K08248|4.2944e-33|gmx:100820069|K08248 (R)-mandelonitrile lyase [EC:4.1.2.10] | (RefSeq) (R)-mandelonitrile lyase-like	Cyanoamino acid metabolism (ko00460)	[R]	General function prediction only	--	(R)-mandelonitrile lyase-like (Precursor) GN=At1g73050 OS=Arabidopsis thaliana (Mouse-ear cress) PE=2 SV=1	E	Amino acid transport and metabolism	PREDICTED: (R)-mandelonitrile lyase-like [Glycine max]
ONT.4327	--	--	--	--	--	--	--	--	--	--	--	hypothetical protein PHAVU_009G056100g [Phaseolus vulgaris]
ONT.12951	[G]	Carbohydrate transport and metabolism	Biological Process: maltose metabolic process (GO:0000023);; Molecular Function: alpha-1,4-glucosidase activity (GO:0004558);; Cellular Component: chloroplast (GO:0009507);; Cellular Component: integral component of membrane (GO:0016021);; Molecular Function: carbohydrate binding (GO:0030246);; Molecular Function: maltose alpha-glucosidase activity (GO:0032450);;	--	--	[GMO]	--	Glycosyl hydrolases family 31;; MULE transposase domain;; Glycosyl hydrolases family 31;; Glycosyl hydrolases family 31	Probable glucan 1,3-alpha-glucosidase (Precursor) OS=Oryza sativa subsp. japonica (Rice) PE=3 SV=1	G	Carbohydrate transport and metabolism	PREDICTED: uncharacterized protein LOC100782358 [Glycine max]
ONT.14305	--	--	Molecular Function: DNA binding (GO:0003677);; Molecular Function: transcription factor activity, sequence-specific DNA binding (GO:0003700);; Cellular Component: nucleus (GO:0005634);; Cellular Component: plasma membrane (GO:0005886);; Biological Process: regulation of transcription, DNA-templated (GO:0006355);; Cellular Component: integral component of membrane (GO:0016021);; Molecular Function…	--	--	--	--	K-box region	WAT1-related protein At1g68170 GN=At1g68170 OS=Arabidopsis thaliana (Mouse-ear cress) PE=3 SV=1	--	--	PREDICTED: WAT1-related protein At1g25270-like [Glycine max]
ONT.15744	--	--	Cellular Component: nuclear telomere cap complex (GO:0000783);; Molecular Function: double-stranded telomeric DNA binding (GO:0003691);; Biological Process: telomeric loop formation (GO:0031627);;	--	--	--	--	--	Telomere repeat-binding protein 3 GN=T2E22.13 OS=Arabidopsis thaliana (Mouse-ear cress) PE=1 SV=1	K	Transcription	PREDICTED: telomere repeat-binding protein 1-like isoform X1 [Glycine max]
ONT.10863	[E]	Amino acid transport and metabolism	Molecular Function: transporter activity (GO:0005215);; Biological Process: oligopeptide transport (GO:0006857);; Cellular Component: integral component of membrane (GO:0016021);;	K14638|1.5322e-95|gmx:100804008|K14638 solute carrier family 15 (peptide/histidine transporter), member 3/4 | (RefSeq) protein NRT1/ PTR FAMILY 8.3-like	--	[E]	Amino acid transport and metabolism	POT family	Protein NRT1/ PTR FAMILY 8.3 GN=F14H20.11 OS=Arabidopsis thaliana (Mouse-ear cress) PE=1 SV=1	E	Amino acid transport and metabolism	PREDICTED: peptide transporter PTR2-like isoform X6 [Glycine max]
ONT.12425	--	--	Molecular Function: transcription cofactor activity (GO:0003712);; Molecular Function: histone acetyltransferase activity (GO:0004402);; Cellular Component: nucleus (GO:0005634);; Biological Process: regulation of transcription, DNA-templated (GO:0006355);; Molecular Function: zinc ion binding (GO:0008270);; Molecular Function: oxidoreductase activity (GO:0016491);; Biological Process: histone ac…	--	--	[K]	Transcription	--	BTB/POZ and TAZ domain-containing protein 1 GN=BT1 OS=Arabidopsis thaliana (Mouse-ear cress) PE=1 SV=1	S	Function unknown	BTB/POZ and TAZ domain-containing protein 2 [Glycine soja]
ONT.525	--	--	Molecular Function: binding (GO:0005488);; Biological Process: transcription, DNA-templated (GO:0006351);; Molecular Function: kinase activity (GO:0016301);; Biological Process: phosphorylation (GO:0016310);;	--	--	--	--	--	--	T	Signal transduction mechanisms	Putative aspartic protease [Glycine soja]
ONT.21745	--	--	--	K14432|9.45867e-06|gmx:100101890|K14432 ABA responsive element binding factor | (RefSeq) BZIP10; transcription factor bZIP10	Plant hormone signal transduction (ko04075)	--	--	--	--	S	Function unknown	--
ONT.4377	--	--	--	--	--	--	--	--	--	--	--	hypothetical protein glysoja_019570 [Glycine soja]
ONT.12305	--	--	--	--	--	[L]	Replication, recombination and repair	DDE superfamily endonuclease	--	S	Function unknown	PREDICTED: uncharacterized protein LOC100802708 [Glycine max]
ONT.25082	--	--	Molecular Function: DNA binding (GO:0003677);; Molecular Function: transcription factor activity, sequence-specific DNA binding (GO:0003700);; Biological Process: regulation of transcription, DNA-templated (GO:0006355);; Biological Process: cell cycle (GO:0007049);;	K09422|1.10706e-34|gmx:100803361|K09422 myb proto-oncogene protein, plant | (RefSeq) uncharacterized LOC100803361	--	--	--	--	--	K	Transcription	Myb-related protein B [Glycine soja]
ONT.17635	--	--	Molecular Function: translation initiation factor activity (GO:0003743);; Biological Process: DNA-templated transcription, initiation (GO:0006352);; Biological Process: regulation of transcription, DNA-templated (GO:0006355);; Biological Process: translational initiation (GO:0006413);; Molecular Function: zinc ion binding (GO:0008270);; Molecular Function: kinase activity (GO:0016301);; Biologica…	--	--	--	--	--	--	T	Signal transduction mechanisms	Putative aspartic protease [Glycine soja]
ONT.24057	--	--	--	--	--	--	--	--	--	S	Function unknown	seed maturation protein PM35 [Glycine max]
ONT.18620	--	--	Molecular Function: aspartic-type endopeptidase activity (GO:0004190);; Biological Process: proteolysis (GO:0006508);; Cellular Component: integral component of membrane (GO:0016021);; Biological Process: protein catabolic process (GO:0030163);;	--	--	--	--	--	--	O	Posttranslational modification, protein turnover, chaperones	hypothetical protein PHAVU_006G152800g [Phaseolus vulgaris]
ONT.504	--	--	Molecular Function: copper ion binding (GO:0005507);; Cellular Component: intracellular (GO:0005622);; Biological Process: intracellular protein transport (GO:0006886);; Cellular Component: plant-type cell wall (GO:0009505);; Cellular Component: plasmodesma (GO:0009506);; Biological Process: vesicle-mediated transport (GO:0016192);; Molecular Function: oxidoreductase activity, oxidizing metal ion…	K20177|4.62752e-20|gmx:100777041|K20177 vacuolar protein sorting-associated protein 3 | (RefSeq) transforming growth factor-beta receptor-associated protein 1-like	--	[Q]	Secondary metabolites biosynthesis, transport and catabolism	--	Monocopper oxidase-like protein SKU5 (Precursor) GN=SKU5 OS=Arabidopsis thaliana (Mouse-ear cress) PE=1 SV=1	U	Intracellular trafficking, secretion, and vesicular transport	PREDICTED: transforming growth factor-beta receptor-associated protein 1 homolog [Glycine max]
ONT.3404	--	--	--	--	--	--	--	--	--	--	--	hypothetical protein glysoja_033497 [Glycine soja]
ONT.27744	--	--	--	--	--	[R]	General function prediction only	--	Polygalacturonase inhibitor 1 (Precursor) GN=OJ1019_E02.4 OS=Oryza sativa subsp. japonica (Rice) PE=2 SV=1	S	Function unknown	probably inactive leucine-rich repeat receptor-like protein kinase At3g28040-like precursor [Glycine max]
ONT.8825	--	--	--	--	--	--	--	--	--	S	Function unknown	Hypothetical protein glysoja_009679 [Glycine soja]
ONT.20730	[G]	Carbohydrate transport and metabolism	Cellular Component: integral component of plasma membrane (GO:0005887);; Biological Process: water transport (GO:0006833);; Biological Process: cellular water homeostasis (GO:0009992);; Molecular Function: urea transmembrane transporter activity (GO:0015204);; Molecular Function: water channel activity (GO:0015250);; Molecular Function: glycerol channel activity (GO:0015254);; Biological Process:…	K09874|1.45935e-43|gmx:100815637|K09874 aquaporin NIP | (RefSeq) aquaporin NIP6-1-like	--	[G]	Carbohydrate transport and metabolism	--	Aquaporin NIP6-1 GN=NIP6-1 OS=Arabidopsis thaliana (Mouse-ear cress) PE=1 SV=1	G	Carbohydrate transport and metabolism	PREDICTED: aquaporin NIP6-1-like [Glycine max]
ONT.19181	--	--	Molecular Function: shikimate O-hydroxycinnamoyltransferase activity (GO:0047172);; Molecular Function: anthranilate N-benzoyltransferase activity (GO:0047672);;	--	--	--	--	Transferase family;; Transferase family	Malonyl-coenzyme A:anthocyanin 3-O-glucoside-6&apos;&apos;-O-malonyltransferase {ECO:0000303|PubMed:12481098} OS=Dahlia pinnata (Pinnate dahlia) PE=1 SV=1	--	--	PREDICTED: coumaroyl-CoA:anthocyanidin 3-O-glucoside-6&apos;&apos;-O-coumaroyltransferase 1-like [Glycine max]
ONT.22169	--	--	--	--	--	--	--	--	--	--	--	Xylem serine proteinase 1 [Glycine soja]
ONT.12829	[K]	Transcription	Molecular Function: phosphoprotein phosphatase activity (GO:0004721);; Biological Process: protein dephosphorylation (GO:0006470);;	--	--	[R]	General function prediction only	--	Plant intracellular Ras-group-related LRR protein 4 GN=PIRL4 OS=Arabidopsis thaliana (Mouse-ear cress) PE=1 SV=1	S	Function unknown	PREDICTED: plant intracellular Ras-group-related LRR protein 4-like isoform X1 [Glycine max]
ONT.7357	--	--	Molecular Function: transcription factor activity, sequence-specific DNA binding (GO:0003700);; Biological Process: regulation of transcription, DNA-templated (GO:0006355);; Molecular Function: sequence-specific DNA binding (GO:0043565);;	--	--	--	--	--	Basic leucine zipper 9 GN=F6A4.10 OS=Arabidopsis thaliana (Mouse-ear cress) PE=1 SV=1	K	Transcription	bZIP transcription factor bZIP62 [Glycine max]
ONT.22317	--	--	--	--	--	--	--	--	--	C	Energy production and conversion	hypothetical protein glysoja_015075 [Glycine soja]
ONT.24886	--	--	Cellular Component: integral component of membrane (GO:0016021);;	--	--	--	--	--	--	--	--	hypothetical protein glysoja_047539, partial [Glycine soja]
ONT.3976	--	--	Biological Process: N-terminal protein amino acid acetylation (GO:0006474);; Molecular Function: N-acetyltransferase activity (GO:0008080);;	--	--	--	--	--	--	J	Translation, ribosomal structure and biogenesis	uncharacterized protein LOC100527210 [Glycine max]
ONT.25721	--	--	Molecular Function: DNA binding (GO:0003677);;	--	--	--	--	--	--	--	--	PREDICTED: uncharacterized protein LOC100788594 [Glycine max]
ONT.1047	--	--	--	--	--	--	--	--	--	S	Function unknown	PREDICTED: cell wall protein AWA1-like [Glycine max]
ONT.3432	--	--	--	--	--	[L]	Replication, recombination and repair	DDE superfamily endonuclease;; Plant transposon protein	--	S	Function unknown	PREDICTED: putative nuclease HARBI1 [Glycine max]
ONT.6342	--	--	Molecular Function: transferase activity (GO:0016740);;	K00705|4.7023e-12|gmx:100785271|K00705 4-alpha-glucanotransferase [EC:2.4.1.25] | (RefSeq) 4-alpha-glucanotransferase, chloroplastic/amyloplastic-like	Starch and sucrose metabolism (ko00500)	--	--	--	--	G	Carbohydrate transport and metabolism	hypothetical protein glysoja_010812 [Glycine soja]
ONT.15212	--	--	Cellular Component: integral component of membrane (GO:0016021);;	--	--	--	--	--	--	S	Function unknown	PREDICTED: uncharacterized protein LOC100807280 [Glycine max]
ONT.26498	--	--	Biological Process: metabolic process (GO:0008152);; Molecular Function: hydrolase activity (GO:0016787);;	K14493|1.96496e-20|pvu:PHAVU_001G146300g|K14493 gibberellin receptor GID1 [EC:3.-.-.-] | (RefSeq) hypothetical protein	Plant hormone signal transduction (ko04075)	[V]	Defense mechanisms	--	Gibberellin receptor GID1B GN=T20O10.110 OS=Arabidopsis thaliana (Mouse-ear cress) PE=1 SV=1	I	Lipid transport and metabolism	Gibberellin receptor GID1B [Glycine soja]
ONT.11471	--	--	Cellular Component: integral component of membrane (GO:0016021);;	--	--	--	--	--	--	--	--	hypothetical protein glysoja_039351 [Glycine soja]
ONT.18722	--	--	--	--	--	--	--	--	--	L	Replication, recombination and repair	Putative aspartic protease [Glycine soja]
ONT.10495	--	--	--	--	--	[R]	General function prediction only	--	Pentatricopeptide repeat-containing protein At2g29760, chloroplastic (Precursor) GN=PCMP-H33 OS=Arabidopsis thaliana (Mouse-ear cress) PE=2 SV=1	--	--	PREDICTED: putative pentatricopeptide repeat-containing protein At5g13230, mitochondrial-like [Glycine max]
ONT.9004	--	--	--	--	--	--	--	--	--	S	Function unknown	PREDICTED: uncharacterized protein LOC100817049 [Glycine max]
ONT.8174	--	--	--	--	--	--	--	--	--	--	--	unknown [Glycine max]
ONT.14698	--	--	--	--	--	--	--	--	--	S	Function unknown	PREDICTED: putative uncharacterized protein DDB_G0271606-like isoform X1 [Cicer arietinum]
ONT.6844	--	--	Cellular Component: integral component of membrane (GO:0016021);;	--	--	--	--	zinc-binding in reverse transcriptase	--	--	--	hypothetical protein glysoja_040669, partial [Glycine soja]
ONT.21381	--	--	--	--	--	--	--	--	F-box protein CPR30 GN=CPR30 OS=Arabidopsis thaliana (Mouse-ear cress) PE=1 SV=2	S	Function unknown	PREDICTED: F-box protein CPR30-like isoform X1 [Glycine max]
ONT.26816	--	--	--	--	--	--	--	--	--	S	Function unknown	hypothetical protein glysoja_002185 [Glycine soja]
ONT.22479	--	--	Molecular Function: malate dehydrogenase (decarboxylating) (NAD+) activity (GO:0004471);; Molecular Function: malate dehydrogenase (decarboxylating) (NADP+) activity (GO:0004473);; Biological Process: pyruvate metabolic process (GO:0006090);; Biological Process: malate metabolic process (GO:0006108);; Biological Process: fatty acid biosynthetic process (GO:0006633);; Molecular Function: zinc ion …	K00029|9.23797e-21|gmx:100784112|K00029 malate dehydrogenase (oxaloacetate-decarboxylating)(NADP+) [EC:1.1.1.40] | (RefSeq) NADP-dependent malic enzyme-like	Pyruvate metabolism (ko00620);Carbon fixation in photosynthetic organisms (ko00710);Carbon metabolism (ko01200)	[C]	Energy production and conversion	--	NADP-dependent malic enzyme 4, chloroplastic (Precursor) GN=NADP-ME4 OS=Arabidopsis thaliana (Mouse-ear cress) PE=1 SV=1	C	Energy production and conversion	PREDICTED: NADP-dependent malic enzyme-like [Glycine max]
ONT.18886	--	--	Molecular Function: protein kinase activity (GO:0004672);; Molecular Function: ATP binding (GO:0005524);; Biological Process: protein phosphorylation (GO:0006468);; Cellular Component: integral component of membrane (GO:0016021);;	--	--	--	--	--	Probable inactive receptor kinase At1g27190 (Precursor) GN=At1g27190 OS=Arabidopsis thaliana (Mouse-ear cress) PE=1 SV=1	--	--	PREDICTED: probably inactive leucine-rich repeat receptor-like protein kinase At5g48380-like [Glycine max]
ONT.9611	--	--	Cellular Component: nucleus (GO:0005634);;	--	--	[L]	Replication, recombination and repair	DDE superfamily endonuclease	--	S	Function unknown	PREDICTED: putative nuclease HARBI1-like [Cicer arietinum]
ONT.14061	--	--	--	--	--	--	--	--	--	U	Intracellular trafficking, secretion, and vesicular transport	Autophagy protein 5, partial [Glycine soja]
ONT.24591	--	--	Molecular Function: transferase activity (GO:0016740);; Biological Process: methylation (GO:0032259);;	K15334|1.58012e-106|gmx:100808598|K15334 multisite-specific tRNA:(cytosine-C5)-methyltransferase [EC:2.1.1.202] | (RefSeq) tRNA (cytosine(34)-C(5))-methyltransferase-like	--	[J]	Translation, ribosomal structure and biogenesis	--	--	J	Translation, ribosomal structure and biogenesis	PREDICTED: tRNA (cytosine(34)-C(5))-methyltransferase-like isoform X2 [Glycine max]
ONT.25776	[Z]	Cytoskeleton	Molecular Function: ATP binding (GO:0005524);; Cellular Component: cytoplasm (GO:0005737);; Cellular Component: cytoskeleton (GO:0005856);;	K10355|0|gmx:100781831|K10355 actin, other eukaryote | (RefSeq) Soy120, actin; actin-11-like	--	[Z]	Cytoskeleton	--	Actin-66 (Fragment) OS=Solanum tuberosum (Potato) PE=3 SV=1	Z	Cytoskeleton	Actin-11 [Glycine soja]
ONT.9015	--	--	Molecular Function: diacylglycerol O-acyltransferase activity (GO:0004144);; Biological Process: proteolysis (GO:0006508);; Molecular Function: cysteine-type peptidase activity (GO:0008234);; Cellular Component: plastoglobule (GO:0010287);; Cellular Component: integral component of membrane (GO:0016021);; Biological Process: phytol metabolic process (GO:0033306);;	--	--	--	--	--	Acyltransferase-like protein At3g26840, chloroplastic (Precursor) GN=At3g26840 OS=Arabidopsis thaliana (Mouse-ear cress) PE=2 SV=1	S	Function unknown	PREDICTED: acyltransferase-like protein At3g26840, chloroplastic-like isoform X2 [Glycine max]
ONT.4535	--	--	--	K14484|1.25121e-11|gmx:100802759|K14484 auxin-responsive protein IAA | (RefSeq) auxin-responsive protein IAA29-like	Plant hormone signal transduction (ko04075)	--	--	--	--	K	Transcription	uncharacterized protein LOC100802759 [Glycine max]
ONT.3359	--	--	Biological Process: cell morphogenesis (GO:0000902);; Molecular Function: actin binding (GO:0003779);; Biological Process: cytoskeleton organization (GO:0007010);;	K16810|3.44931e-95|gmx:100819271|K16810 TBCC domain-containing protein 1 | (RefSeq) TBCC domain-containing protein 1	--	[S]	Function unknown	--	--	S	Function unknown	PREDICTED: TBCC domain-containing protein 1-like [Glycine max]
ONT.6153	[H]	Coenzyme transport and metabolism	Molecular Function: 6,7-dimethyl-8-ribityllumazine synthase activity (GO:0000906);; Biological Process: riboflavin biosynthetic process (GO:0009231);; Cellular Component: chloroplast stroma (GO:0009570);;	K00794|2.19996e-63|gmx:100798694|K00794 6,7-dimethyl-8-ribityllumazine synthase [EC:2.5.1.78] | (RefSeq) 6,7-dimethyl-8-ribityllumazine synthase, chloroplastic-like	Riboflavin metabolism (ko00740)	[H]	Coenzyme transport and metabolism	--	6,7-dimethyl-8-ribityllumazine synthase, chloroplastic (Precursor) GN=At2g44050 OS=Arabidopsis thaliana (Mouse-ear cress) PE=2 SV=1	H	Coenzyme transport and metabolism	PREDICTED: 6,7-dimethyl-8-ribityllumazine synthase, chloroplastic-like isoform X1 [Glycine max]
ONT.17200	--	--	Molecular Function: protein serine/threonine kinase activity (GO:0004674);; Molecular Function: protein binding (GO:0005515);; Molecular Function: ATP binding (GO:0005524);; Cellular Component: nucleus (GO:0005634);; Cellular Component: cytosol (GO:0005829);; Biological Process: protein phosphorylation (GO:0006468);; Biological Process: response to salt stress (GO:0009651);; Biological Process: r…	K14498|1.67864e-40|gmx:100809324|K14498 serine/threonine-protein kinase SRK2 [EC:2.7.11.1] | (RefSeq) serine/threonine-protein kinase SRK2A-like	Plant hormone signal transduction (ko04075)	[T]	Signal transduction mechanisms	--	Serine/threonine-protein kinase SRK2A GN=At1g10940 OS=Arabidopsis thaliana (Mouse-ear cress) PE=1 SV=1	T	Signal transduction mechanisms	unknown [Medicago truncatula]
ONT.9318	--	--	Molecular Function: acetyl-CoA carboxylase activity (GO:0003989);; Biological Process: fatty acid biosynthetic process (GO:0006633);; Cellular Component: acetyl-CoA carboxylase complex (GO:0009317);; Molecular Function: transferase activity (GO:0016740);;	K01962|1.33686e-57|gmx:100037462|K01962 acetyl-CoA carboxylase carboxyl transferase subunit alpha [EC:6.4.1.2] | (RefSeq) ACCA-2; alfa-carboxyltransferase precursor	Fatty acid biosynthesis (ko00061);Pyruvate metabolism (ko00620);Propanoate metabolism (ko00640);Carbon metabolism (ko01200);Fatty acid metabolism (ko01212)	--	--	--	Acetyl-coenzyme A carboxylase carboxyl transferase subunit alpha, chloroplastic (Precursor) GN=CAC3 OS=Arabidopsis thaliana (Mouse-ear cress) PE=1 SV=1	--	--	Acetyl-coenzyme A carboxylase carboxyl transferase subunit alpha, chloroplastic, partial [Glycine soja]
ONT.15911	--	--	Molecular Function: iron ion binding (GO:0005506);; Molecular Function: dioxygenase activity (GO:0051213);; Biological Process: oxidation-reduction process (GO:0055114);;	--	--	--	--	--	--	S	Function unknown	uncharacterized protein LOC100794065 [Glycine max]
ONT.24942	--	--	Molecular Function: transcription factor activity, sequence-specific DNA binding (GO:0003700);; Molecular Function: sequence-specific DNA binding (GO:0043565);; Biological Process: positive regulation of transcription, DNA-templated (GO:0045893);;	--	--	--	--	--	Probable WRKY transcription factor 20 GN=WRKY20 OS=Arabidopsis thaliana (Mouse-ear cress) PE=2 SV=1	K	Transcription	PREDICTED: probable WRKY transcription factor 20-like isoform X2 [Glycine max]
ONT.19258	--	--	Molecular Function: DNA binding (GO:0003677);; Cellular Component: nucleus (GO:0005634);; Biological Process: regulation of transcription, DNA-templated (GO:0006355);;	--	--	--	--	--	Myb family transcription factor APL GN=APL OS=Arabidopsis thaliana (Mouse-ear cress) PE=2 SV=2	K	Transcription	Myb family transcription factor APL [Glycine soja]
ONT.22071	--	--	--	--	--	--	--	--	--	--	--	hypothetical protein glysoja_020751 [Glycine soja]
ONT.3098	--	--	Biological Process: cutin biosynthetic process (GO:0010143);; Cellular Component: integral component of membrane (GO:0016021);; Biological Process: dephosphorylation (GO:0016311);; Molecular Function: phosphatase activity (GO:0016791);; Molecular Function: glycerol-3-phosphate 2-O-acyltransferase activity (GO:0090447);;	K13508|5.26139e-58|gmx:100817242|K13508 glycerol-3-phosphate acyltransferase [EC:2.3.1.15] | (RefSeq) glycerol-3-phosphate 2-O-acyltransferase 6-like	Glycerolipid metabolism (ko00561);Glycerophospholipid metabolism (ko00564)	--	--	--	Glycerol-3-phosphate 2-O-acyltransferase 6 GN=GPAT6 OS=Arabidopsis thaliana (Mouse-ear cress) PE=1 SV=1	I	Lipid transport and metabolism	PREDICTED: glycerol-3-phosphate 2-O-acyltransferase 6-like [Glycine max]
ONT.13451	--	--	Biological Process: single-organism process (GO:0044699);;	K03676|3.02727e-18|mtr:MTR_7g108260|K03676 glutaredoxin 3 | (RefSeq) monothiol glutaredoxin-S2 protein	--	[O]	Posttranslational modification, protein turnover, chaperones	--	Monothiol glutaredoxin-S1 OS=Arabidopsis thaliana (Mouse-ear cress) PE=3 SV=1	O	Posttranslational modification, protein turnover, chaperones	unknown [Glycine max]
ONT.23708	[J]	Translation, ribosomal structure and biogenesis	Cellular Component: EKC/KEOPS complex (GO:0000408);; Biological Process: tRNA threonylcarbamoyladenosine modification (GO:0002949);; Cellular Component: cytosol (GO:0005829);; Molecular Function: hydrolase activity (GO:0016787);;	K01409|1.84593e-77|gmx:100791556|K01409 N6-L-threonylcarbamoyladenine synthase [EC:2.3.1.234] | (RefSeq) probable tRNA N6-adenosine threonylcarbamoyltransferase	--	[O]	Posttranslational modification, protein turnover, chaperones	--	--	O	Posttranslational modification, protein turnover, chaperones	PREDICTED: probable tRNA N6-adenosine threonylcarbamoyltransferase-like [Glycine max]
ONT.26236	--	--	Molecular Function: RNA polymerase II transcription corepressor activity (GO:0001106);; Molecular Function: chromatin binding (GO:0003682);; Cellular Component: DNA-directed RNA polymerase II, core complex (GO:0005665);; Molecular Function: microtubule-severing ATPase activity (GO:0008568);; Biological Process: negative regulation of phosphatase activity (GO:0010923);; Molecular Function: phospha…	K17560|9.16081e-47|gmx:100781544|K17560 unconventional prefoldin RPB5 interactor 1 | (RefSeq) RNA polymerase II subunit 5-mediating protein homolog	--	[S]	Function unknown	--	--	S	Function unknown	PREDICTED: RNA polymerase II subunit 5-mediating protein homolog isoform X1 [Glycine max]
ONT.12969	[QV]	Secondary metabolites biosynthesis, transport and catabolism;; Defense mechanisms	Molecular Function: iron ion binding (GO:0005506);; Biological Process: multicellular organism development (GO:0007275);; Biological Process: abscisic acid metabolic process (GO:0009687);; Biological Process: brassinosteroid homeostasis (GO:0010268);; Molecular Function: (+)-abscisic acid 8'-hydroxylase activity (GO:0010295);; Cellular Component: integral component of membrane (GO:0016021);; Biol…	K09843|2.621e-67|gmx:100170674|K09843 (+)-abscisic acid 8'-hydroxylase [EC:1.14.13.93] | (RefSeq) abscisic acid 8'-hydroxylase	Carotenoid biosynthesis (ko00906)	[QI]	--	--	Abscisic acid 8&apos;-hydroxylase 2 OS=Oryza sativa subsp. japonica (Rice) PE=2 SV=1	Q	Secondary metabolites biosynthesis, transport and catabolism	abscisic acid 8&apos;-hydroxylase [Glycine max]
ONT.23178	--	--	Molecular Function: signal transducer activity (GO:0004871);; Cellular Component: intracellular (GO:0005622);; Cellular Component: plasmodesma (GO:0009506);; Biological Process: calcium-mediated signaling (GO:0019722);;	--	--	--	--	--	Protein RALF-like 33 (Precursor) OS=Arabidopsis thaliana (Mouse-ear cress) PE=2 SV=1	S	Function unknown	PREDICTED: rapid alkalinization factor 23-like [Glycine max]
ONT.2520	--	--	--	K10357|8.59667e-09|gmx:100817933|K10357 myosin V | (RefSeq) myosin-12	--	--	--	--	--	Z	Cytoskeleton	Myosin-J heavy chain [Glycine soja]
ONT.1017	--	--	Molecular Function: peptidase activity (GO:0008233);;	--	--	--	--	--	--	S	Function unknown	hypothetical protein glysoja_018320 [Glycine soja]
ONT.25660	[T]	Signal transduction mechanisms	Molecular Function: protein kinase activity (GO:0004672);; Molecular Function: ATP binding (GO:0005524);; Biological Process: protein phosphorylation (GO:0006468);;	--	--	[T]	Signal transduction mechanisms	Protein tyrosine kinase;; Protein kinase domain;; Protein tyrosine kinase	Serine/threonine-protein kinase CDL1 {ECO:0000305} OS=Arabidopsis thaliana (Mouse-ear cress) PE=1 SV=1	T	Signal transduction mechanisms	PREDICTED: receptor-like protein kinase FERONIA-like [Glycine max]
ONT.21426	--	--	--	--	--	--	--	--	--	S	Function unknown	PREDICTED: uncharacterized protein LOC102668411 [Glycine max]
ONT.27742	--	--	--	--	--	--	--	--	--	--	--	hypothetical protein glysoja_020086 [Glycine soja]
ONT.17646	--	--	--	--	--	--	--	--	--	--	--	PREDICTED: uncharacterized protein LOC102662036 [Glycine max]
ONT.3511	--	--	--	--	--	--	--	--	--	--	--	PREDICTED: uncharacterized protein LOC102667295 isoform X1 [Glycine max]
ONT.962	--	--	--	--	--	--	--	--	--	--	--	hypothetical protein glysoja_018904 [Glycine soja]
ONT.27775	[J]	Translation, ribosomal structure and biogenesis	Molecular Function: DNA binding (GO:0003677);; Molecular Function: RNA binding (GO:0003723);; Molecular Function: structural constituent of ribosome (GO:0003735);; Cellular Component: nucleus (GO:0005634);; Biological Process: translation (GO:0006412);; Molecular Function: zinc ion binding (GO:0008270);; Cellular Component: integral component of membrane (GO:0016021);; Cellular Component: cytosol…	K02980|1.79957e-18|vvi:100241311|K02980 small subunit ribosomal protein S29e | (RefSeq) 40S ribosomal protein S29	Ribosome (ko03010)	[J]	Translation, ribosomal structure and biogenesis	Ribosomal protein S14p/S29e	40S ribosomal protein S29 GN=RPS29 OS=Triticum aestivum (Wheat) PE=1 SV=1	J	Translation, ribosomal structure and biogenesis	ribosomal protein S29 [Hyacinthus orientalis]
ONT.17517	--	--	Molecular Function: DNA binding (GO:0003677);; Molecular Function: transcription factor activity, sequence-specific DNA binding (GO:0003700);; Cellular Component: nucleus (GO:0005634);; Biological Process: regulation of transcription, DNA-templated (GO:0006355);;	K09286|2.65517e-21|gmx:100500601|K09286 EREBP-like factor | (RefSeq) ERF6; ethylene-responsive transcription factor 6	--	--	--	--	Ethylene-responsive transcription factor 4 GN=At3g15210 OS=Arabidopsis thaliana (Mouse-ear cress) PE=1 SV=1	K	Transcription	uncharacterized protein LOC100500601 [Glycine max]
ONT.1608	[V]	Defense mechanisms	Biological Process: drug transmembrane transport (GO:0006855);; Molecular Function: drug transmembrane transporter activity (GO:0015238);; Molecular Function: antiporter activity (GO:0015297);; Cellular Component: integral component of membrane (GO:0016021);;	K03327|1.07542e-97|gmx:100794753|K03327 multidrug resistance protein, MATE family | (RefSeq) protein DETOXIFICATION 54-like	--	[R]	General function prediction only	--	MATE efflux family protein LAL5 GN=MDB19.3 OS=Arabidopsis thaliana (Mouse-ear cress) PE=2 SV=1	V	Defense mechanisms	Putative transporter [Glycine soja]
ONT.12050	--	--	Cellular Component: integral component of membrane (GO:0016021);;	--	--	--	--	--	--	--	--	hypothetical protein MTR_2g027550 [Medicago truncatula]
ONT.23771	--	--	--	--	--	--	--	Early nodulin 93 ENOD93 protein	Early nodulin-93 OS=Glycine max (Soybean) PE=2 SV=1	S	Function unknown	uncharacterized protein LOC100306683 [Glycine max]
ONT.7118	--	--	Molecular Function: transmembrane receptor protein tyrosine kinase activity (GO:0004714);; Molecular Function: ATP binding (GO:0005524);; Biological Process: peptidyl-tyrosine phosphorylation (GO:0018108);;	--	--	--	--	--	Probable inactive receptor kinase At5g67200 (Precursor) GN=At5g67200 OS=Arabidopsis thaliana (Mouse-ear cress) PE=1 SV=1	--	--	PREDICTED: probable inactive receptor kinase At5g67200-like [Glycine max]
ONT.16106	--	--	Molecular Function: transcription factor activity, transcription factor binding (GO:0000989);; Molecular Function: transcription factor activity, sequence-specific DNA binding (GO:0003700);; Cellular Component: nucleus (GO:0005634);; Biological Process: regulation of transcription, DNA-templated (GO:0006355);; Biological Process: response to ethylene (GO:0009723);; Biological Process: response to…	K14494|1.00637e-33|gmx:547719|K14494 DELLA protein | (RefSeq) GAI2, GmGAI2; DELLA protein GAI 2	Plant hormone signal transduction (ko04075)	--	--	--	DELLA protein GAIP GN=GAIP OS=Cucurbita maxima (Pumpkin) PE=2 SV=1	K	Transcription	GAI2 [Glycine max]
ONT.20054	--	--	--	--	--	--	--	--	--	--	--	hypothetical protein glysoja_045308 [Glycine soja]
ONT.28267	--	--	Cellular Component: mitochondrial outer membrane translocase complex (GO:0005742);; Cellular Component: cytosol (GO:0005829);; Biological Process: protein import into mitochondrial outer membrane (GO:0045040);;	--	--	--	--	--	--	S	Function unknown	PREDICTED: uncharacterized protein LOC100786164 [Glycine max]
ONT.2931	--	--	--	--	--	--	--	--	--	L	Replication, recombination and repair	PREDICTED: uncharacterized serine-rich protein C215.13-like [Glycine max]
ONT.21073	--	--	--	K09264|1.36358e-13|gmx:100808145|K09264 MADS-box transcription factor, plant | (RefSeq) MADS-box transcription factor 23-like	--	--	--	--	--	K	Transcription	MADS-box transcription factor 27 [Glycine soja]
ONT.28063	[R]	General function prediction only	Molecular Function: zinc ion binding (GO:0008270);;	--	--	--	--	VWA / Hh protein intein-like;; von Willebrand factor type A domain;; von Willebrand factor type A domain;; von Willebrand factor type A domain;; von Willebrand factor type A domain;; von Willebrand factor type A domain;; RING-H2 zinc finger domain;; Ring finger domain;; RING-like zinc finger;; Zinc finger, C3HC4 type (RING finger);; Zinc finger, C3HC4 type (RING finger);; Anaphase-promoting compl…	--	S	Function unknown	PREDICTED: uncharacterized protein LOC100813569 [Glycine max]
ONT.20383	--	--	--	--	--	--	--	--	--	--	--	hypothetical protein glysoja_046184 [Glycine soja]
ONT.18877	--	--	Molecular Function: orotate phosphoribosyltransferase activity (GO:0004588);; Molecular Function: orotidine-5'-phosphate decarboxylase activity (GO:0004590);; Biological Process: 'de novo' pyrimidine nucleobase biosynthetic process (GO:0006207);; Biological Process: pyrimidine nucleotide biosynthetic process (GO:0006221);; Biological Process: nucleoside metabolic process (GO:0009116);;	--	--	[F]	Nucleotide transport and metabolism	--	Orotidine 5&apos;-phosphate decarboxylase GN=T14E10.40 OS=Arabidopsis thaliana (Mouse-ear cress) PE=2 SV=2	--	--	PREDICTED: uncharacterized protein LOC102662358 [Glycine max]
ONT.14211	[E]	Amino acid transport and metabolism	Cellular Component: endoplasmic reticulum (GO:0005783);; Molecular Function: hydrolase activity, acting on carbon-nitrogen (but not peptide) bonds, in linear amidines (GO:0016813);; Biological Process: cellular amide metabolic process (GO:0043603);; Biological Process: cellular nitrogen compound catabolic process (GO:0044270);; Biological Process: heterocycle catabolic process (GO:0046700);; Biol…	K18151|1.29497e-159|gmx:100797579|K18151 ureidoglycolate amidohydrolase [EC:3.5.1.116] | (RefSeq) uncharacterized LOC100797579	Purine metabolism (ko00230)	--	--	--	Ureidoglycolate hydrolase (Precursor) GN=K9D7.10 OS=Arabidopsis thaliana (Mouse-ear cress) PE=1 SV=1	E	Amino acid transport and metabolism	Putative hydrolase [Glycine soja]
ONT.22559	--	--	--	--	--	--	--	Plant transposase (Ptta/En/Spm family)	--	S	Function unknown	PREDICTED: uncharacterized protein LOC102670097 isoform X2 [Glycine max]
ONT.10325	--	--	Molecular Function: calcium ion binding (GO:0005509);; Molecular Function: calcium-dependent phospholipid binding (GO:0005544);;	--	--	[U]	Intracellular trafficking, secretion, and vesicular transport	--	Annexin D5 GN=T23K23.6 OS=Arabidopsis thaliana (Mouse-ear cress) PE=2 SV=2	S	Function unknown	Annexin D5 [Glycine soja]
ONT.27603	--	--	--	K01657|2.24092e-27|gmx:100783691|K01657 anthranilate synthase component I [EC:4.1.3.27] | (RefSeq) anthranilate synthase alpha subunit 2, chloroplastic-like	Phenylalanine, tyrosine and tryptophan biosynthesis (ko00400);Biosynthesis of amino acids (ko01230)	--	--	--	--	E	Amino acid transport and metabolism	Anthranilate synthase component I-2, chloroplastic [Glycine soja]
ONT.27876	--	--	Biological Process: sulfate assimilation (GO:0000103);; Molecular Function: adenylylsulfate kinase activity (GO:0004020);; Cellular Component: chloroplast (GO:0009507);; Molecular Function: nucleotidyltransferase activity (GO:0016779);;	K13811|2.13936e-26|gmx:100817530|K13811 3'-phosphoadenosine 5'-phosphosulfate synthase [EC:2.7.7.4 2.7.1.25] | (RefSeq) ATP sulfurylase 1, chloroplastic	Purine metabolism (ko00230);Monobactam biosynthesis (ko00261);Selenocompound metabolism (ko00450);Sulfur metabolism (ko00920)	[P]	Inorganic ion transport and metabolism	--	ATP sulfurylase 1, chloroplastic (Precursor) GN=APS1 OS=Arabidopsis thaliana (Mouse-ear cress) PE=1 SV=1	P	Inorganic ion transport and metabolism	PREDICTED: ATP sulfurylase 1, chloroplastic-like [Glycine max]
ONT.12524	--	--	Biological Process: flavonoid metabolic process (GO:0009812);; Molecular Function: UDP-glucosyltransferase activity (GO:0035251);;	--	--	[GC]	--	--	Isoflavone 7-O-glucosyltransferase 1 (Precursor) GN=Glyma16g29400 OS=Glycine max (Soybean) PE=1 SV=1	S	Function unknown	PREDICTED: isoflavone 7-O-glucosyltransferase 1-like [Glycine max]
ONT.8708	--	--	Molecular Function: protein dimerization activity (GO:0046983);;	--	--	--	--	--	Transcription factor bHLH18 GN=T30L20.1 OS=Arabidopsis thaliana (Mouse-ear cress) PE=2 SV=1	--	--	PREDICTED: transcription factor bHLH18-like [Glycine max]
ONT.20854	--	--	Cellular Component: integral component of membrane (GO:0016021);;	--	--	--	--	--	--	S	Function unknown	PREDICTED: uncharacterized protein LOC100819194 [Glycine max]
ONT.27889	[I]	Lipid transport and metabolism	Biological Process: metabolic process (GO:0008152);; Cellular Component: membrane (GO:0016020);; Molecular Function: hydrolase activity (GO:0016787);;	--	--	[V]	Defense mechanisms	--	Carboxylesterase 1 GN=CXE1 OS=Actinidia eriantha (Velvet vine) PE=1 SV=1	I	Lipid transport and metabolism	PREDICTED: carboxylesterase 1-like [Glycine max]
ONT.3748	--	--	Molecular Function: nucleotide binding (GO:0000166);; Molecular Function: monooxygenase activity (GO:0004497);; Molecular Function: coenzyme binding (GO:0050662);; Biological Process: oxidation-reduction process (GO:0055114);;	K11816|1.28718e-32|pvu:PHAVU_001G202200g|K11816 indole-3-pyruvate monooxygenase [EC:1.14.13.168] | (RefSeq) hypothetical protein	Tryptophan metabolism (ko00380)	[Q]	Secondary metabolites biosynthesis, transport and catabolism	--	Probable indole-3-pyruvate monooxygenase YUCCA11 GN=F24J8.6 OS=Arabidopsis thaliana (Mouse-ear cress) PE=2 SV=1	P	Inorganic ion transport and metabolism	Flavin-containing monooxygenase YUCCA10, partial [Glycine soja]
ONT.17029	--	--	--	K09286|6.8326e-06|pvu:PHAVU_011G125200g|K09286 EREBP-like factor | (RefSeq) hypothetical protein	--	--	--	--	Ethylene-responsive transcription factor 4 GN=ERF4 OS=Nicotiana sylvestris (Wood tobacco) PE=2 SV=1	K	Transcription	PREDICTED: ethylene-responsive transcription factor 3-like [Nicotiana tomentosiformis]
ONT.17248	--	--	Biological Process: protein transport (GO:0015031);; Cellular Component: membrane coat (GO:0030117);;	K11824|0|gmx:100798273|K11824 AP-2 complex subunit alpha | (RefSeq) AP-2 complex subunit alpha-1-like	Endocytosis (ko04144)	[U]	Intracellular trafficking, secretion, and vesicular transport	--	AP-2 complex subunit alpha-1 GN=ALPHA-ADR OS=Arabidopsis thaliana (Mouse-ear cress) PE=1 SV=1	U	Intracellular trafficking, secretion, and vesicular transport	PREDICTED: AP-2 complex subunit alpha-1-like isoform X1 [Glycine max]
ONT.9942	--	--	Cellular Component: cytoplasm (GO:0005737);; Cellular Component: integral component of membrane (GO:0016021);; Biological Process: metal ion transport (GO:0030001);; Molecular Function: transition metal ion binding (GO:0046914);; Biological Process: cellular transition metal ion homeostasis (GO:0046916);;	--	--	--	--	--	--	S	Function unknown	PREDICTED: uncharacterized protein LOC102666282 [Glycine max]
ONT.24587	--	--	Molecular Function: transcription factor activity, sequence-specific DNA binding (GO:0003700);; Cellular Component: nucleus (GO:0005634);; Biological Process: regulation of transcription, DNA-templated (GO:0006355);; Molecular Function: sequence-specific DNA binding (GO:0043565);;	K09338|9.70892e-98|gmx:100777924|K09338 homeobox-leucine zipper protein | (RefSeq) homeobox-leucine zipper protein ATHB-6	--	[K]	Transcription	Homeobox domain;; Homeobox KN domain	Homeobox-leucine zipper protein ATHB-16 GN=ATHB-16 OS=Arabidopsis thaliana (Mouse-ear cress) PE=2 SV=2	K	Transcription	PREDICTED: homeobox-leucine zipper protein ATHB-6-like [Glycine max]
ONT.20678	--	--	Cellular Component: integral component of membrane (GO:0016021);;	--	--	--	--	--	Thaumatin-like protein 1 (Precursor) GN=TL1 OS=Pyrus pyrifolia (Chinese pear) PE=1 SV=1	S	Function unknown	PREDICTED: thaumatin-like protein 1-like [Glycine max]
ONT.6364	[I]	Lipid transport and metabolism	Molecular Function: phosphogluconate dehydrogenase (decarboxylating) activity (GO:0004616);; Molecular Function: NAD binding (GO:0051287);; Biological Process: oxidation-reduction process (GO:0055114);;	--	--	[R]	General function prediction only	--	Probable 3-hydroxyisobutyrate dehydrogenase-like 2, mitochondrial GN=At1g71170 OS=Arabidopsis thaliana (Mouse-ear cress) PE=2 SV=1	I	Lipid transport and metabolism	PREDICTED: probable 3-hydroxyisobutyrate dehydrogenase-like 3, mitochondrial-like [Glycine max]
ONT.27519	--	--	Cellular Component: integral component of membrane (GO:0016021);;	--	--	--	--	--	--	S	Function unknown	hypothetical protein glysoja_036942 [Glycine soja]
ONT.9443	--	--	--	--	--	--	--	--	--	--	--	PREDICTED: uncharacterized protein LOC102668087 [Glycine max]
ONT.20213	--	--	--	--	--	--	--	--	--	S	Function unknown	--
ONT.16600	--	--	--	K00801|1.47024e-16|fve:101299914|K00801 farnesyl-diphosphate farnesyltransferase [EC:2.5.1.21] | (RefSeq) squalene synthase-like	Steroid biosynthesis (ko00100);Sesquiterpenoid and triterpenoid biosynthesis (ko00909)	[I]	Lipid transport and metabolism	--	Squalene synthase GN=SQS1 OS=Arabidopsis thaliana (Mouse-ear cress) PE=1 SV=1	I	Lipid transport and metabolism	PREDICTED: squalene synthase-like [Fragaria vesca subsp. vesca]
ONT.20453	--	--	Molecular Function: protein binding (GO:0005515);; Cellular Component: nucleus (GO:0005634);; Biological Process: cellular sodium ion homeostasis (GO:0006883);; Biological Process: cellular potassium ion homeostasis (GO:0030007);; Biological Process: negative regulation of sequence-specific DNA binding transcription factor activity (GO:0043433);; Biological Process: negative regulation of respons…	--	--	--	--	--	--	--	--	PREDICTED: pollen-specific leucine-rich repeat extensin-like protein 2-like [Glycine max]
ONT.7014	--	--	Biological Process: response to auxin (GO:0009733);;	K14488|3.84903e-82|gmx:100786027|K14488 SAUR family protein | (RefSeq) auxin-induced protein 6B-like	Plant hormone signal transduction (ko04075)	--	--	--	Auxin-induced protein 6B OS=Glycine max (Soybean) PE=2 SV=1	S	Function unknown	PREDICTED: auxin-induced protein 6B-like [Glycine max]
ONT.14891	--	--	--	--	--	--	--	--	--	--	--	PREDICTED: uncharacterized protein LOC102659842 [Glycine max]
ONT.10921	--	--	--	K08900|2.47231e-36|gmx:100783574|K08900 mitochondrial chaperone BCS1 | (RefSeq) ATP-dependent zinc metalloprotease FtsH 2-like	--	--	--	--	--	O	Posttranslational modification, protein turnover, chaperones	PREDICTED: uncharacterized protein LOC100783574 [Glycine max]
ONT.14357	--	--	Molecular Function: ATP binding (GO:0005524);; Cellular Component: plasma membrane (GO:0005886);; Biological Process: suberin biosynthetic process (GO:0010345);; Cellular Component: integral component of membrane (GO:0016021);; Molecular Function: ATPase activity, coupled to transmembrane movement of substances (GO:0042626);; Biological Process: transmembrane transport (GO:0055085);;	--	--	[Q]	Secondary metabolites biosynthesis, transport and catabolism	ABC transporter	ABC transporter G family member 20 GN=F4P12.210 OS=Arabidopsis thaliana (Mouse-ear cress) PE=2 SV=1	V	Defense mechanisms	ABC transporter G family member 2 [Glycine soja]
ONT.2676	--	--	Cellular Component: mitochondrial matrix (GO:0005759);;	--	--	[C]	Energy production and conversion	--	--	S	Function unknown	uncharacterized protein LOC100527468 [Glycine max]
ONT.16978	--	--	--	--	--	--	--	--	--	S	Function unknown	hypothetical protein glysoja_020824, partial [Glycine soja]
ONT.8026	--	--	--	--	--	[L]	Replication, recombination and repair	--	--	S	Function unknown	PREDICTED: uncharacterized protein LOC100500306 [Glycine max]
ONT.16991	--	--	--	--	--	--	--	--	--	S	Function unknown	hypothetical protein glysoja_017184 [Glycine soja]
ONT.17100	--	--	Molecular Function: calcium ion binding (GO:0005509);;	K10840|6.03735e-41|gmx:100527035|K10840 centrin-2 | (RefSeq) uncharacterized LOC100527035	Nucleotide excision repair (ko03420)	[ZD]	--	--	Calcium-binding protein PBP1 GN=F24B18.11 OS=Arabidopsis thaliana (Mouse-ear cress) PE=1 SV=1	DTZ	Cell cycle control, cell division, chromosome partitioning;; Signal transduction mechanisms;; Cytoskeleton	uncharacterized protein LOC100527035 [Glycine max]
ONT.4204	--	--	--	--	--	--	--	--	--	--	--	hypothetical protein glysoja_013796 [Glycine soja]
ONT.12993	--	--	Molecular Function: nucleotide binding (GO:0000166);; Molecular Function: RNA binding (GO:0003723);; Molecular Function: metal ion binding (GO:0046872);;	--	--	--	--	--	Zinc finger CCCH domain-containing protein 22 OS=Oryza sativa subsp. japonica (Rice) PE=2 SV=2	S	Function unknown	Zinc finger CCCH domain-containing protein 53 [Glycine soja]
ONT.13835	--	--	--	--	--	--	--	--	--	--	--	Putative ribonuclease H protein, partial [Glycine soja]
ONT.8086	--	--	--	K12127|1.60239e-53|gmx:100271889|K12127 pseudo-response regulator 1 | (RefSeq) TOC1; timing of CAB expression 1	Circadian rhythm - plant (ko04712)	[K]	Transcription	--	Two-component response regulator-like APRR1 GN=MFB13.16 OS=Arabidopsis thaliana (Mouse-ear cress) PE=1 SV=1	K	Transcription	timing of CAB expression 1 [Glycine max]
ONT.9642	[J]	Translation, ribosomal structure and biogenesis	Molecular Function: nucleotide binding (GO:0000166);; Molecular Function: RNA binding (GO:0003723);; Cellular Component: cytosol (GO:0005829);;	K13126|0|gmx:100780329|K13126 polyadenylate-binding protein | (RefSeq) polyadenylate-binding protein 2	RNA transport (ko03013);mRNA surveillance pathway (ko03015);RNA degradation (ko03018)	[AJ]	--	--	Polyadenylate-binding protein 2 GN=PAB2 OS=Arabidopsis thaliana (Mouse-ear cress) PE=1 SV=1	S	Function unknown	PREDICTED: polyadenylate-binding protein 8-like [Glycine max]
ONT.18796	--	--	Molecular Function: transcription factor activity, sequence-specific DNA binding (GO:0003700);; Molecular Function: protein binding (GO:0005515);; Biological Process: response to abscisic acid (GO:0009737);; Biological Process: induced systemic resistance, jasmonic acid mediated signaling pathway (GO:0009864);; Biological Process: negative regulation of ethylene-activated signaling pathway (GO:00…	K09286|5.34581e-20|gmx:100170742|K09286 EREBP-like factor | (RefSeq) ethylene-responsive element binding factor 4	--	--	--	--	Ethylene-responsive transcription factor 4 GN=At3g15210 OS=Arabidopsis thaliana (Mouse-ear cress) PE=1 SV=1	K	Transcription	ethylene-responsive element binding factor 4 [Glycine max]
ONT.19190	--	--	Molecular Function: hydrolase activity, hydrolyzing O-glycosyl compounds (GO:0004553);; Cellular Component: cell wall (GO:0005618);; Biological Process: xyloglucan metabolic process (GO:0010411);; Molecular Function: xyloglucan:xyloglucosyl transferase activity (GO:0016762);; Biological Process: cell wall biogenesis (GO:0042546);; Cellular Component: apoplast (GO:0048046);; Biological Process: ce…	K08235|1.89377e-84|gmx:100801567|K08235 xyloglucan:xyloglucosyl transferase [EC:2.4.1.207] | (RefSeq) xyloglucan endotransglucosylase/hydrolase protein 9	--	--	--	--	Xyloglucan endotransglucosylase/hydrolase protein 9 (Precursor) GN=F4C21.14 OS=Arabidopsis thaliana (Mouse-ear cress) PE=2 SV=2	G	Carbohydrate transport and metabolism	PREDICTED: xyloglucan endotransglucosylase/hydrolase protein 9 [Glycine max]
ONT.6574	--	--	--	--	--	--	--	--	Protein P21 OS=Glycine max (Soybean) PE=1 SV=1	S	Function unknown	PREDICTED: protein P21-like [Glycine max]
ONT.24282	--	--	Molecular Function: transmembrane receptor protein tyrosine kinase activity (GO:0004714);; Molecular Function: ATP binding (GO:0005524);; Cellular Component: integral component of membrane (GO:0016021);; Biological Process: peptidyl-tyrosine phosphorylation (GO:0018108);; Molecular Function: carbohydrate binding (GO:0030246);;	K04733|5.52154e-108|gmx:100305427|K04733 interleukin-1 receptor-associated kinase 4 [EC:2.7.11.1] | (RefSeq) lectin-like receptor kinase	--	--	--	--	L-type lectin-domain containing receptor kinase IX.1 (Precursor) GN=LECRK91 OS=Arabidopsis thaliana (Mouse-ear cress) PE=2 SV=1	T	Signal transduction mechanisms	L-type lectin-domain containing receptor kinase IX.1 [Glycine soja]
ONT.4379	--	--	Molecular Function: DNA binding (GO:0003677);; Molecular Function: transcription factor activity, sequence-specific DNA binding (GO:0003700);; Cellular Component: nucleus (GO:0005634);; Biological Process: regulation of transcription, DNA-templated (GO:0006355);;	K09286|3.82501e-58|gmx:100801528|K09286 EREBP-like factor | (RefSeq) DREB2; ethylene-responsive transcription factor RAP2-1	--	--	--	--	Ethylene-responsive transcription factor ERF010 GN=ERF010 OS=Arabidopsis thaliana (Mouse-ear cress) PE=2 SV=1	K	Transcription	dehydration-responsive element binding protein 2 [Glycine max]
ONT.432	--	--	Molecular Function: RNA binding (GO:0003723);;	K03260|2.97144e-112|gmx:100790680|K03260 translation initiation factor 4G | (RefSeq) eukaryotic translation initiation factor 4G-like	RNA transport (ko03013)	[J]	Translation, ribosomal structure and biogenesis	--	Eukaryotic translation initiation factor 4G GN=F27H5_30 OS=Arabidopsis thaliana (Mouse-ear cress) PE=1 SV=2	J	Translation, ribosomal structure and biogenesis	PREDICTED: eukaryotic translation initiation factor 4G-like isoform X2 [Glycine max]
ONT.24426	--	--	--	--	--	--	--	--	--	--	--	hypothetical protein glysoja_008679 [Glycine soja]
ONT.7437	--	--	Cellular Component: spliceosomal complex (GO:0005681);;	K12869|1.75257e-28|mtr:MTR_5g009520|K12869 crooked neck | (RefSeq) cell cycle control protein crooked neck protein, putative	Spliceosome (ko03040)	[D]	Cell cycle control, cell division, chromosome partitioning	--	--	A	RNA processing and modification	hypothetical protein CISIN_1g015351mg [Citrus sinensis]
ONT.9548	--	--	Cellular Component: chloroplast (GO:0009507);; Cellular Component: integral component of membrane (GO:0016021);;	--	--	[O]	Posttranslational modification, protein turnover, chaperones	--	--	C	Energy production and conversion	Chaperone protein dnaJ 20, chloroplastic [Glycine soja]
ONT.4360	[M]	Cell wall/membrane/envelope biogenesis	Cellular Component: Golgi apparatus (GO:0005794);; Biological Process: plant-type secondary cell wall biogenesis (GO:0009834);; Molecular Function: glucuronosyltransferase activity (GO:0015020);; Cellular Component: integral component of membrane (GO:0016021);; Biological Process: xylan biosynthetic process (GO:0045492);;	K20890|1.70216e-119|gmx:100812365|K20890 xylan alpha-glucuronosyltransferase [EC:2.4.1.-] | (RefSeq) UDP-glucuronate:xylan alpha-glucuronosyltransferase 2-like	--	[G]	Carbohydrate transport and metabolism	--	UDP-glucuronate:xylan alpha-glucuronosyltransferase 2 GN=F17M5.90/F17M5.100 OS=Arabidopsis thaliana (Mouse-ear cress) PE=2 SV=1	O	Posttranslational modification, protein turnover, chaperones	PREDICTED: UDP-glucuronate:xylan alpha-glucuronosyltransferase 2-like isoform X2 [Glycine max]
ONT.14750	--	--	Cellular Component: chloroplast (GO:0009507);;	--	--	--	--	--	--	S	Function unknown	PREDICTED: uncharacterized protein LOC100779341 [Glycine max]
ONT.24802	--	--	Cellular Component: integral component of membrane (GO:0016021);;	--	--	--	--	--	--	S	Function unknown	hypothetical protein glysoja_033748 [Glycine soja]
ONT.23711	--	--	Biological Process: carbohydrate metabolic process (GO:0005975);; Cellular Component: integral component of membrane (GO:0016021);; Molecular Function: hydrolase activity, acting on glycosyl bonds (GO:0016798);;	K07964|7.71999e-32|gmx:100792087|K07964 heparanase [EC:3.2.1.166] | (RefSeq) heparanase-like protein 3-like	Glycosaminoglycan degradation (ko00531)	--	--	--	Heparanase-like protein 3 (Precursor) GN=At5g34940 OS=Arabidopsis thaliana (Mouse-ear cress) PE=2 SV=2	G	Carbohydrate transport and metabolism	Heparanase-like protein 3 [Glycine soja]
ONT.18807	--	--	Molecular Function: transcription factor activity, sequence-specific DNA binding (GO:0003700);; Biological Process: regulation of transcription, DNA-templated (GO:0006355);; Molecular Function: sequence-specific DNA binding (GO:0043565);;	--	--	--	--	--	--	S	Function unknown	PREDICTED: ras guanine nucleotide exchange factor G-like [Glycine max]
ONT.27284	--	--	Biological Process: ribosomal small subunit assembly (GO:0000028);; Molecular Function: structural constituent of ribosome (GO:0003735);; Biological Process: translation (GO:0006412);; Cellular Component: cytosolic small ribosomal subunit (GO:0022627);;	K02962|1.06768e-49|gmx:100527036|K02962 small subunit ribosomal protein S17e | (RefSeq) uncharacterized LOC100527036	Ribosome (ko03010)	[J]	Translation, ribosomal structure and biogenesis	--	40S ribosomal protein S17 GN=RPS17 OS=Solanum lycopersicum (Tomato) PE=2 SV=3	J	Translation, ribosomal structure and biogenesis	uncharacterized protein LOC100527036 [Glycine max]
ONT.25825	--	--	Cellular Component: integral component of membrane (GO:0016021);;	--	--	--	--	--	--	--	--	Clathrin interactor EPSIN 2 [Glycine soja]
ONT.13837	--	--	Cellular Component: integral component of membrane (GO:0016021);;	--	--	--	--	--	--	S	Function unknown	hypothetical protein PHAVU_007G245300g [Phaseolus vulgaris]
ONT.6912	--	--	Cellular Component: integral component of membrane (GO:0016021);;	--	--	--	--	--	--	--	--	PREDICTED: uncharacterized protein LOC100805098 [Glycine max]
ONT.24296	--	--	Molecular Function: GTPase activity (GO:0003924);; Molecular Function: signal transducer activity (GO:0004871);; Molecular Function: GTPase inhibitor activity (GO:0005095);; Molecular Function: GTP binding (GO:0005525);; Biological Process: G-protein coupled receptor signaling pathway (GO:0007186);; Molecular Function: channel regulator activity (GO:0016247);; Molecular Function: G-protein beta/g…	K19729|3.93978e-16|pxb:103929651|K19729 guanine nucleotide-binding protein G(t) subunit alpha 3 | (RefSeq) guanine nucleotide-binding protein alpha-1 subunit	--	[DT]	--	--	Guanine nucleotide-binding protein alpha-2 subunit GN=GPA2 OS=Pisum sativum (Garden pea) PE=2 SV=1	S	Function unknown	PREDICTED: guanine nucleotide-binding protein alpha-1 subunit [Pyrus x bretschneideri]
ONT.8253	--	--	Molecular Function: ATP binding (GO:0005524);; Cellular Component: endoplasmic reticulum (GO:0005783);; Molecular Function: ATPase-coupled arsenite transmembrane transporter activity (GO:0015446);; Biological Process: protein insertion into ER membrane (GO:0045048);; Molecular Function: metal ion binding (GO:0046872);; Biological Process: cation transmembrane transport (GO:0098655);; Biological P…	K01551|2.51389e-30|gmx:100816517|K01551 arsenite-transporting ATPase [EC:3.6.3.16] | (RefSeq) ATPase ASNA1 homolog	--	[P]	Inorganic ion transport and metabolism	--	--	P	Inorganic ion transport and metabolism	hypothetical protein glysoja_037860, partial [Glycine soja]
ONT.21084	--	--	--	--	--	--	--	--	--	--	--	hypothetical protein glysoja_005631 [Glycine soja]
ONT.14255	--	--	Molecular Function: hydrolase activity, hydrolyzing O-glycosyl compounds (GO:0004553);; Biological Process: lipid metabolic process (GO:0006629);; Cellular Component: membrane (GO:0016020);;	K17108|1.52118e-32|gmx:100817476|K17108 non-lysosomal glucosylceramidase [EC:3.2.1.45] | (RefSeq) non-lysosomal glucosylceramidase-like	Other glycan degradation (ko00511);Sphingolipid metabolism (ko00600)	[G]	Carbohydrate transport and metabolism	--	--	G	Carbohydrate transport and metabolism	PREDICTED: non-lysosomal glucosylceramidase-like [Glycine max]
ONT.502	--	--	Molecular Function: ATP-dependent peptidase activity (GO:0004176);; Molecular Function: non-membrane spanning protein tyrosine kinase activity (GO:0004715);; Molecular Function: ATP binding (GO:0005524);; Biological Process: proteolysis (GO:0006508);; Molecular Function: zinc ion binding (GO:0008270);; Cellular Component: integral component of membrane (GO:0016021);; Biological Process: peptidyl-…	--	--	[O]	Posttranslational modification, protein turnover, chaperones	--	--	O	Posttranslational modification, protein turnover, chaperones	unknown [Lotus japonicus]
ONT.24143	--	--	Molecular Function: DNA clamp loader activity (GO:0003689);; Molecular Function: ATP binding (GO:0005524);; Cellular Component: nucleus (GO:0005634);; Cellular Component: DNA replication factor C complex (GO:0005663);; Biological Process: DNA-dependent DNA replication (GO:0006261);; Biological Process: embryo development ending in seed dormancy (GO:0009793);;	K10756|8.69987e-119|gmx:100807039|K10756 replication factor C subunit 3/5 | (RefSeq) replication factor C subunit 3	DNA replication (ko03030);Nucleotide excision repair (ko03420);Mismatch repair (ko03430)	[DL]	--	--	Replication factor C subunit 3 GN=At5g27740 OS=Arabidopsis thaliana (Mouse-ear cress) PE=2 SV=1	L	Replication, recombination and repair	PREDICTED: replication factor C subunit 3-like isoform X1 [Glycine max]
ONT.11400	--	--	Molecular Function: DNA binding (GO:0003677);; Cellular Component: nucleus (GO:0005634);;	--	--	--	--	--	--	--	--	hypothetical protein glysoja_004044 [Glycine soja]
ONT.25184	--	--	--	--	--	[R]	General function prediction only	--	--	L	Replication, recombination and repair	hypothetical protein [Lotus japonicus]
ONT.1219	--	--	Molecular Function: methylmalonate-semialdehyde dehydrogenase (acylating) activity (GO:0004491);; Biological Process: regulation of transcription, DNA-templated (GO:0006355);; Biological Process: oxidation-reduction process (GO:0055114);;	--	--	--	--	--	--	S	Function unknown	PREDICTED: uncharacterized protein LOC100805365 isoform X1 [Glycine max]
ONT.316	--	--	Cellular Component: chloroplast stroma (GO:0009570);; Molecular Function: protein-lysine N-methyltransferase activity (GO:0016279);; Biological Process: peptidyl-lysine trimethylation (GO:0018023);; Biological Process: peptidyl-lysine monomethylation (GO:0018026);; Molecular Function: [ribulose-bisphosphate carboxylase]-lysine N-methyltransferase activity (GO:0030785);;	K00592|1.15093e-43|gmx:100801721|K00592 [ribulose-bisphosphate carboxylase]-lysine N-methyltransferase [EC:2.1.1.127] | (RefSeq) ribulose-1,5 bisphosphate carboxylase/oxygenase large subunit N-methyltransferase, chloroplastic-like	--	[R]	General function prediction only	--	Ribulose-1,5 bisphosphate carboxylase/oxygenase large subunit N-methyltransferase, chloroplastic (Precursor) GN=RBCMT OS=Pisum sativum (Garden pea) PE=1 SV=1	S	Function unknown	PREDICTED: ribulose-1,5 bisphosphate carboxylase/oxygenase large subunit N-methyltransferase, chloroplastic-like [Glycine max]
ONT.18390	--	--	--	--	--	[L]	Replication, recombination and repair	--	--	S	Function unknown	PREDICTED: putative nuclease HARBI1-like [Glycine max]
ONT.15826	--	--	Cellular Component: integral component of membrane (GO:0016021);;	--	--	--	--	Fasciclin domain	Fasciclin-like arabinogalactan protein 11 (Precursor) GN=FLA11 OS=Arabidopsis thaliana (Mouse-ear cress) PE=2 SV=2	--	--	PREDICTED: fasciclin-like arabinogalactan protein 12-like [Glycine max]
ONT.7354	[S]	Function unknown	Cellular Component: membrane (GO:0016020);;	--	--	--	--	--	--	S	Function unknown	PREDICTED: uncharacterized protein LOC100780305 [Glycine max]
ONT.9154	--	--	Molecular Function: RNA polymerase II regulatory region sequence-specific DNA binding (GO:0000977);; Molecular Function: RNA polymerase II transcription factor binding (GO:0001085);; Molecular Function: transcriptional activator activity, RNA polymerase II transcription regulatory region sequence-specific binding (GO:0001228);; Molecular Function: chromatin binding (GO:0003682);; Cellular Compone…	--	--	--	--	--	--	K	Transcription	PREDICTED: GATA transcription factor 2-like isoform X1 [Glycine max]
ONT.7299	--	--	--	--	--	--	--	--	--	S	Function unknown	EG45-like domain containing protein [Glycine soja]
ONT.14533	--	--	Biological Process: sulfate assimilation (GO:0000103);; Molecular Function: nucleotide binding (GO:0000166);; Molecular Function: adenylylsulfate kinase activity (GO:0004020);; Molecular Function: sulfate adenylyltransferase (ATP) activity (GO:0004781);; Cellular Component: chloroplast (GO:0009507);; Biological Process: phosphorylation (GO:0016310);;	K13811|1.42984e-66|gmx:547634|K13811 3'-phosphoadenosine 5'-phosphosulfate synthase [EC:2.7.7.4 2.7.1.25] | (RefSeq) ATP sulfurylase	Purine metabolism (ko00230);Monobactam biosynthesis (ko00261);Selenocompound metabolism (ko00450);Sulfur metabolism (ko00920)	[P]	Inorganic ion transport and metabolism	--	ATP sulfurylase 1, chloroplastic (Precursor) GN=APS1 OS=Arabidopsis thaliana (Mouse-ear cress) PE=1 SV=1	P	Inorganic ion transport and metabolism	ATP sulfurylase 1, chloroplastic [Glycine soja]
ONT.7752	--	--	Molecular Function: iron ion transmembrane transporter activity (GO:0005381);; Molecular Function: manganese ion transmembrane transporter activity (GO:0005384);; Cellular Component: endoplasmic reticulum (GO:0005783);; Biological Process: intracellular sequestering of iron ion (GO:0006880);; Cellular Component: ER body (GO:0010168);; Cellular Component: integral component of membrane (GO:0016021…	--	--	--	--	--	Membrane protein of ER body 2 GN=MEB2 OS=Arabidopsis thaliana (Mouse-ear cress) PE=1 SV=1	S	Function unknown	hypothetical protein PHAVU_009G040800g [Phaseolus vulgaris]
ONT.3654	[F]	Nucleotide transport and metabolism	Molecular Function: ribonucleoside-diphosphate reductase activity, thioredoxin disulfide as acceptor (GO:0004748);; Cellular Component: ribonucleoside-diphosphate reductase complex (GO:0005971);; Biological Process: deoxyribonucleotide biosynthetic process (GO:0009263);;	K10808|1.01011e-79|gmx:100779885|K10808 ribonucleoside-diphosphate reductase subunit M2 [EC:1.17.4.1] | (RefSeq) ribonucleoside-diphosphate reductase small chain-like	Purine metabolism (ko00230);Pyrimidine metabolism (ko00240);Glutathione metabolism (ko00480)	[F]	Nucleotide transport and metabolism	--	Ribonucleoside-diphosphate reductase small chain OS=Nicotiana tabacum (Common tobacco) PE=2 SV=1	F	Nucleotide transport and metabolism	PREDICTED: ribonucleoside-diphosphate reductase small chain-like [Glycine max]
ONT.23153	--	--	--	K01662|2.76322e-13|gmx:100789279|K01662 1-deoxy-D-xylulose-5-phosphate synthase [EC:2.2.1.7] | (RefSeq) probable 1-deoxy-D-xylulose-5-phosphate synthase, chloroplastic	Thiamine metabolism (ko00730);Terpenoid backbone biosynthesis (ko00900)	--	--	--	--	H	Coenzyme transport and metabolism	PREDICTED: probable 1-deoxy-D-xylulose-5-phosphate synthase, chloroplastic-like [Glycine max]
ONT.26901	--	--	--	--	--	--	--	--	--	S	Function unknown	PREDICTED: uncharacterized protein LOC100806287 [Glycine max]
ONT.26509	--	--	--	--	--	--	--	--	--	--	--	hypothetical protein glysoja_033497 [Glycine soja]
ONT.10242	--	--	Cellular Component: mitochondrion (GO:0005739);; Biological Process: negative regulation of catalytic activity (GO:0043086);; Molecular Function: pectinesterase inhibitor activity (GO:0046910);;	--	--	--	--	--	21 kDa protein (Precursor) OS=Daucus carota (Wild carrot) PE=2 SV=1	S	Function unknown	unknown [Lotus japonicus]
ONT.24258	--	--	--	K15199|5.15914e-48|gmx:100814813|K15199 general transcription factor 3C polypeptide 1 | (RefSeq) uncharacterized LOC100814813	--	--	--	--	--	S	Function unknown	PREDICTED: uncharacterized protein LOC100814813 isoform X1 [Glycine max]
ONT.5513	--	--	--	--	--	--	--	--	--	S	Function unknown	PREDICTED: serine/threonine-protein phosphatase 7 long form homolog isoform X2 [Glycine max]
ONT.20066	--	--	Molecular Function: hydrolase activity (GO:0016787);;	--	--	[I]	Lipid transport and metabolism	--	Patatin-like protein 2 GN=PLP2 OS=Arabidopsis thaliana (Mouse-ear cress) PE=1 SV=1	S	Function unknown	PREDICTED: patatin-05 [Glycine max]
ONT.24375	--	--	Molecular Function: DNA binding (GO:0003677);; Molecular Function: transcription factor activity, sequence-specific DNA binding (GO:0003700);; Cellular Component: nucleus (GO:0005634);; Biological Process: regulation of transcription, DNA-templated (GO:0006355);;	K09286|7.51593e-41|gmx:100810839|K09286 EREBP-like factor | (RefSeq) ethylene-responsive transcription factor RAP2-1-like	--	--	--	--	Ethylene-responsive transcription factor ERF010 GN=ERF010 OS=Arabidopsis thaliana (Mouse-ear cress) PE=2 SV=1	K	Transcription	PREDICTED: ethylene-responsive transcription factor RAP2-1-like [Glycine max]
ONT.5555	[T]	Signal transduction mechanisms	Molecular Function: transmembrane receptor protein tyrosine kinase activity (GO:0004714);; Molecular Function: ATP binding (GO:0005524);; Cellular Component: plasma membrane (GO:0005886);; Cellular Component: integral component of membrane (GO:0016021);; Biological Process: peptidyl-tyrosine phosphorylation (GO:0018108);; Molecular Function: tau-protein kinase activity (GO:0050321);;	--	--	--	--	--	Probable inactive receptor kinase At2g26730 (Precursor) GN=At2g26730 OS=Arabidopsis thaliana (Mouse-ear cress) PE=1 SV=1	S	Function unknown	hypothetical protein PHAVU_003G159700g [Phaseolus vulgaris]
ONT.19254	--	--	Cellular Component: nucleus (GO:0005634);; Cellular Component: cytoplasm (GO:0005737);; Biological Process: carbohydrate metabolic process (GO:0005975);; Cellular Component: integral component of membrane (GO:0016021);; Molecular Function: polysaccharide binding (GO:0030247);; Molecular Function: glucan endo-1,3-beta-D-glucosidase activity (GO:0042973);; Cellular Component: anchored component of …	--	--	--	--	--	Glucan endo-1,3-beta-glucosidase 14 (Precursor) GN=At2g27500 OS=Arabidopsis thaliana (Mouse-ear cress) PE=1 SV=2	G	Carbohydrate transport and metabolism	PREDICTED: glucan endo-1,3-beta-glucosidase 14-like [Glycine max]
ONT.24987	--	--	--	--	--	--	--	--	--	--	--	hypothetical protein glysoja_006395, partial [Glycine soja]
ONT.11417	[O]	Posttranslational modification, protein turnover, chaperones	Molecular Function: ATP binding (GO:0005524);; Molecular Function: peptidase activity (GO:0008233);; Cellular Component: proteasome regulatory particle, base subcomplex (GO:0008540);; Molecular Function: microtubule-severing ATPase activity (GO:0008568);; Molecular Function: TBP-class protein binding (GO:0017025);; Biological Process: ubiquitin-dependent ERAD pathway (GO:0030433);; Cellular Compo…	K03061|1.63389e-27|dosa:Os02t0784700-00|K03061 26S proteasome regulatory subunit T1 | (RAP-DB) Os02g0784700; Similar to 26S protease regulatory subunit 7 (Fragment).	Proteasome (ko03050)	[O]	Posttranslational modification, protein turnover, chaperones	--	26S protease regulatory subunit 7 GN=RPT1 OS=Prunus persica (Peach) PE=2 SV=1	O	Posttranslational modification, protein turnover, chaperones	26S proteasome ATPase subunit [Lemna minor]
ONT.25146	--	--	--	--	--	--	--	--	--	--	--	PREDICTED: fibroin heavy chain-like [Glycine max]
ONT.18558	--	--	Molecular Function: aspartic-type endopeptidase activity (GO:0004190);; Cellular Component: cell wall (GO:0005618);; Biological Process: proteolysis (GO:0006508);; Biological Process: protein catabolic process (GO:0030163);;	--	--	[O]	Posttranslational modification, protein turnover, chaperones	--	--	O	Posttranslational modification, protein turnover, chaperones	uncharacterized protein LOC100819698 precursor [Glycine max]
ONT.25362	--	--	--	--	--	--	--	--	--	--	--	Reticulocyte-binding protein 2 like a [Glycine soja]
ONT.15139	--	--	--	--	--	[R]	General function prediction only	--	--	S	Function unknown	hypothetical protein PHAVU_002G003700g [Phaseolus vulgaris]
ONT.28553	--	--	--	--	--	--	--	--	--	--	--	PREDICTED: uncharacterized protein LOC100817717 [Glycine max]
ONT.10189	--	--	Molecular Function: DNA binding (GO:0003677);; Molecular Function: transcription factor activity, sequence-specific DNA binding (GO:0003700);; Cellular Component: nucleus (GO:0005634);; Biological Process: regulation of transcription, DNA-templated (GO:0006355);;	K09286|1.78242e-58|gmx:100778201|K09286 EREBP-like factor | (RefSeq) ethylene-responsive transcription factor TINY-like	--	--	--	--	Dehydration-responsive element-binding protein 3 GN=F15N18.180 OS=Arabidopsis thaliana (Mouse-ear cress) PE=2 SV=1	K	Transcription	PREDICTED: dehydration-responsive element-binding protein 3-like [Glycine max]
ONT.8377	--	--	Cellular Component: integral component of membrane (GO:0016021);;	--	--	--	--	--	--	S	Function unknown	hypothetical protein glysoja_042329 [Glycine soja]
ONT.13199	[IQR]	Lipid transport and metabolism;; Secondary metabolites biosynthesis, transport and catabolism;; General function prediction only	Molecular Function: carbonyl reductase (NADPH) activity (GO:0004090);; Biological Process: oxidation-reduction process (GO:0055114);;	K15095|1.21967e-138|pvu:PHAVU_008G068600g|K15095 (+)-neomenthol dehydrogenase [EC:1.1.1.208] | (RefSeq) hypothetical protein	Monoterpenoid biosynthesis (ko00902)	[Q]	Secondary metabolites biosynthesis, transport and catabolism	short chain dehydrogenase	(+)-neomenthol dehydrogenase GN=SDR1 OS=Arabidopsis thaliana (Mouse-ear cress) PE=1 SV=1	S	Function unknown	(+)-neomenthol dehydrogenase [Glycine soja]
ONT.13494	--	--	--	--	--	[R]	General function prediction only	PPR repeat;; PPR repeat family	Pentatricopeptide repeat-containing protein At4g02820, mitochondrial (Precursor) GN=At4g02820 OS=Arabidopsis thaliana (Mouse-ear cress) PE=2 SV=1	S	Function unknown	PREDICTED: pentatricopeptide repeat-containing protein At4g02820, mitochondrial-like [Glycine max]
ONT.24250	--	--	--	--	--	[L]	Replication, recombination and repair	DDE superfamily endonuclease;; DDE superfamily endonuclease	--	S	Function unknown	PREDICTED: putative nuclease HARBI1-like [Glycine max]
ONT.6257	--	--	Molecular Function: hydrolase activity, hydrolyzing O-glycosyl compounds (GO:0004553);; Cellular Component: cell wall (GO:0005618);; Biological Process: xyloglucan metabolic process (GO:0010411);; Cellular Component: integral component of membrane (GO:0016021);; Molecular Function: xyloglucan:xyloglucosyl transferase activity (GO:0016762);; Biological Process: cell wall biogenesis (GO:0042546);; …	K08235|1.95306e-74|gmx:100811671|K08235 xyloglucan:xyloglucosyl transferase [EC:2.4.1.207] | (RefSeq) xyloglucan endotransglucosylase/hydrolase 2	--	--	--	--	Xyloglucan endotransglucosylase/hydrolase 2 {ECO:0000250|UniProtKB:Q38857} (Precursor) OS=Glycine max (Soybean) PE=2 SV=1	G	Carbohydrate transport and metabolism	PREDICTED: brassinosteroid-regulated protein BRU1 isoform X1 [Glycine max]
ONT.12966	--	--	--	--	--	--	--	--	--	--	--	hypothetical protein glysoja_006247 [Glycine soja]
ONT.21263	[QV]	Secondary metabolites biosynthesis, transport and catabolism;; Defense mechanisms	Molecular Function: C-22 sterol desaturase activity (GO:0000249);; Molecular Function: monooxygenase activity (GO:0004497);; Molecular Function: iron ion binding (GO:0005506);; Cellular Component: integral component of membrane (GO:0016021);; Biological Process: sterol biosynthetic process (GO:0016126);; Molecular Function: heme binding (GO:0020037);; Biological Process: oxidation-reduction proce…	K09832|7.23431e-178|gmx:100808148|K09832 sterol 22-desaturase [EC:1.14.19.41] | (RefSeq) cytochrome P450 710A1-like	Steroid biosynthesis (ko00100)	[QI]	--	--	Cytochrome P450 710A2 GN=CYP710A2 OS=Arabidopsis thaliana (Mouse-ear cress) PE=2 SV=1	Q	Secondary metabolites biosynthesis, transport and catabolism	PREDICTED: cytochrome P450 710A1-like [Glycine max]
ONT.24156	--	--	Cellular Component: cytosol (GO:0005829);; Molecular Function: S-adenosylmethionine-dependent methyltransferase activity (GO:0008757);; Biological Process: methylation (GO:0032259);;	--	--	--	--	Leucine carboxyl methyltransferase	--	Q	Secondary metabolites biosynthesis, transport and catabolism	PREDICTED: uncharacterized protein LOC100791932 [Glycine max]
ONT.28244	--	--	Molecular Function: zinc ion binding (GO:0008270);;	--	--	--	--	--	--	S	Function unknown	PHD finger protein [Medicago truncatula]
ONT.15500	--	--	--	--	--	--	--	--	--	--	--	hypothetical protein PHAVU_006G130500g [Phaseolus vulgaris]
ONT.6917	--	--	--	--	--	--	--	--	--	--	--	PREDICTED: uncharacterized protein LOC100818811 [Glycine max]
ONT.17782	--	--	Molecular Function: transferase activity, transferring acyl groups other than amino-acyl groups (GO:0016747);;	K13264|1.84063e-86|gmx:100127426|K13264 isoflavone 7-O-glucoside-6''-O-malonyltransferase [EC:2.3.1.115] | (RefSeq) IF7MaT, GmIF7MaT; malonyl-CoA:isoflavone 7-O-glucoside-6''-O-malonyltransferase	Isoflavonoid biosynthesis (ko00943);Flavone and flavonol biosynthesis (ko00944)	--	--	--	Anthocyanin 5-aromatic acyltransferase OS=Gentiana triflora (Clustered gentian) PE=1 SV=1	S	Function unknown	malonyl-CoA:isoflavone 7-O-glucoside-6&apos;&apos;-O-malonyltransferase [Glycine max]
ONT.21463	--	--	Cellular Component: integral component of membrane (GO:0016021);;	--	--	--	--	--	--	--	--	hypothetical protein PHAVU_006G128300g [Phaseolus vulgaris]
ONT.16876	[G]	Carbohydrate transport and metabolism	Cellular Component: cytosol (GO:0005829);; Cellular Component: chloroplast (GO:0009507);; Biological Process: dephosphorylation (GO:0016311);; Molecular Function: phosphatase activity (GO:0016791);;	K15634|8.09815e-81|gmx:100794084|K15634 probable phosphoglycerate mutase [EC:5.4.2.12] | (RefSeq) probable 2-carboxy-D-arabinitol-1-phosphatase	Glycolysis / Gluconeogenesis (ko00010);Glycine, serine and threonine metabolism (ko00260);Carbon metabolism (ko01200);Biosynthesis of amino acids (ko01230)	[G]	Carbohydrate transport and metabolism	--	2-carboxy-D-arabinitol-1-phosphatase {ECO:0000305} (Precursor) OS=Triticum aestivum (Wheat) PE=1 SV=1	G	Carbohydrate transport and metabolism	Putative phosphoglycerate mutase gpmB [Glycine soja]
ONT.3973	--	--	--	--	--	--	--	--	--	L	Replication, recombination and repair	Putative aspartic protease [Glycine soja]
ONT.11697	--	--	--	--	--	--	--	--	--	--	--	hypothetical protein glysoja_006395, partial [Glycine soja]
ONT.23483	--	--	--	K10745|5.55839e-19|gmx:100500515|K10745 ribonuclease H2 subunit C | (RefSeq) uncharacterized LOC100500515	DNA replication (ko03030)	--	--	--	--	S	Function unknown	Ribonuclease H2 subunit C [Glycine soja]
ONT.14657	[DPM]	Cell cycle control, cell division, chromosome partitioning;; Inorganic ion transport and metabolism;; Cell wall/membrane/envelope biogenesis	Molecular Function: copper ion binding (GO:0005507);; Molecular Function: oxidoreductase activity, oxidizing metal ions (GO:0016722);;	--	--	--	--	--	Multicopper oxidase LPR1 (Precursor) GN=LPR1 OS=Arabidopsis thaliana (Mouse-ear cress) PE=2 SV=1	Q	Secondary metabolites biosynthesis, transport and catabolism	PREDICTED: bilirubin oxidase-like [Glycine max]
ONT.14872	--	--	Molecular Function: translation initiation factor activity (GO:0003743);; Biological Process: DNA-templated transcription, initiation (GO:0006352);; Biological Process: regulation of transcription, DNA-templated (GO:0006355);; Biological Process: translational initiation (GO:0006413);; Molecular Function: zinc ion binding (GO:0008270);; Molecular Function: kinase activity (GO:0016301);; Biologica…	--	--	--	--	--	--	L	Replication, recombination and repair	Putative aspartic protease [Glycine soja]
ONT.24097	--	--	--	--	--	--	--	--	--	--	--	hypothetical protein glysoja_030289 [Glycine soja]
ONT.20013	--	--	--	--	--	--	--	--	--	--	--	hypothetical protein glysoja_009284 [Glycine soja]
ONT.1315	--	--	--	--	--	--	--	--	--	--	--	PREDICTED: uncharacterized protein LOC102670073 isoform X1 [Glycine max]
ONT.3172	--	--	--	--	--	--	--	--	--	--	--	PREDICTED: uncharacterized protein LOC102668007 [Glycine max]
ONT.7704	--	--	--	--	--	[R]	General function prediction only	Uncharacterised protein family (UPF0160)	--	S	Function unknown	UPF0160 protein MYG1, mitochondrial [Glycine soja]
ONT.21479	--	--	Molecular Function: oxidoreductase activity, acting on CH-OH group of donors (GO:0016614);; Molecular Function: flavin adenine dinucleotide binding (GO:0050660);; Biological Process: oxidation-reduction process (GO:0055114);;	--	--	--	--	--	Reticuline oxidase-like protein (Precursor) GN=At4g20830 OS=Arabidopsis thaliana (Mouse-ear cress) PE=1 SV=2	C	Energy production and conversion	PREDICTED: reticuline oxidase-like protein-like [Glycine max]
ONT.3019	--	--	--	K14684|1.01431e-29|gmx:100796878|K14684 solute carrier family 25 (mitochondrial phosphate transporter), member 23/24/25/41 | (RefSeq) probable envelope ADP,ATP carrier protein, chloroplastic	--	--	--	--	--	S	Function unknown	PREDICTED: thylakoid ADP,ATP carrier protein, chloroplastic-like [Glycine max]
ONT.6008	--	--	--	--	--	--	--	--	--	--	--	PREDICTED: asparagine synthetase domain-containing protein 1-like isoform X1 [Glycine max]
ONT.21573	--	--	--	--	--	--	--	--	--	--	--	uncharacterized protein LOC100305812 [Glycine max]
ONT.23467	--	--	Biological Process: multicellular organism development (GO:0007275);; Biological Process: anatomical structure morphogenesis (GO:0009653);; Biological Process: cellular component organization (GO:0016043);; Biological Process: cellular developmental process (GO:0048869);; Biological Process: regulation of cellular process (GO:0050794);;	--	--	--	--	--	C-terminal binding protein AN GN=AN OS=Arabidopsis thaliana (Mouse-ear cress) PE=1 SV=1	--	--	hypothetical protein glysoja_005738 [Glycine soja]
ONT.26033	--	--	Molecular Function: proline dehydrogenase activity (GO:0004657);; Biological Process: proline catabolic process (GO:0006562);; Biological Process: oxidation-reduction process (GO:0055114);;	K00318|9.36749e-77|gmx:547749|K00318 proline dehydrogenase [EC:1.5.-.-] | (RefSeq) PDH; proline dehydrogenase	Arginine and proline metabolism (ko00330)	[E]	Amino acid transport and metabolism	--	Proline dehydrogenase 2, mitochondrial (Precursor) GN=MKD10.10 OS=Arabidopsis thaliana (Mouse-ear cress) PE=2 SV=1	E	Amino acid transport and metabolism	proline dehydrogenase [Glycine max]
ONT.4433	--	--	Molecular Function: metal ion binding (GO:0046872);;	--	--	[R]	General function prediction only	--	Zinc finger CCCH domain-containing protein 2 OS=Oryza sativa subsp. japonica (Rice) PE=2 SV=1	S	Function unknown	PREDICTED: zinc finger CCCH domain-containing protein 20-like [Glycine max]
ONT.13091	--	--	Molecular Function: protein kinase activity (GO:0004672);; Molecular Function: ATP binding (GO:0005524);; Biological Process: protein phosphorylation (GO:0006468);; Cellular Component: integral component of membrane (GO:0016021);;	--	--	--	--	Leucine rich repeat N-terminal domain	--	S	Function unknown	hypothetical protein PHAVU_008G047800g [Phaseolus vulgaris]
ONT.22655	--	--	Molecular Function: purine ribonucleoside binding (GO:0032550);; Molecular Function: adenyl ribonucleotide binding (GO:0032559);; Molecular Function: anion binding (GO:0043168);; Biological Process: response to stimulus (GO:0050896);;	--	--	--	--	--	--	S	Function unknown	unknown [Glycine max]
ONT.20276	--	--	--	--	--	--	--	--	--	C	Energy production and conversion	--
ONT.18334	--	--	--	--	--	--	--	--	--	S	Function unknown	PREDICTED: uncharacterized protein LOC100795534 [Glycine max]
ONT.7105	--	--	--	K14432|3.25599e-64|gmx:100101876|K14432 ABA responsive element binding factor | (RefSeq) BZIP71; ABSCISIC ACID-INSENSITIVE 5-like protein 5	Plant hormone signal transduction (ko04075)	--	--	--	ABSCISIC ACID-INSENSITIVE 5-like protein 5 GN=T2P3 OS=Arabidopsis thaliana (Mouse-ear cress) PE=1 SV=1	K	Transcription	PREDICTED: LOW QUALITY PROTEIN: transcription factor bZIP71 [Glycine max]
ONT.13040	--	--	Molecular Function: DNA binding (GO:0003677);; Molecular Function: transcription factor activity, sequence-specific DNA binding (GO:0003700);; Cellular Component: nucleus (GO:0005634);; Biological Process: regulation of transcription, DNA-templated (GO:0006355);;	--	--	--	--	--	Ethylene-responsive transcription factor TINY GN=F18A17.60 OS=Arabidopsis thaliana (Mouse-ear cress) PE=2 SV=1	S	Function unknown	PREDICTED: dehydration-responsive element-binding protein 3 [Glycine max]
ONT.8666	--	--	Molecular Function: galactosylgalactosylxylosylprotein 3-beta-glucuronosyltransferase activity (GO:0015018);; Cellular Component: integral component of membrane (GO:0016021);;	K20871|2.20829e-37|cit:102627060|K20871 putative beta-1,4-xylosyltransferase IRX14 [EC:2.4.2.-] | (RefSeq) probable beta-1,4-xylosyltransferase IRX14H	--	[O]	Posttranslational modification, protein turnover, chaperones	--	Probable glucuronosyltransferase Os06g0687900 OS=Oryza sativa subsp. japonica (Rice) PE=2 SV=1	S	Function unknown	PREDICTED: probable beta-1,4-xylosyltransferase IRX14-like [Citrus sinensis]
ONT.22519	--	--	--	--	--	--	--	--	--	--	--	hypothetical protein glysoja_038696 [Glycine soja]
ONT.27749	--	--	--	--	--	--	--	--	--	--	--	hypothetical protein glysoja_020079 [Glycine soja]
ONT.4124	[IQR]	Lipid transport and metabolism;; Secondary metabolites biosynthesis, transport and catabolism;; General function prediction only	Molecular Function: oxidoreductase activity (GO:0016491);; Biological Process: oxidation-reduction process (GO:0055114);;	--	--	[R]	General function prediction only	--	(-)-isopiperitenol/(-)-carveol dehydrogenase, mitochondrial (Precursor) OS=Mentha piperita (Peppermint) PE=1 SV=1	S	Function unknown	PREDICTED: (-)-isopiperitenol/(-)-carveol dehydrogenase, mitochondrial-like isoform X2 [Glycine max]
ONT.12191	--	--	--	--	--	--	--	--	--	--	--	hypothetical protein glysoja_019763 [Glycine soja]
ONT.24358	--	--	--	K14495|1.32864e-41|gmx:100802513|K14495 F-box protein GID2 | (RefSeq) F-box protein GID2-like	Plant hormone signal transduction (ko04075)	--	--	--	F-box protein GID2 GN=T22A6.40 OS=Arabidopsis thaliana (Mouse-ear cress) PE=1 SV=1	S	Function unknown	PREDICTED: F-box protein GID2-like [Glycine max]
ONT.662	--	--	Biological Process: auxin catabolic process (GO:0009852);; Molecular Function: gibberellin 3-beta-dioxygenase activity (GO:0016707);; Molecular Function: metal ion binding (GO:0046872);; Biological Process: oxidation-reduction process (GO:0055114);;	--	--	[QR]	--	--	2-oxoglutarate-dependent dioxygenase DAO GN=OSJNBa0022H21.12 OS=Oryza sativa subsp. japonica (Rice) PE=2 SV=2	S	Function unknown	PREDICTED: 2-oxoglutarate-dependent dioxygenase DAO-like [Glycine max]
ONT.20872	--	--	Biological Process: glycosaminoglycan biosynthetic process (GO:0006024);; Biological Process: heparan sulfate proteoglycan biosynthetic process (GO:0015012);; Cellular Component: integral component of membrane (GO:0016021);; Molecular Function: transferase activity (GO:0016740);;	--	--	[GMW]	--	--	Glycosyltransferase family protein 64 C3 {ECO:0000303|PubMed:24905498} (Precursor) OS=Arabidopsis thaliana (Mouse-ear cress) PE=2 SV=1	S	Function unknown	PREDICTED: exostosin-1a-like [Glycine max]
ONT.8	--	--	--	--	--	--	--	--	--	--	--	unknown [Glycine max]
ONT.15391	--	--	--	--	--	--	--	--	--	--	--	PREDICTED: protein FD-like [Glycine max]
ONT.1934	--	--	Molecular Function: transcription factor activity, sequence-specific DNA binding (GO:0003700);; Molecular Function: calmodulin binding (GO:0005516);; Biological Process: regulation of transcription, DNA-templated (GO:0006355);; Molecular Function: sequence-specific DNA binding (GO:0043565);;	--	--	--	--	--	Probable WRKY transcription factor 21 GN=WRKY21 OS=Arabidopsis thaliana (Mouse-ear cress) PE=2 SV=1	K	Transcription	Putative WRKY transcription factor 21 [Glycine soja]
ONT.20509	--	--	Molecular Function: DNA binding (GO:0003677);; Cellular Component: nucleus (GO:0005634);; Biological Process: regulation of transcription, DNA-templated (GO:0006355);; Cellular Component: integral component of membrane (GO:0016021);;	--	--	--	--	--	Protein BEARSKIN1 GN=T16O9.16 OS=Arabidopsis thaliana (Mouse-ear cress) PE=2 SV=1	S	Function unknown	PREDICTED: NAC domain-containing protein 12-like [Glycine max]
ONT.26093	--	--	Molecular Function: oxidoreductase activity (GO:0016491);; Biological Process: oxidation-reduction process (GO:0055114);;	--	--	--	--	--	Probable aldo-keto reductase 1 GN=AKR1 OS=Glycine max (Soybean) PE=2 SV=1	C	Energy production and conversion	probable aldo-keto reductase 1 [Glycine max]
ONT.1718	[J]	Translation, ribosomal structure and biogenesis	Cellular Component: cytoplasm (GO:0005737);; Biological Process: proteolysis (GO:0006508);; Molecular Function: pectinesterase activity (GO:0030599);; Biological Process: negative regulation of catalytic activity (GO:0043086);; Molecular Function: metal ion binding (GO:0046872);; Molecular Function: pectinesterase inhibitor activity (GO:0046910);; Molecular Function: metalloaminopeptidase activit…	--	--	[R]	General function prediction only	Metallopeptidase family M24	Methionine aminopeptidase 2B {ECO:0000255|HAMAP-Rule:MF_03175} GN=At3g59990 OS=Arabidopsis thaliana (Mouse-ear cress) PE=2 SV=2	G	Carbohydrate transport and metabolism	PREDICTED: methionine aminopeptidase 2B-like [Glycine max]
ONT.9182	--	--	Molecular Function: translation initiation factor activity (GO:0003743);; Biological Process: translational initiation (GO:0006413);;	K03260|2.37343e-86|gmx:100798562|K03260 translation initiation factor 4G | (RefSeq) eukaryotic translation initiation factor 4G-like	RNA transport (ko03013)	[J]	Translation, ribosomal structure and biogenesis	--	Eukaryotic translation initiation factor 4G GN=F27H5_30 OS=Arabidopsis thaliana (Mouse-ear cress) PE=1 SV=2	J	Translation, ribosomal structure and biogenesis	PREDICTED: eukaryotic translation initiation factor 4G-like [Glycine max]
ONT.14867	--	--	Molecular Function: structural constituent of cell wall (GO:0005199);; Biological Process: plant-type cell wall organization (GO:0009664);;	--	--	--	--	--	--	--	--	hypothetical protein glysoja_032905 [Glycine soja]
ONT.10759	--	--	Biological Process: inactivation of MAPK activity (GO:0000188);; Molecular Function: protein tyrosine phosphatase activity (GO:0004725);; Cellular Component: cytosol (GO:0005829);; Biological Process: response to salt stress (GO:0009651);; Biological Process: response to UV-B (GO:0010224);; Biological Process: response to UV-C (GO:0010225);; Molecular Function: MAP kinase tyrosine/serine/threonin…	--	--	[V]	Defense mechanisms	--	Protein-tyrosine-phosphatase MKP1 GN=MKP1 OS=Arabidopsis thaliana (Mouse-ear cress) PE=1 SV=1	T	Signal transduction mechanisms	Dual specificity protein phosphatase 4 [Glycine soja]
ONT.5607	--	--	Molecular Function: peroxidase activity (GO:0004601);; Cellular Component: integral component of membrane (GO:0016021);; Molecular Function: oxidoreductase activity, acting on NAD(P)H, oxygen as acceptor (GO:0050664);; Biological Process: oxidation-reduction process (GO:0055114);; Biological Process: cellular oxidant detoxification (GO:0098869);;	K13447|6.03996e-64|gmx:100777461|K13447 respiratory burst oxidase [EC:1.6.3.- 1.11.1.-] | (RefSeq) respiratory burst oxidase homolog protein A-like	Plant-pathogen interaction (ko04626)	--	--	--	--	U	Intracellular trafficking, secretion, and vesicular transport	PREDICTED: respiratory burst oxidase homolog protein A-like isoform X2 [Glycine max]
ONT.10076	--	--	Cellular Component: integral component of membrane (GO:0016021);; Molecular Function: transferase activity, transferring glycosyl groups (GO:0016757);;	--	--	[G]	Carbohydrate transport and metabolism	--	--	S	Function unknown	hypothetical protein PHAVU_002G292100g [Phaseolus vulgaris]
ONT.17293	--	--	--	K12581|1.29684e-96|gmx:100817875|K12581 CCR4-NOT transcription complex subunit 7/8 | (RefSeq) probable CCR4-associated factor 1 homolog 11	RNA degradation (ko03018)	[A]	RNA processing and modification	--	Probable CCR4-associated factor 1 homolog 11 GN=CAF1-11 OS=Arabidopsis thaliana (Mouse-ear cress) PE=2 SV=1	K	Transcription	PREDICTED: probable CCR4-associated factor 1 homolog 11-like [Glycine max]
ONT.12400	--	--	--	--	--	--	--	Extensin-like protein repeat	--	--	--	hypothetical protein PHAVU_009G211300g, partial [Phaseolus vulgaris]
ONT.17224	--	--	--	--	--	--	--	--	KiTH-2 OS=Actinidia deliciosa (Kiwi) PE=1 SV=1	S	Function unknown	PREDICTED: putative ripening-related protein 1-like [Glycine max]
ONT.27591	[S]	Function unknown	Cellular Component: mitochondrion (GO:0005739);; Cellular Component: vacuolar membrane (GO:0005774);; Cellular Component: plasma membrane (GO:0005886);; Cellular Component: chloroplast envelope (GO:0009941);; Cellular Component: integral component of membrane (GO:0016021);; Molecular Function: oxidoreductase activity (GO:0016491);; Biological Process: oxidation-reduction process (GO:0055114);;	--	--	[S]	Function unknown	--	Probable mitochondrial saccharopine dehydrogenase-like oxidoreductase At5g39410 GN=At5g39410 OS=Arabidopsis thaliana (Mouse-ear cress) PE=1 SV=2	S	Function unknown	Saccharopine dehydrogenase isoform 2 [Theobroma cacao]
ONT.11740	--	--	Molecular Function: translation initiation factor activity (GO:0003743);; Biological Process: DNA-templated transcription, initiation (GO:0006352);; Biological Process: regulation of transcription, DNA-templated (GO:0006355);; Biological Process: translational initiation (GO:0006413);; Molecular Function: zinc ion binding (GO:0008270);; Molecular Function: kinase activity (GO:0016301);; Biologica…	--	--	--	--	--	--	S	Function unknown	Putative aspartic protease [Glycine soja]
ONT.17124	--	--	Molecular Function: protein serine/threonine phosphatase activity (GO:0004722);; Molecular Function: sulfate adenylyltransferase (ADP) activity (GO:0004780);; Molecular Function: ATP binding (GO:0005524);; Cellular Component: lysosomal membrane (GO:0005765);; Cellular Component: peroxisome (GO:0005777);; Biological Process: protein folding (GO:0006457);; Biological Process: signal peptide process…	K01102|2.05104e-26|gmx:100813333|K01102 pyruvate dehydrogenase phosphatase [EC:3.1.3.43] | (RefSeq) probable protein phosphatase 2C 42	--	--	--	--	Glucan endo-1,3-beta-glucosidase 11 (Precursor) GN=At1g32860 OS=Arabidopsis thaliana (Mouse-ear cress) PE=1 SV=1	--	--	PREDICTED: probable protein phosphatase 2C 42-like [Glycine max]
ONT.10206	--	--	--	--	--	--	--	--	--	S	Function unknown	hypothetical protein PHAVU_L004900g, partial [Phaseolus vulgaris]
ONT.17627	--	--	--	--	--	--	--	--	--	S	Function unknown	PREDICTED: uncharacterized protein LOC102660925 [Glycine max]
ONT.1851	--	--	Cellular Component: integral component of membrane (GO:0016021);;	--	--	--	--	--	--	--	--	hypothetical protein glysoja_030734, partial [Glycine soja]
ONT.14689	--	--	Cellular Component: membrane (GO:0016020);;	--	--	--	--	--	--	--	--	hypothetical protein PHAVU_007G033400g [Phaseolus vulgaris]
ONT.18210	--	--	--	--	--	--	--	--	--	S	Function unknown	PREDICTED: pentatricopeptide repeat-containing protein At2g37310-like [Glycine max]
ONT.12057	--	--	Biological Process: transcription, DNA-templated (GO:0006351);;	--	--	--	--	--	--	K	Transcription	PREDICTED: uncharacterized protein LOC100782369 isoform X2 [Glycine max]
ONT.16627	--	--	--	--	--	--	--	--	--	S	Function unknown	PREDICTED: uncharacterized protein LOC100305874 isoform 1 [Glycine max]
ONT.24956	--	--	Biological Process: defense response (GO:0006952);; Cellular Component: integral component of membrane (GO:0016021);; Molecular Function: ADP binding (GO:0043531);;	K13457|1.78137e-26|gmx:100799057|K13457 disease resistance protein RPM1 | (RefSeq) disease resistance protein RPM1-like	Plant-pathogen interaction (ko04626)	--	--	--	--	S	Function unknown	Disease resistance RPP8-like protein 3 [Glycine soja]
ONT.23121	--	--	--	--	--	--	--	--	--	--	--	hypothetical protein glysoja_004479 [Glycine soja]
ONT.17753	--	--	Molecular Function: translation initiation factor activity (GO:0003743);; Biological Process: DNA-templated transcription, initiation (GO:0006352);; Biological Process: regulation of transcription, DNA-templated (GO:0006355);; Biological Process: translational initiation (GO:0006413);; Molecular Function: zinc ion binding (GO:0008270);; Molecular Function: kinase activity (GO:0016301);; Biologica…	--	--	--	--	--	--	L	Replication, recombination and repair	Putative aspartic protease [Glycine soja]
ONT.15981	[E]	Amino acid transport and metabolism	Molecular Function: prephenate dehydratase activity (GO:0004664);; Biological Process: L-phenylalanine biosynthetic process (GO:0009094);; Cellular Component: chloroplast stroma (GO:0009570);; Molecular Function: amino acid binding (GO:0016597);; Molecular Function: arogenate dehydratase activity (GO:0047769);;	K05359|0|gmx:100800074|K05359 arogenate/prephenate dehydratase [EC:4.2.1.91 4.2.1.51] | (RefSeq) arogenate dehydratase/prephenate dehydratase 6, chloroplastic-like	Phenylalanine, tyrosine and tryptophan biosynthesis (ko00400);Biosynthesis of amino acids (ko01230)	[E]	Amino acid transport and metabolism	--	Arogenate dehydratase 4, chloroplastic (Precursor) GN=ADT4 OS=Arabidopsis thaliana (Mouse-ear cress) PE=1 SV=1	E	Amino acid transport and metabolism	PREDICTED: arogenate dehydratase/prephenate dehydratase 6, chloroplastic-like [Glycine max]
ONT.19920	--	--	Cellular Component: cytoplasm (GO:0005737);; Biological Process: metabolic process (GO:0008152);; Molecular Function: metal ion binding (GO:0046872);; Molecular Function: dioxygenase activity (GO:0051213);; Biological Process: response to karrikin (GO:0080167);; Biological Process: cellular response to toxic substance (GO:0097237);;	--	--	[QR]	--	--	Probable 2-oxoglutarate/Fe(II)-dependent dioxygenase GN=DIOX2 OS=Papaver somniferum (Opium poppy) PE=2 SV=1	S	Function unknown	Codeine O-demethylase [Glycine soja]
ONT.4792	--	--	--	K10878|1.19122e-08|gmx:100813920|K10878 meiotic recombination protein SPO11 | (RefSeq) meiotic recombination protein SPO11-1	--	--	--	--	--	L	Replication, recombination and repair	PREDICTED: meiotic recombination protein SPO11-1-like isoform X1 [Glycine max]
ONT.23601	--	--	Cellular Component: membrane (GO:0016020);;	--	--	--	--	--	--	O	Posttranslational modification, protein turnover, chaperones	PREDICTED: uncharacterized protein LOC100790161 [Glycine max]
ONT.8244	--	--	Biological Process: multicellular organism development (GO:0007275);; Cellular Component: integral component of membrane (GO:0016021);; Cellular Component: cytoplasmic part (GO:0044444);; Cellular Component: cell periphery (GO:0071944);;	K15377|4.71965e-24|gmx:100803501|K15377 solute carrier family 44 (choline transporter-like protein), member 2/4/5 | (RefSeq) choline transporter-like protein 2	--	[I]	Lipid transport and metabolism	--	--	S	Function unknown	Choline transporter-like protein 2 [Glycine soja]
ONT.21396	--	--	--	--	--	--	--	--	--	S	Function unknown	hypothetical protein glysoja_043285 [Glycine soja]
ONT.8202	--	--	--	--	--	--	--	--	--	--	--	hypothetical protein glysoja_047857 [Glycine soja]
ONT.13839	--	--	Cellular Component: nucleus (GO:0005634);; Cellular Component: cytoplasm (GO:0005737);; Biological Process: intracellular protein transport (GO:0006886);; Biological Process: nucleocytoplasmic transport (GO:0006913);; Molecular Function: protein transporter activity (GO:0008565);;	K18460|0|vvi:100265499|K18460 exportin-7 | (RefSeq) exportin-7	--	[YU]	--	--	--	U	Intracellular trafficking, secretion, and vesicular transport	PREDICTED: exportin-7-like isoform X2 [Vitis vinifera]
ONT.20372	--	--	--	--	--	--	--	--	--	S	Function unknown	PREDICTED: villin-4-like isoform X1 [Glycine max]
ONT.18774	--	--	--	--	--	--	--	--	--	--	--	hypothetical protein glysoja_014233 [Glycine soja]
ONT.12399	--	--	Molecular Function: structural constituent of cell wall (GO:0005199);; Cellular Component: extracellular region (GO:0005576);; Cellular Component: cell wall (GO:0005618);; Biological Process: multicellular organism development (GO:0007275);;	--	--	--	--	--	--	K	Transcription	proline-rich protein [Glycine max]
ONT.11552	--	--	--	--	--	--	--	--	--	--	--	early nodulin 36B [Phaseolus vulgaris]
ONT.10520	--	--	--	--	--	--	--	--	--	--	--	hypothetical protein glysoja_025689 [Glycine soja]
ONT.2190	--	--	--	--	--	--	--	--	--	S	Function unknown	hypothetical protein glysoja_036977, partial [Glycine soja]
ONT.6546	--	--	--	--	--	--	--	--	--	--	--	hypothetical protein glysoja_002993 [Glycine soja]
ONT.21060	--	--	Biological Process: multicellular organism development (GO:0007275);; Cellular Component: membrane (GO:0016020);;	--	--	--	--	--	--	S	Function unknown	uncharacterized protein LOC100527317 [Glycine max]
ONT.25077	--	--	--	--	--	--	--	--	--	S	Function unknown	unknown [Glycine max]
ONT.13383	--	--	--	K09422|5.42587e-56|gmx:100777932|K09422 myb proto-oncogene protein, plant | (RefSeq) transcription factor MYB108-like	--	[K]	Transcription	Myb-like DNA-binding domain	Myb-related protein 305 OS=Antirrhinum majus (Garden snapdragon) PE=2 SV=1	K	Transcription	PREDICTED: transcription factor MYB108-like [Glycine max]
ONT.5969	--	--	Molecular Function: DNA binding (GO:0003677);; Molecular Function: transcription factor activity, sequence-specific DNA binding (GO:0003700);; Cellular Component: nucleus (GO:0005634);; Biological Process: regulation of transcription, DNA-templated (GO:0006355);; Biological Process: multicellular organism development (GO:0007275);;	--	--	--	--	--	Floral homeotic protein APETALA 2 GN=AP2 OS=Arabidopsis thaliana (Mouse-ear cress) PE=1 SV=1	K	Transcription	apetal2-like protein [Glycine max]
ONT.28543	--	--	--	--	--	--	--	--	--	--	--	PREDICTED: uncharacterized protein LOC102667056 isoform X2 [Glycine max]
ONT.21251	--	--	Molecular Function: translation initiation factor activity (GO:0003743);; Biological Process: DNA-templated transcription, initiation (GO:0006352);; Biological Process: regulation of transcription, DNA-templated (GO:0006355);; Biological Process: translational initiation (GO:0006413);; Molecular Function: zinc ion binding (GO:0008270);; Molecular Function: kinase activity (GO:0016301);; Biologica…	--	--	--	--	--	--	L	Replication, recombination and repair	Putative aspartic protease [Glycine soja]
ONT.25672	--	--	Molecular Function: nucleotide binding (GO:0000166);; Cellular Component: membrane (GO:0016020);; Molecular Function: kinase activity (GO:0016301);; Biological Process: phosphorylation (GO:0016310);;	--	--	[T]	Signal transduction mechanisms	Protein tyrosine kinase;; Protein tyrosine kinase;; Protein kinase domain	Receptor-like protein kinase FERONIA (Precursor) GN=F26O13.190 OS=Arabidopsis thaliana (Mouse-ear cress) PE=1 SV=1	T	Signal transduction mechanisms	PREDICTED: receptor-like protein kinase ANXUR2-like [Glycine max]
ONT.2572	--	--	Cellular Component: integral component of membrane (GO:0016021);;	--	--	--	--	--	--	S	Function unknown	PREDICTED: uncharacterized protein LOC100789647 [Glycine max]
ONT.7967	--	--	Molecular Function: monooxygenase activity (GO:0004497);; Molecular Function: iron ion binding (GO:0005506);; Cellular Component: integral component of membrane (GO:0016021);; Molecular Function: oxidoreductase activity, acting on paired donors, with incorporation or reduction of molecular oxygen (GO:0016705);; Molecular Function: heme binding (GO:0020037);; Biological Process: oxidation-reductio…	K20617|3.2308e-83|gmx:606503|K20617 cytochrome P450 family 71 subfamily A | (RefSeq) CYP71A10; cytochrome P450 71A10	--	[Q]	Secondary metabolites biosynthesis, transport and catabolism	--	Cytochrome P450 71A19 GN=CYP71A19 OS=Arabidopsis thaliana (Mouse-ear cress) PE=2 SV=1	Q	Secondary metabolites biosynthesis, transport and catabolism	Cytochrome P450 71A1 [Glycine soja]
ONT.25134	--	--	--	--	--	--	--	--	Early nodulin-36A OS=Glycine max (Soybean) PE=2 SV=1	--	--	uncharacterized protein LOC100527273 [Glycine max]
ONT.2691	--	--	--	K09286|1.71987e-09|gmx:100820249|K09286 EREBP-like factor | (RefSeq) ethylene-responsive transcription factor 3	--	--	--	--	--	K	Transcription	unknown [Glycine max]
ONT.2630	[R]	General function prediction only	Molecular Function: double-stranded DNA binding (GO:0003690);; Molecular Function: nucleotide kinase activity (GO:0019201);; Molecular Function: polynucleotide 3'-phosphatase activity (GO:0046403);; Molecular Function: ATP-dependent polydeoxyribonucleotide 5'-hydroxyl-kinase activity (GO:0046404);; Biological Process: nucleotide phosphorylation (GO:0046939);; Biological Process: DNA 3' dephosphor…	--	--	--	--	--	--	S	Function unknown	hypothetical protein PHAVU_008G196000g [Phaseolus vulgaris]
ONT.9801	--	--	Molecular Function: DNA binding (GO:0003677);; Molecular Function: transcription factor activity, sequence-specific DNA binding (GO:0003700);; Cellular Component: nucleus (GO:0005634);; Biological Process: regulation of transcription, DNA-templated (GO:0006355);;	K09286|1.20472e-40|gmx:100527415|K09286 EREBP-like factor | (RefSeq) uncharacterized LOC100527415	--	--	--	--	Ethylene-responsive transcription factor ERF112 GN=ERF112 OS=Arabidopsis thaliana (Mouse-ear cress) PE=2 SV=1	--	--	Ethylene-responsive transcription factor RAP2-3 [Glycine soja]
ONT.11083	--	--	--	--	--	--	--	zinc-binding in reverse transcriptase	--	J	Translation, ribosomal structure and biogenesis	PREDICTED: uncharacterized protein LOC102667998 [Glycine max]
ONT.23362	--	--	--	--	--	[L]	Replication, recombination and repair	DDE superfamily endonuclease;; DDE superfamily endonuclease	--	S	Function unknown	PREDICTED: putative nuclease HARBI1-like [Glycine max]
ONT.14017	--	--	Molecular Function: peroxidase activity (GO:0004601);; Molecular Function: calcium ion binding (GO:0005509);; Cellular Component: plasma membrane (GO:0005886);; Cellular Component: integral component of membrane (GO:0016021);; Molecular Function: NAD(P)H oxidase activity (GO:0016174);; Biological Process: oxidation-reduction process (GO:0055114);; Biological Process: cellular oxidant detoxificati…	K13447|8.7059e-33|gmx:100787949|K13447 respiratory burst oxidase [EC:1.6.3.- 1.11.1.-] | (RefSeq) respiratory burst oxidase homolog protein B-like	Plant-pathogen interaction (ko04626)	--	--	--	Respiratory burst oxidase homolog protein B GN=RBOHB OS=Solanum tuberosum (Potato) PE=1 SV=1	U	Intracellular trafficking, secretion, and vesicular transport	PREDICTED: respiratory burst oxidase homolog protein B-like [Glycine max]
ONT.8713	--	--	Molecular Function: transcription cofactor activity (GO:0003712);; Biological Process: regulation of transcription, DNA-templated (GO:0006355);;	K14972|0|gmx:100805336|K14972 PAX-interacting protein 1 | (RefSeq) mediator of RNA polymerase II transcription subunit 15a-like	--	--	--	KIX domain	Mediator of RNA polymerase II transcription subunit 15a GN=F7H2.12 OS=Arabidopsis thaliana (Mouse-ear cress) PE=1 SV=1	S	Function unknown	hypothetical protein glysoja_009513 [Glycine soja]
ONT.17362	--	--	--	--	--	--	--	--	--	S	Function unknown	uncharacterized protein LOC100305628 [Glycine max]
ONT.10020	--	--	--	--	--	--	--	--	--	--	--	hypothetical protein glysoja_002993 [Glycine soja]
ONT.8869	[MDT]	Cell wall/membrane/envelope biogenesis;; Cell cycle control, cell division, chromosome partitioning;; Signal transduction mechanisms	Cellular Component: membrane (GO:0016020);; Molecular Function: organic cyclic compound binding (GO:0097159);; Molecular Function: heterocyclic compound binding (GO:1901363);;	K08900|4.8174e-136|pvu:PHAVU_010G116600g|K08900 mitochondrial chaperone BCS1 | (RefSeq) hypothetical protein	--	[O]	Posttranslational modification, protein turnover, chaperones	Domain associated at C-terminal with AAA	--	O	Posttranslational modification, protein turnover, chaperones	hypothetical protein PHAVU_010G116600g [Phaseolus vulgaris]
ONT.465	--	--	Biological Process: transcription, DNA-templated (GO:0006351);; Biological Process: response to hormone (GO:0009725);; Biological Process: regulation of cellular process (GO:0050794);;	K14486|1.08699e-118|gmx:100803911|K14486 auxin response factor | (RefSeq) auxin response factor 9	Plant hormone signal transduction (ko04075)	--	--	--	Auxin response factor 11 GN=ARF11 OS=Arabidopsis thaliana (Mouse-ear cress) PE=2 SV=3	K	Transcription	PREDICTED: auxin response factor 9-like [Glycine max]
ONT.16426	--	--	Molecular Function: binding (GO:0005488);;	--	--	--	--	--	Zinc finger CCCH domain-containing protein 46 GN=At3g51950 OS=Arabidopsis thaliana (Mouse-ear cress) PE=1 SV=1	S	Function unknown	Zinc finger CCCH domain-containing protein 53 [Glycine soja]
ONT.4138	--	--	--	--	--	--	--	--	--	--	--	hypothetical protein glysoja_013694 [Glycine soja]
ONT.20047	--	--	Biological Process: retrograde transport, vesicle recycling within Golgi (GO:0000301);; Cellular Component: nucleus (GO:0005634);; Biological Process: retrograde vesicle-mediated transport, Golgi to ER (GO:0006890);; Biological Process: Golgi organization (GO:0007030);; Molecular Function: 3'-5' exonuclease activity (GO:0008408);; Cellular Component: Golgi transport complex (GO:0017119);; Biologi…	--	--	[R]	General function prediction only	--	Uncharacterized zinc finger CCHC domain-containing protein At4g19190 GN=At4g19190 OS=Arabidopsis thaliana (Mouse-ear cress) PE=2 SV=1	S	Function unknown	PREDICTED: uncharacterized protein LOC102670254 [Glycine max]
ONT.4126	[IQR]	Lipid transport and metabolism;; Secondary metabolites biosynthesis, transport and catabolism;; General function prediction only	--	--	--	[R]	General function prediction only	--	(-)-isopiperitenol/(-)-carveol dehydrogenase, mitochondrial (Precursor) OS=Mentha piperita (Peppermint) PE=1 SV=1	S	Function unknown	PREDICTED: (-)-isopiperitenol/(-)-carveol dehydrogenase, mitochondrial-like isoform X1 [Glycine max]
ONT.26740	--	--	Molecular Function: DNA binding (GO:0003677);;	--	--	--	--	--	--	S	Function unknown	PREDICTED: uncharacterized protein DDB_G0290301 isoform X1 [Glycine max]
ONT.15132	[O]	Posttranslational modification, protein turnover, chaperones	Biological Process: proteolysis (GO:0006508);; Biological Process: protein targeting to peroxisome (GO:0006625);; Cellular Component: organelle (GO:0043226);; Molecular Function: peptidase activity, acting on L-amino acid peptides (GO:0070011);;	K01338|2.00013e-41|gmx:100796650|K01338 ATP-dependent Lon protease [EC:3.4.21.53] | (RefSeq) lon protease homolog 2, peroxisomal	--	[O]	Posttranslational modification, protein turnover, chaperones	--	Lon protease homolog 2, peroxisomal {ECO:0000255|HAMAP-Rule:MF_03121} GN=LON2 OS=Arabidopsis thaliana (Mouse-ear cress) PE=2 SV=1	O	Posttranslational modification, protein turnover, chaperones	PREDICTED: lon protease homolog 2, peroxisomal-like isoform X1 [Glycine max]
ONT.2791	--	--	--	--	--	--	--	--	--	--	--	PREDICTED: isocitrate dehydrogenase [NAD] regulatory subunit 1, mitochondrial-like isoform X4 [Glycine max]
ONT.17751	--	--	Molecular Function: proline dehydrogenase activity (GO:0004657);; Biological Process: proline catabolic process (GO:0006562);; Biological Process: oxidation-reduction process (GO:0055114);;	K00318|1.32546e-34|gmx:100797464|K00318 proline dehydrogenase [EC:1.5.-.-] | (RefSeq) proline dehydrogenase 2, mitochondrial-like	Arginine and proline metabolism (ko00330)	[E]	Amino acid transport and metabolism	--	Proline dehydrogenase 2, mitochondrial (Precursor) GN=MKD10.10 OS=Arabidopsis thaliana (Mouse-ear cress) PE=2 SV=1	E	Amino acid transport and metabolism	PREDICTED: proline dehydrogenase 2, mitochondrial-like [Glycine max]
ONT.11817	--	--	--	--	--	--	--	--	--	--	--	hypothetical protein glysoja_026652 [Glycine soja]
ONT.21884	--	--	Cellular Component: cell (GO:0005623);; Biological Process: single-organism process (GO:0044699);;	K17479|6.10172e-26|gmx:100792411|K17479 glutaredoxin domain-containing cysteine-rich protein 1 | (RefSeq) uncharacterized protein At5g39865-like	--	[O]	Posttranslational modification, protein turnover, chaperones	--	--	O	Posttranslational modification, protein turnover, chaperones	PREDICTED: uncharacterized protein At5g39865-like [Glycine max]
ONT.8916	--	--	--	--	--	--	--	--	--	--	--	hypothetical protein glysoja_040247 [Glycine soja]
ONT.7703	--	--	Molecular Function: hydrolase activity (GO:0016787);;	--	--	[R]	General function prediction only	Uncharacterised protein family (UPF0160);; Uncharacterised protein family (UPF0160)	Rhodanese-like domain-containing protein 14, chloroplastic (Precursor) GN=At4g27700 OS=Arabidopsis thaliana (Mouse-ear cress) PE=2 SV=1	S	Function unknown	UPF0160 protein MYG1, mitochondrial [Glycine soja]
ONT.26802	--	--	Cellular Component: intrinsic component of membrane (GO:0031224);; Biological Process: response to stimulus (GO:0050896);;	--	--	--	--	--	Protein YLS9 GN=F11F19.11 OS=Arabidopsis thaliana (Mouse-ear cress) PE=2 SV=1	S	Function unknown	unknown [Glycine max]
ONT.1846	--	--	Molecular Function: metal ion binding (GO:0046872);; Molecular Function: dioxygenase activity (GO:0051213);; Biological Process: oxidation-reduction process (GO:0055114);;	--	--	[QR]	--	--	Codeine O-demethylase GN=CODM OS=Papaver somniferum (Opium poppy) PE=1 SV=1	S	Function unknown	PREDICTED: protein SRG1-like [Glycine max]
ONT.983	--	--	Molecular Function: catalytic activity (GO:0003824);; Biological Process: metabolic process (GO:0008152);;	--	--	[I]	Lipid transport and metabolism	--	Probable acyl-activating enzyme 6 GN=MQK4.6 OS=Arabidopsis thaliana (Mouse-ear cress) PE=1 SV=1	IQ	Lipid transport and metabolism;; Secondary metabolites biosynthesis, transport and catabolism	PREDICTED: probable acyl-activating enzyme 5, peroxisomal-like [Glycine max]
ONT.1837	--	--	--	--	--	--	--	--	--	--	--	hypothetical protein glysoja_014757 [Glycine soja]
ONT.15059	--	--	Molecular Function: peptidase activity (GO:0008233);;	--	--	--	--	Ulp1 protease family, C-terminal catalytic domain	--	S	Function unknown	PREDICTED: uncharacterized protein LOC100798851 [Glycine max]
ONT.20060	[R]	General function prediction only	Cellular Component: integral component of membrane (GO:0016021);; Molecular Function: hydrolase activity (GO:0016787);;	--	--	--	--	--	--	S	Function unknown	PREDICTED: uncharacterized protein LOC100820584 isoform X3 [Glycine max]
ONT.19778	--	--	--	--	--	--	--	--	--	M	Cell wall/membrane/envelope biogenesis	unknown [Glycine max]
ONT.2505	--	--	Molecular Function: peroxidase activity (GO:0004601);; Molecular Function: protein phosphatase inhibitor activity (GO:0004864);; Molecular Function: receptor activity (GO:0004872);; Cellular Component: nucleus (GO:0005634);; Cellular Component: cytoplasm (GO:0005737);; Biological Process: response to oxidative stress (GO:0006979);; Biological Process: abscisic acid-activated signaling pathway (GO…	K14496|8.99048e-89|gmx:100798803|K14496 abscisic acid receptor PYR/PYL family | (RefSeq) abscisic acid receptor PYL4-like	Plant hormone signal transduction (ko04075)	--	--	--	Abscisic acid receptor PYL6 OS=Arabidopsis thaliana (Mouse-ear cress) PE=1 SV=1	S	Function unknown	PREDICTED: abscisic acid receptor PYL4-like [Glycine max]
ONT.7941	--	--	Molecular Function: calcium ion binding (GO:0005509);;	K13448|2.40373e-41|gmx:100816563|K13448 calcium-binding protein CML | (RefSeq) putative calcium-binding protein CML19	Plant-pathogen interaction (ko04626)	[T]	Signal transduction mechanisms	EF hand;; EF hand;; EF-hand domain pair;; EF-hand domain;; EF-hand domain pair;; EF-hand domain pair;; EF hand;; EF-hand domain pair;; EF-hand domain;; EF hand	Putative calcium-binding protein CML19 OS=Oryza sativa subsp. japonica (Rice) PE=3 SV=1	S	Function unknown	PREDICTED: putative calcium-binding protein CML19-like [Glycine max]
ONT.12454	--	--	Molecular Function: metal ion binding (GO:0046872);; Molecular Function: dioxygenase activity (GO:0051213);;	--	--	[QR]	--	--	--	S	Function unknown	Leucoanthocyanidin dioxygenase [Glycine soja]
ONT.12193	--	--	--	--	--	--	--	--	--	--	--	hypothetical protein glysoja_019766 [Glycine soja]
ONT.3763	[J]	Translation, ribosomal structure and biogenesis	Molecular Function: structural constituent of ribosome (GO:0003735);; Cellular Component: plasma membrane (GO:0005886);; Biological Process: translation (GO:0006412);; Cellular Component: cytosolic large ribosomal subunit (GO:0022625);;	K02885|2.92994e-101|gmx:100500446|K02885 large subunit ribosomal protein L19e | (RefSeq) uncharacterized LOC100500446	Ribosome (ko03010)	[J]	Translation, ribosomal structure and biogenesis	--	60S ribosomal protein L19-1 GN=F22D16.23 OS=Arabidopsis thaliana (Mouse-ear cress) PE=2 SV=1	J	Translation, ribosomal structure and biogenesis	uncharacterized protein LOC100500446 [Glycine max]
ONT.18847	--	--	--	--	--	--	--	--	--	S	Function unknown	hypothetical protein glysoja_014339 [Glycine soja]
ONT.23344	--	--	Molecular Function: NADPH dehydrogenase activity (GO:0003959);; Cellular Component: peroxisome (GO:0005777);; Biological Process: jasmonic acid biosynthetic process (GO:0009695);; Molecular Function: FMN binding (GO:0010181);; Molecular Function: 12-oxophytodienoate reductase activity (GO:0016629);; Biological Process: oxylipin biosynthetic process (GO:0031408);; Biological Process: oxidation-red…	K05894|2.55274e-22|gmx:100803581|K05894 12-oxophytodienoic acid reductase [EC:1.3.1.42] | (RefSeq) 12-oxophytodienoate reductase 3-like	alpha-Linolenic acid metabolism (ko00592)	[CR]	--	--	12-oxophytodienoate reductase 3 GN=OPR3 OS=Solanum lycopersicum (Tomato) PE=1 SV=1	C	Energy production and conversion	PREDICTED: 12-oxophytodienoate reductase 3-like [Glycine max]
ONT.8688	--	--	Molecular Function: transferase activity, transferring glycosyl groups (GO:0016757);; Biological Process: cell wall organization or biogenesis (GO:0071554);;	K13681|1.47224e-139|gmx:100809919|K13681 xyloglucan fucosyltransferase [EC:2.4.1.-] | (RefSeq) galactoside 2-alpha-L-fucosyltransferase-like	--	--	--	--	Probable fucosyltransferase 8 GN=FUT8 OS=Arabidopsis thaliana (Mouse-ear cress) PE=2 SV=2	O	Posttranslational modification, protein turnover, chaperones	PREDICTED: galactoside 2-alpha-L-fucosyltransferase-like isoform X2 [Glycine max]
ONT.22502	--	--	--	--	--	--	--	--	--	S	Function unknown	hypothetical protein PHAVU_010G031200g [Phaseolus vulgaris]
ONT.444	--	--	Molecular Function: protein disulfide isomerase activity (GO:0003756);; Cellular Component: endoplasmic reticulum (GO:0005783);; Biological Process: protein folding (GO:0006457);; Biological Process: response to endoplasmic reticulum stress (GO:0034976);; Biological Process: cell redox homeostasis (GO:0045454);;	K09580|9.51566e-19|gmx:100526845|K09580 protein disulfide-isomerase A1 [EC:5.3.4.1] | (RefSeq) PDIL-3b; protein disulfide isomerase like protein	Protein processing in endoplasmic reticulum (ko04141)	[O]	Posttranslational modification, protein turnover, chaperones	--	Protein disulfide isomerase-like 1-6 (Precursor) GN=MSL1.15 OS=Arabidopsis thaliana (Mouse-ear cress) PE=2 SV=1	O	Posttranslational modification, protein turnover, chaperones	protein disulfide isomerase L-3b [Glycine max]
ONT.19313	--	--	--	K13113|6.32348e-06|fve:101296632|K13113 ubiquitin-like protein 5 | (RefSeq) ubiquitin-like protein 5	--	--	--	--	Ubiquitin-like protein 5 GN=UBL5 OS=Arabidopsis thaliana (Mouse-ear cress) PE=3 SV=1	--	--	--
ONT.11498	--	--	--	--	--	--	--	--	--	--	--	hypothetical protein glysoja_043743 [Glycine soja]
ONT.15156	--	--	--	--	--	--	--	--	--	S	Function unknown	PREDICTED: uncharacterized protein LOC100790229 [Glycine max]
ONT.7097	--	--	--	K20890|3.83709e-25|gmx:100812365|K20890 xylan alpha-glucuronosyltransferase [EC:2.4.1.-] | (RefSeq) UDP-glucuronate:xylan alpha-glucuronosyltransferase 2-like	--	[G]	Carbohydrate transport and metabolism	--	UDP-glucuronate:xylan alpha-glucuronosyltransferase 2 GN=F17M5.90/F17M5.100 OS=Arabidopsis thaliana (Mouse-ear cress) PE=2 SV=1	O	Posttranslational modification, protein turnover, chaperones	PREDICTED: UDP-glucuronate:xylan alpha-glucuronosyltransferase 2-like isoform X2 [Glycine max]
ONT.22658	--	--	Molecular Function: ribonuclease P activity (GO:0004526);; Molecular Function: ATP binding (GO:0005524);; Biological Process: defense response (GO:0006952);; Biological Process: signal transduction (GO:0007165);; Molecular Function: ADP binding (GO:0043531);; Biological Process: RNA phosphodiester bond hydrolysis, endonucleolytic (GO:0090502);;	--	--	--	--	--	TMV resistance protein N GN=N OS=Nicotiana glutinosa (Tobacco) PE=1 SV=1	S	Function unknown	TMV resistance protein N [Glycine soja]
ONT.11313	--	--	Molecular Function: nucleic acid binding (GO:0003676);;	--	--	[R]	General function prediction only	Reverse transcriptase-like	--	S	Function unknown	hypothetical protein glysoja_044276, partial [Glycine soja]
ONT.15750	--	--	--	K13154|1.79119e-08|pvu:PHAVU_005G012700g|K13154 U11/U12 small nuclear ribonucleoprotein 31 kDa protein | (RefSeq) hypothetical protein	--	--	--	--	--	--	--	hypothetical protein PHAVU_005G012700g [Phaseolus vulgaris]
ONT.10328	--	--	Cellular Component: mitochondrion (GO:0005739);; Cellular Component: cytosol (GO:0005829);; Molecular Function: 1-aminocyclopropane-1-carboxylate deaminase activity (GO:0008660);; Cellular Component: chloroplast (GO:0009507);; Biological Process: ethylene biosynthetic process (GO:0009693);; Molecular Function: D-cysteine desulfhydrase activity (GO:0019148);; Biological Process: D-cysteine catabol…	--	--	--	--	--	Bifunctional D-cysteine desulfhydrase/1-aminocyclopropane-1-carboxylate deaminase, mitochondrial (Precursor) OS=Arabidopsis thaliana (Mouse-ear cress) PE=1 SV=1	S	Function unknown	Putative 1-aminocyclopropane-1-carboxylate deaminase, partial [Glycine soja]
ONT.23232	--	--	Biological Process: phenylpropanoid biosynthetic process (GO:0009699);; Cellular Component: integral component of membrane (GO:0016021);; Molecular Function: guiding stereospecific synthesis activity (GO:0042349);; Biological Process: regulation of catalytic activity (GO:0050790);;	--	--	--	--	--	Dirigent protein 21 (Precursor) GN=DIR21 OS=Arabidopsis thaliana (Mouse-ear cress) PE=3 SV=1	S	Function unknown	PREDICTED: dirigent protein 21-like [Glycine max]
ONT.12991	--	--	Molecular Function: catalytic activity (GO:0003824);;	--	--	[T]	Signal transduction mechanisms	--	Protein phosphatase 2C 35 OS=Oryza sativa subsp. japonica (Rice) PE=1 SV=1	T	Signal transduction mechanisms	PREDICTED: probable protein phosphatase 2C 4-like [Glycine max]
ONT.12001	--	--	Molecular Function: zinc ion binding (GO:0008270);;	--	--	--	--	--	--	S	Function unknown	hypothetical protein PHAVU_006G145000g [Phaseolus vulgaris]
ONT.5012	--	--	Molecular Function: catalytic activity (GO:0003824);;	--	--	--	--	--	--	S	Function unknown	PREDICTED: uncharacterized protein LOC102669838 [Glycine max]
ONT.26818	--	--	--	--	--	--	--	--	--	S	Function unknown	hypothetical protein glysoja_037740 [Glycine soja]
ONT.22871	--	--	--	--	--	--	--	--	--	S	Function unknown	hypothetical protein glysoja_029074 [Glycine soja]
ONT.3101	--	--	--	--	--	--	--	--	--	--	--	hypothetical protein glysoja_028414 [Glycine soja]
ONT.13738	--	--	--	--	--	--	--	--	--	S	Function unknown	PREDICTED: micronuclear linker histone polyprotein-like [Glycine max]
ONT.10612	--	--	Biological Process: carbohydrate metabolic process (GO:0005975);; Molecular Function: hydrolase activity (GO:0016787);; Biological Process: cell wall organization or biogenesis (GO:0071554);;	K08235|1.58772e-41|gmx:547802|K08235 xyloglucan:xyloglucosyl transferase [EC:2.4.1.207] | (RefSeq) brassinosteroid-regulated protein	--	--	--	--	Xyloglucan endotransglucosylase/hydrolase 2 {ECO:0000250|UniProtKB:Q38857} (Precursor) OS=Glycine max (Soybean) PE=2 SV=1	G	Carbohydrate transport and metabolism	xyloglucan endotransglucosylase/hydrolase 2 precursor [Glycine max]
ONT.4323	--	--	Biological Process: base-excision repair (GO:0006284);; Molecular Function: DNA-3-methyladenine glycosylase activity (GO:0008725);;	K01246|1.66243e-22|gmx:100801163|K01246 DNA-3-methyladenine glycosylase I [EC:3.2.2.20] | (RefSeq) DNA-3-methyladenine glycosylase 1-like	Base excision repair (ko03410)	--	--	--	--	L	Replication, recombination and repair	PREDICTED: uncharacterized protein LOC100801163 [Glycine max]
ONT.28382	--	--	Molecular Function: oxidoreductase activity (GO:0016491);;	K13447|3.92073e-64|gmx:100787949|K13447 respiratory burst oxidase [EC:1.6.3.- 1.11.1.-] | (RefSeq) respiratory burst oxidase homolog protein B-like	Plant-pathogen interaction (ko04626)	[PQ]	--	--	Respiratory burst oxidase homolog protein B GN=RBOHB OS=Solanum tuberosum (Potato) PE=1 SV=1	U	Intracellular trafficking, secretion, and vesicular transport	PREDICTED: respiratory burst oxidase homolog protein B-like [Glycine max]
ONT.28485	--	--	Molecular Function: translation initiation factor activity (GO:0003743);; Biological Process: DNA-templated transcription, initiation (GO:0006352);; Biological Process: regulation of transcription, DNA-templated (GO:0006355);; Biological Process: translational initiation (GO:0006413);; Molecular Function: zinc ion binding (GO:0008270);; Molecular Function: kinase activity (GO:0016301);; Biologica…	--	--	--	--	--	--	T	Signal transduction mechanisms	Putative aspartic protease [Glycine soja]
ONT.7096	--	--	--	K20890|6.07001e-26|gmx:100812365|K20890 xylan alpha-glucuronosyltransferase [EC:2.4.1.-] | (RefSeq) UDP-glucuronate:xylan alpha-glucuronosyltransferase 2-like	--	[G]	Carbohydrate transport and metabolism	--	UDP-glucuronate:xylan alpha-glucuronosyltransferase 2 GN=F17M5.90/F17M5.100 OS=Arabidopsis thaliana (Mouse-ear cress) PE=2 SV=1	O	Posttranslational modification, protein turnover, chaperones	PREDICTED: UDP-glucuronate:xylan alpha-glucuronosyltransferase 2-like isoform X2 [Glycine max]
ONT.20210	--	--	--	--	--	[L]	Replication, recombination and repair	DDE superfamily endonuclease	--	S	Function unknown	PREDICTED: uncharacterized protein LOC100804219 isoform X1 [Glycine max]
ONT.3556	[J]	Translation, ribosomal structure and biogenesis	Cellular Component: ribosome (GO:0005840);;	K02930|2.15597e-62|gmx:100796712|K02930 large subunit ribosomal protein L4e | (RefSeq) 60S ribosomal protein L4-like	Ribosome (ko03010)	[A]	RNA processing and modification	--	60S ribosomal protein L4-1 GN=RPL4A OS=Arabidopsis thaliana (Mouse-ear cress) PE=2 SV=1	J	Translation, ribosomal structure and biogenesis	PREDICTED: 60S ribosomal protein L4-like [Glycine max]
ONT.27183	--	--	--	--	--	--	--	--	--	--	--	Retrotransposon gag protein [Medicago truncatula]
ONT.14196	--	--	--	--	--	--	--	--	--	--	--	hypothetical protein glysoja_030019 [Glycine soja]
ONT.26888	--	--	Cellular Component: cell wall (GO:0005618);; Molecular Function: pectinesterase activity (GO:0030599);; Biological Process: cell wall modification (GO:0042545);; Biological Process: negative regulation of catalytic activity (GO:0043086);; Molecular Function: aspartyl esterase activity (GO:0045330);; Biological Process: pectin catabolic process (GO:0045490);; Molecular Function: pectinesterase inh…	K01051|3.38903e-52|gmx:100813592|K01051 pectinesterase [EC:3.1.1.11] | (RefSeq) pectinesterase-like	Pentose and glucuronate interconversions (ko00040);Starch and sucrose metabolism (ko00500)	--	--	--	Pectinesterase 40 (Precursor) GN=T14P8.1 OS=Arabidopsis thaliana (Mouse-ear cress) PE=2 SV=1	G	Carbohydrate transport and metabolism	PREDICTED: probable pectinesterase/pectinesterase inhibitor 39-like [Glycine max]
ONT.13394	--	--	Cellular Component: integral component of membrane (GO:0016021);;	--	--	--	--	--	--	S	Function unknown	PREDICTED: uncharacterized protein LOC100783287 [Glycine max]
ONT.7	--	--	--	--	--	--	--	--	--	--	--	hypothetical protein glysoja_008710 [Glycine soja]
ONT.27243	[K]	Transcription	--	--	--	[J]	Translation, ribosomal structure and biogenesis	--	Glycine-rich protein 2 GN=GRP-2 OS=Nicotiana sylvestris (Wood tobacco) PE=2 SV=1	K	Transcription	Glycine-rich protein 2 [Glycine soja]
ONT.3639	--	--	--	--	--	--	--	--	--	--	--	hypothetical protein glysoja_022381 [Glycine soja]
ONT.28324	--	--	--	--	--	--	--	--	--	S	Function unknown	PREDICTED: protein WVD2-like 1-like isoform X1 [Glycine max]
ONT.24494	--	--	--	--	--	--	--	--	Uncharacterized protein At1g76070 GN=At1g76070 OS=Arabidopsis thaliana (Mouse-ear cress) PE=1 SV=1	S	Function unknown	Hypothetical protein glysoja_043906 [Glycine soja]
ONT.14254	--	--	--	--	--	[R]	General function prediction only	--	--	--	--	PREDICTED: uncharacterized protein LOC102666632 isoform X1 [Glycine max]
ONT.11567	--	--	--	--	--	--	--	--	Probable polygalacturonase non-catalytic subunit JP630 (Precursor) GN=JP630 OS=Arabidopsis thaliana (Mouse-ear cress) PE=2 SV=2	--	--	PREDICTED: probable polygalacturonase non-catalytic subunit JP650-like [Glycine max]
ONT.6114	--	--	--	--	--	--	--	--	--	--	--	hypothetical protein glysoja_018724 [Glycine soja]
ONT.9408	--	--	--	--	--	--	--	--	--	U	Intracellular trafficking, secretion, and vesicular transport	PREDICTED: uncharacterized protein LOC100814036 [Glycine max]
ONT.7586	[R]	General function prediction only	Biological Process: jasmonic acid metabolic process (GO:0009694);; Biological Process: response to jasmonic acid (GO:0009753);; Cellular Component: integral component of membrane (GO:0016021);; Molecular Function: hippurate hydrolase activity (GO:0047980);; Molecular Function: jasmonyl-Ile conjugate hydrolase activity (GO:1990206);;	K14664|2.28134e-53|gmx:100785666|K14664 IAA-amino acid hydrolase [EC:3.5.1.-] | (RefSeq) IAA-amino acid hydrolase ILR1-like 6	--	--	--	--	IAA-amino acid hydrolase ILR1-like 6 (Precursor) GN=T18F15.9 OS=Arabidopsis thaliana (Mouse-ear cress) PE=2 SV=2	E	Amino acid transport and metabolism	PREDICTED: IAA-amino acid hydrolase ILR1-like 6-like [Glycine max]
ONT.21349	--	--	Molecular Function: signal transducer, downstream of receptor, with serine/threonine kinase activity (GO:0004702);; Molecular Function: ATP binding (GO:0005524);; Cellular Component: cytoplasm (GO:0005737);; Cellular Component: integral component of membrane (GO:0016021);; Biological Process: signal transduction by protein phosphorylation (GO:0023014);;	K20716|1.29119e-67|gmx:100802174|K20716 mitogen-activated protein kinase kinase kinase 17/18 | (RefSeq) mitogen-activated protein kinase kinase kinase 2-like	--	[T]	Signal transduction mechanisms	--	Mitogen-activated protein kinase kinase kinase YODA GN=YDA OS=Arabidopsis thaliana (Mouse-ear cress) PE=1 SV=1	T	Signal transduction mechanisms	PREDICTED: mitogen-activated protein kinase kinase kinase A-like [Glycine max]
ONT.13362	--	--	--	--	--	--	--	--	--	--	--	hypothetical protein glysoja_022901, partial [Glycine soja]
ONT.18672	--	--	Molecular Function: structural constituent of ribosome (GO:0003735);; Cellular Component: ribosome (GO:0005840);; Biological Process: translation (GO:0006412);;	K02882|2.79731e-46|csv:101207017|K02882 large subunit ribosomal protein L18Ae | (RefSeq) 60S ribosomal protein L18a-like	Ribosome (ko03010)	[J]	Translation, ribosomal structure and biogenesis	--	60S ribosomal protein L18a GN=RPL18A OS=Castanea sativa (Sweet chestnut) PE=2 SV=1	J	Translation, ribosomal structure and biogenesis	hypothetical protein OsJ_02939 [Oryza sativa Japonica Group]
ONT.11413	--	--	Molecular Function: O-methyltransferase activity (GO:0008171);; Molecular Function: S-adenosylmethionine-dependent methyltransferase activity (GO:0008757);; Biological Process: aromatic compound biosynthetic process (GO:0019438);; Biological Process: methylation (GO:0032259);; Molecular Function: protein dimerization activity (GO:0046983);;	--	--	[K]	Transcription	--	Flavonoid 4&apos;-O-methyltransferase OS=Glycine max (Soybean) PE=1 SV=1	S	Function unknown	Isoflavone 7-O-methyltransferase [Glycine soja]
ONT.3463	--	--	Cellular Component: nucleus (GO:0005634);; Biological Process: lateral root formation (GO:0010311);;	K13944|1.01933e-45|gmx:100816433|K13944 LOB domain-containing protein 16 | (RefSeq) LOB domain-containing protein 16-like	--	--	--	--	--	S	Function unknown	PREDICTED: LOB domain-containing protein 16-like [Glycine max]
ONT.3660	--	--	Cellular Component: cell (GO:0005623);; Molecular Function: electron carrier activity (GO:0009055);; Cellular Component: plasmodesma (GO:0009506);; Molecular Function: protein disulfide oxidoreductase activity (GO:0015035);; Biological Process: cell redox homeostasis (GO:0045454);; Biological Process: oxidation-reduction process (GO:0055114);;	--	--	[O]	Posttranslational modification, protein turnover, chaperones	--	Uncharacterized protein At5g39865 GN=At5g39865 OS=Arabidopsis thaliana (Mouse-ear cress) PE=2 SV=1	O	Posttranslational modification, protein turnover, chaperones	Hypothetical protein glysoja_021528 [Glycine soja]
ONT.27416	--	--	Cellular Component: integral component of membrane (GO:0016021);;	--	--	--	--	--	--	S	Function unknown	Putative mitochondrial protein [Glycine soja]
ONT.6880	--	--	--	--	--	[T]	Signal transduction mechanisms	--	--	O	Posttranslational modification, protein turnover, chaperones	PREDICTED: uncharacterized protein LOC100805096 [Glycine max]
ONT.12873	--	--	Molecular Function: phosphoenolpyruvate carboxykinase (ATP) activity (GO:0004612);; Molecular Function: ATP binding (GO:0005524);; Cellular Component: cytosol (GO:0005829);; Biological Process: gluconeogenesis (GO:0006094);; Molecular Function: kinase activity (GO:0016301);; Biological Process: phosphorylation (GO:0016310);;	K01610|9.86937e-53|gmx:100786257|K01610 phosphoenolpyruvate carboxykinase (ATP) [EC:4.1.1.49] | (RefSeq) phosphoenolpyruvate carboxykinase [ATP]-like	Glycolysis / Gluconeogenesis (ko00010);Citrate cycle (TCA cycle) (ko00020);Pyruvate metabolism (ko00620);Carbon fixation in photosynthetic organisms (ko00710);Carbon metabolism (ko01200)	--	--	--	Phosphoenolpyruvate carboxykinase [ATP] OS=Zea mays (Maize) PE=2 SV=1	C	Energy production and conversion	PREDICTED: phosphoenolpyruvate carboxykinase [ATP]-like [Glycine max]
ONT.4591	[E]	Amino acid transport and metabolism	--	K00306|2.10332e-142|gmx:100789864|K00306 sarcosine oxidase / L-pipecolate oxidase [EC:1.5.3.1 1.5.3.7] | (RefSeq) probable sarcosine oxidase	Glycine, serine and threonine metabolism (ko00260);Lysine degradation (ko00310);Peroxisome (ko04146)	[R]	General function prediction only	--	Probable sarcosine oxidase GN=At2g24580 OS=Arabidopsis thaliana (Mouse-ear cress) PE=2 SV=1	E	Amino acid transport and metabolism	PREDICTED: probable sarcosine oxidase-like [Glycine max]
ONT.12684	--	--	Molecular Function: translation initiation factor activity (GO:0003743);; Biological Process: DNA-templated transcription, initiation (GO:0006352);; Biological Process: regulation of transcription, DNA-templated (GO:0006355);; Biological Process: translational initiation (GO:0006413);; Molecular Function: zinc ion binding (GO:0008270);; Molecular Function: kinase activity (GO:0016301);; Biologica…	--	--	--	--	--	--	L	Replication, recombination and repair	Putative aspartic protease [Glycine soja]
ONT.27196	--	--	Molecular Function: iron ion binding (GO:0005506);; Molecular Function: dioxygenase activity (GO:0051213);; Biological Process: oxidation-reduction process (GO:0055114);;	--	--	[QR]	--	--	Leucoanthocyanidin dioxygenase GN=ANS OS=Malus domestica (Apple) PE=2 SV=1	S	Function unknown	PREDICTED: flavonol synthase/flavanone 3-hydroxylase-like [Cicer arietinum]
ONT.9822	--	--	Cellular Component: nucleus (GO:0005634);; Biological Process: negative regulation of abscisic acid-activated signaling pathway (GO:0009788);; Biological Process: regulation of starch biosynthetic process (GO:0010581);; Cellular Component: membrane (GO:0016020);;	--	--	--	--	Ethylene-responsive binding factor-associated repression;; Putative nuclear localisation signal	Ninja-family protein AFP3 GN=AFP3 OS=Arabidopsis thaliana (Mouse-ear cress) PE=1 SV=1	S	Function unknown	Ninja-family protein AFP2 [Glycine soja]
ONT.7049	--	--	--	--	--	--	--	--	--	--	--	hypothetical protein glysoja_022002 [Glycine soja]
ONT.21841	--	--	--	--	--	--	--	--	--	GH	Carbohydrate transport and metabolism;; Coenzyme transport and metabolism	PREDICTED: uncharacterized protein LOC102660841 isoform X1 [Glycine max]
ONT.22113	--	--	Molecular Function: transcription corepressor activity (GO:0003714);; Cellular Component: nucleus (GO:0005634);; Biological Process: response to wounding (GO:0009611);; Cellular Component: integral component of membrane (GO:0016021);; Biological Process: regulation of defense response (GO:0031347);; Biological Process: negative regulation of nucleic acid-templated transcription (GO:1903507);; Bio…	K13464|4.40267e-48|gmx:100815478|K13464 jasmonate ZIM domain-containing protein | (RefSeq) protein TIFY 10A-like	Plant hormone signal transduction (ko04075)	--	--	--	--	--	--	uncharacterized protein LOC100815478 [Glycine max]
ONT.1894	--	--	--	--	--	--	--	--	--	--	--	PREDICTED: uncharacterized protein LOC102662036 [Glycine max]
ONT.17675	--	--	Molecular Function: protein serine/threonine kinase activity (GO:0004674);; Molecular Function: transmembrane receptor protein tyrosine kinase activity (GO:0004714);; Molecular Function: ATP binding (GO:0005524);; Cellular Component: integral component of membrane (GO:0016021);; Biological Process: peptidyl-tyrosine phosphorylation (GO:0018108);; Molecular Function: polysaccharide binding (GO:003…	K04733|4.44897e-90|gmx:100792548|K04733 interleukin-1 receptor-associated kinase 4 [EC:2.7.11.1] | (RefSeq) probable receptor-like protein kinase At1g67000	--	--	--	--	--	--	--	Putative receptor-like protein kinase [Glycine soja]
ONT.13913	[P]	Inorganic ion transport and metabolism	Cellular Component: integral component of plasma membrane (GO:0005887);; Molecular Function: ammonium transmembrane transporter activity (GO:0008519);; Biological Process: organic cation transport (GO:0015695);; Biological Process: nitrogen utilization (GO:0019740);; Biological Process: ammonium transmembrane transport (GO:0072488);;	K03320|1.74285e-171|gmx:100796502|K03320 ammonium transporter, Amt family | (RefSeq) ammonium transporter 1 member 1	--	[P]	Inorganic ion transport and metabolism	--	Ammonium transporter 1 member 1 GN=AMT1-1 OS=Solanum lycopersicum (Tomato) PE=2 SV=1	P	Inorganic ion transport and metabolism	PREDICTED: ammonium transporter 1 member 1 [Glycine max]
ONT.20744	--	--	Cellular Component: mitochondrial respiratory chain complex I (GO:0005747);; Biological Process: mitochondrial electron transport, NADH to ubiquinone (GO:0006120);; Biological Process: response to oxidative stress (GO:0006979);; Molecular Function: NADH dehydrogenase (ubiquinone) activity (GO:0008137);; Molecular Function: zinc ion binding (GO:0008270);; Cellular Component: plasma membrane respir…	K03943|7.04459e-28|cam:101506999|K03943 NADH dehydrogenase (ubiquinone) flavoprotein 2 [EC:1.6.5.3 1.6.99.3] | (RefSeq) NADH dehydrogenase [ubiquinone] flavoprotein 2, mitochondrial	Oxidative phosphorylation (ko00190)	[C]	Energy production and conversion	--	NADH dehydrogenase [ubiquinone] flavoprotein 2, mitochondrial (Precursor) GN=At4g02580 OS=Arabidopsis thaliana (Mouse-ear cress) PE=2 SV=3	C	Energy production and conversion	PREDICTED: NADH dehydrogenase [ubiquinone] flavoprotein 2, mitochondrial-like isoform X1 [Cicer arietinum]
ONT.5935	--	--	Cellular Component: membrane (GO:0016020);; Molecular Function: transferase activity, transferring glycosyl groups (GO:0016757);;	--	--	--	--	--	--	--	--	Brassinosteroid-regulated protein BRU1 [Glycine soja]
ONT.10621	--	--	Molecular Function: hydrolase activity (GO:0016787);;	--	--	--	--	--	Subtilisin-like protease SBT5.3 (Precursor) OS=Arabidopsis thaliana (Mouse-ear cress) PE=2 SV=1	O	Posttranslational modification, protein turnover, chaperones	subtilisin-like protein protease [Glycine max]
ONT.648	--	--	Molecular Function: monooxygenase activity (GO:0004497);; Molecular Function: binding (GO:0005488);; Biological Process: lipid metabolic process (GO:0006629);; Molecular Function: oxidoreductase activity, acting on paired donors, with incorporation or reduction of molecular oxygen (GO:0016705);; Biological Process: organic hydroxy compound metabolic process (GO:1901615);;	K09843|4.02427e-29|pvu:PHAVU_002G122200g|K09843 (+)-abscisic acid 8'-hydroxylase [EC:1.14.13.93] | (RefSeq) hypothetical protein	Carotenoid biosynthesis (ko00906)	[QI]	--	--	Abscisic acid 8&apos;-hydroxylase 3 GN=CYP707A3 OS=Arabidopsis thaliana (Mouse-ear cress) PE=1 SV=1	Q	Secondary metabolites biosynthesis, transport and catabolism	Abscisic acid 8&apos;-hydroxylase 1 [Glycine soja]
ONT.1864	--	--	--	--	--	--	--	--	--	S	Function unknown	PREDICTED: uncharacterized protein LOC102661207 [Glycine max]
ONT.10258	--	--	--	K13448|7.09291e-07|pvu:PHAVU_002G320800g|K13448 calcium-binding protein CML | (RefSeq) hypothetical protein	Plant-pathogen interaction (ko04626)	--	--	--	--	DTZ	Cell cycle control, cell division, chromosome partitioning;; Signal transduction mechanisms;; Cytoskeleton	hypothetical protein PHAVU_002G320800g [Phaseolus vulgaris]
ONT.16639	[G]	Carbohydrate transport and metabolism	--	--	--	[R]	General function prediction only	--	Polyol transporter 5 GN=PLT5 OS=Arabidopsis thaliana (Mouse-ear cress) PE=1 SV=2	G	Carbohydrate transport and metabolism	PREDICTED: polyol transporter 5-like [Glycine max]
ONT.2621	--	--	--	--	--	--	--	--	--	--	--	unknown [Glycine max]
ONT.2076	--	--	--	--	--	--	--	--	GATA transcription factor 12 GN=GATA12 OS=Arabidopsis thaliana (Mouse-ear cress) PE=2 SV=1	--	--	hypothetical protein glysoja_036235 [Glycine soja]
ONT.15679	[G]	Carbohydrate transport and metabolism	Molecular Function: ribokinase activity (GO:0004747);; Biological Process: D-ribose metabolic process (GO:0006014);; Biological Process: carbohydrate phosphorylation (GO:0046835);;	K00847|1.87828e-78|gmx:100780082|K00847 fructokinase [EC:2.7.1.4] | (RefSeq) fructokinase-2	Fructose and mannose metabolism (ko00051);Starch and sucrose metabolism (ko00500);Amino sugar and nucleotide sugar metabolism (ko00520)	[G]	Carbohydrate transport and metabolism	--	Fructokinase OS=Solanum tuberosum (Potato) PE=1 SV=1	G	Carbohydrate transport and metabolism	PREDICTED: fructokinase-2-like [Glycine max]
ONT.18046	--	--	--	--	--	[L]	Replication, recombination and repair	DDE superfamily endonuclease;; Plant transposon protein	--	S	Function unknown	PREDICTED: putative nuclease HARBI1-like [Glycine max]
ONT.24220	--	--	Molecular Function: acetylglucosaminyltransferase activity (GO:0008375);; Cellular Component: membrane (GO:0016020);;	--	--	--	--	--	--	S	Function unknown	hypothetical protein glysoja_031769 [Glycine soja]
ONT.21574	--	--	--	--	--	--	--	--	--	--	--	hypothetical protein glysoja_050272 [Glycine soja]
ONT.3304	--	--	Molecular Function: oxidoreductase activity, acting on paired donors, with incorporation or reduction of molecular oxygen, 2-oxoglutarate as one donor, and incorporation of one atom each of oxygen into both donors (GO:0016706);; Molecular Function: metal ion binding (GO:0046872);; Biological Process: oxidation-reduction process (GO:0055114);;	--	--	--	--	--	Probable inactive 2-oxoglutarate-dependent dioxygenase AOP2 GN=AOP2 OS=Arabidopsis thaliana (Mouse-ear cress) PE=2 SV=1	S	Function unknown	PREDICTED: probable 2-oxoglutarate-dependent dioxygenase AOP1-like [Glycine max]
ONT.24346	--	--	Molecular Function: transcription factor activity, sequence-specific DNA binding (GO:0003700);; Cellular Component: nucleus (GO:0005634);; Biological Process: regulation of transcription, DNA-templated (GO:0006355);; Biological Process: response to chitin (GO:0010200);; Molecular Function: sequence-specific DNA binding (GO:0043565);; Molecular Function: transcription regulatory region DNA binding…	--	--	[R]	General function prediction only	--	Zinc finger protein AZF1 GN=K8K14.19 OS=Arabidopsis thaliana (Mouse-ear cress) PE=2 SV=1	S	Function unknown	scof-1 protein [Glycine max]
ONT.1339	--	--	Molecular Function: transporter activity (GO:0005215);; Biological Process: transport (GO:0006810);; Cellular Component: integral component of membrane (GO:0016021);;	--	--	[E]	Amino acid transport and metabolism	--	Protein NRT1/ PTR FAMILY 2.13 GN=T17F3.10 OS=Arabidopsis thaliana (Mouse-ear cress) PE=1 SV=1	E	Amino acid transport and metabolism	PREDICTED: nitrate transporter 1.7-like [Glycine max]
ONT.10769	--	--	Molecular Function: phospholipid binding (GO:0005543);;	--	--	[TU]	--	--	Putative clathrin assembly protein At4g40080 GN=At4g40080 OS=Arabidopsis thaliana (Mouse-ear cress) PE=2 SV=2	U	Intracellular trafficking, secretion, and vesicular transport	PREDICTED: putative clathrin assembly protein At4g40080-like [Glycine max]
ONT.8695	--	--	--	K07198|7.99828e-66|gmx:100801065|K07198 5'-AMP-activated protein kinase, catalytic alpha subunit [EC:2.7.11.11] | (RefSeq) CBL-interacting serine/threonine-protein kinase 5-like	Regulation of autophagy (ko04140)	[T]	Signal transduction mechanisms	--	CBL-interacting serine/threonine-protein kinase 25 GN=T11H3.120 OS=Arabidopsis thaliana (Mouse-ear cress) PE=2 SV=1	T	Signal transduction mechanisms	CBL-interacting serine/threonine-protein kinase 25 [Glycine soja]
ONT.25356	--	--	Biological Process: defense response (GO:0006952);;	--	--	--	--	--	Protein LURP-one-related 15 GN=At5g01750 OS=Arabidopsis thaliana (Mouse-ear cress) PE=1 SV=1	S	Function unknown	PREDICTED: protein LURP-one-related 15-like [Glycine max]
ONT.23088	--	--	--	K15601|4.67346e-25|gmx:100797860|K15601 lysine-specific demethylase 3 [EC:1.14.11.-] | (RefSeq) lysine-specific demethylase JMJ25-like	--	[K]	Transcription	--	Lysine-specific demethylase JMJ25 GN=MLP3.6 OS=Arabidopsis thaliana (Mouse-ear cress) PE=1 SV=1	S	Function unknown	PREDICTED: uncharacterized protein LOC100797860 [Glycine max]
ONT.22706	--	--	--	--	--	--	--	--	--	S	Function unknown	PREDICTED: F-box/LRR-repeat protein At3g48880-like [Glycine max]
ONT.17049	--	--	Molecular Function: translation initiation factor activity (GO:0003743);; Biological Process: DNA-templated transcription, initiation (GO:0006352);; Biological Process: regulation of transcription, DNA-templated (GO:0006355);; Biological Process: translational initiation (GO:0006413);; Molecular Function: zinc ion binding (GO:0008270);; Molecular Function: kinase activity (GO:0016301);; Biologica…	--	--	--	--	--	--	L	Replication, recombination and repair	Putative aspartic protease [Glycine soja]
ONT.16041	[FGR]	Nucleotide transport and metabolism;; Carbohydrate transport and metabolism;; General function prediction only	Molecular Function: bis(5'-adenosyl)-triphosphatase activity (GO:0047710);;	K01522|9.26702e-58|gmx:100779544|K01522 bis(5'-adenosyl)-triphosphatase [EC:3.6.1.29] | (RefSeq) bis(5'-adenosyl)-triphosphatase-like	Purine metabolism (ko00230)	[FR]	--	--	--	FG	Nucleotide transport and metabolism;; Carbohydrate transport and metabolism	PREDICTED: bis(5&apos;-adenosyl)-triphosphatase-like isoform X2 [Glycine max]
ONT.27993	--	--	--	--	--	--	--	--	--	--	--	F-box/kelch-repeat protein [Glycine soja]
ONT.19715	--	--	--	--	--	--	--	--	--	S	Function unknown	PREDICTED: uncharacterized protein LOC102661517 [Glycine max]
ONT.13348	--	--	Molecular Function: binding (GO:0005488);; Biological Process: primary metabolic process (GO:0044238);; Biological Process: cellular macromolecule metabolic process (GO:0044260);;	--	--	[R]	General function prediction only	--	--	S	Function unknown	RNA-directed DNA polymerase (Reverse transcriptase) [Medicago truncatula]
ONT.26318	--	--	Molecular Function: RNA binding (GO:0003723);; Molecular Function: polyribonucleotide nucleotidyltransferase activity (GO:0004654);; Biological Process: mRNA catabolic process (GO:0006402);;	K00962|7.55778e-11|pvu:PHAVU_001G105200g|K00962 polyribonucleotide nucleotidyltransferase [EC:2.7.7.8] | (RefSeq) hypothetical protein	Purine metabolism (ko00230);Pyrimidine metabolism (ko00240);RNA degradation (ko03018)	--	--	--	--	--	--	Polyribonucleotide nucleotidyltransferase [Glycine soja]
ONT.26916	--	--	--	--	--	--	--	--	--	K	Transcription	WRKY8 [Glycine max]
ONT.23342	--	--	Cellular Component: Golgi apparatus (GO:0005794);; Cellular Component: chloroplast (GO:0009507);; Cellular Component: integral component of membrane (GO:0016021);; Molecular Function: transferase activity, transferring glycosyl groups (GO:0016757);;	--	--	--	--	--	--	S	Function unknown	PREDICTED: uncharacterized protein At1g04910-like [Glycine max]
ONT.2165	--	--	--	--	--	--	--	--	--	S	Function unknown	PREDICTED: uncharacterized protein LOC100812853 isoform 1 [Glycine max]
ONT.5328	[CI]	Energy production and conversion;; Lipid transport and metabolism	Molecular Function: cytochrome-b5 reductase activity, acting on NAD(P)H (GO:0004128);; Cellular Component: chloroplast (GO:0009507);; Cellular Component: integral component of membrane (GO:0016021);; Molecular Function: heme binding (GO:0020037);; Molecular Function: metal ion binding (GO:0046872);; Biological Process: oxidation-reduction process (GO:0055114);;	--	--	[C]	Energy production and conversion	--	Cytochrome b5 isoform E {ECO:0000303|PubMed:19054355} GN=MNC6.10 OS=Arabidopsis thaliana (Mouse-ear cress) PE=1 SV=2	CI	Energy production and conversion;; Lipid transport and metabolism	uncharacterized protein LOC100499823 [Glycine max]
ONT.17429	[T]	Signal transduction mechanisms	Biological Process: activation of MAPKK activity (GO:0000186);; Molecular Function: MAP kinase kinase kinase activity (GO:0004709);; Molecular Function: ATP binding (GO:0005524);; Cellular Component: intracellular (GO:0005622);;	--	--	[T]	Signal transduction mechanisms	Protein tyrosine kinase;; Protein kinase domain;; Protein tyrosine kinase;; Protein kinase domain;; Ethylene-responsive protein kinase Le-CTR1;; Ethylene-responsive protein kinase Le-CTR1	Serine/threonine-protein kinase CTR1 GN=CTR1 OS=Arabidopsis thaliana (Mouse-ear cress) PE=1 SV=1	T	Signal transduction mechanisms	Serine/threonine-protein kinase CTR1 [Glycine soja]
ONT.11167	--	--	--	--	--	--	--	--	--	S	Function unknown	PREDICTED: uncharacterized protein LOC100786760 [Glycine max]
ONT.5323	--	--	--	--	--	--	--	--	--	--	--	PREDICTED: LRR receptor-like serine/threonine-protein kinase RPK2-like [Glycine max]
ONT.2582	[T]	Signal transduction mechanisms	Molecular Function: nucleotide binding (GO:0000166);; Molecular Function: protein serine/threonine kinase activity (GO:0004674);; Cellular Component: nucleus (GO:0005634);; Cellular Component: cytoplasm (GO:0005737);; Biological Process: protein phosphorylation (GO:0006468);; Cellular Component: membrane (GO:0016020);; Biological Process: intracellular signal transduction (GO:0035556);;	--	--	[T]	Signal transduction mechanisms	--	CBL-interacting serine/threonine-protein kinase 3 GN=T20P8.3 OS=Arabidopsis thaliana (Mouse-ear cress) PE=1 SV=2	T	Signal transduction mechanisms	CBL-interacting serine/threonine-protein kinase 3 isoform 2 [Theobroma cacao]
ONT.19328	--	--	Cellular Component: integral component of membrane (GO:0016021);;	--	--	--	--	--	--	--	--	PREDICTED: fasciclin-like arabinogalactan protein 12-like [Glycine max]
ONT.5426	--	--	Molecular Function: catalytic activity (GO:0003824);;	--	--	[I]	Lipid transport and metabolism	--	Probable phosphoinositide phosphatase SAC9 GN=F24G16.40 OS=Arabidopsis thaliana (Mouse-ear cress) PE=1 SV=1	--	--	hypothetical protein glysoja_044744 [Glycine soja]
ONT.25469	--	--	Molecular Function: transferase activity (GO:0016740);;	--	--	--	--	--	Serine/threonine-protein kinase GN=PUB33 OS=Arabidopsis thaliana (Mouse-ear cress) PE=2 SV=2	T	Signal transduction mechanisms	PREDICTED: U-box domain-containing protein 33-like [Glycine max]
ONT.11405	--	--	Molecular Function: translation initiation factor activity (GO:0003743);; Biological Process: DNA-templated transcription, initiation (GO:0006352);; Biological Process: regulation of transcription, DNA-templated (GO:0006355);; Biological Process: translational initiation (GO:0006413);; Molecular Function: zinc ion binding (GO:0008270);; Molecular Function: kinase activity (GO:0016301);; Biologica…	--	--	--	--	--	--	T	Signal transduction mechanisms	Transcription initiation factor IIB [Glycine soja]
ONT.7795	--	--	--	--	--	--	--	--	--	S	Function unknown	PREDICTED: F-box/kelch-repeat protein SKIP6-like [Glycine max]
ONT.7646	--	--	Molecular Function: DNA binding (GO:0003677);; Molecular Function: protein dimerization activity (GO:0046983);;	--	--	--	--	Protein of unknown function (DUF 659);; hAT family C-terminal dimerisation region;; BED zinc finger	--	S	Function unknown	PREDICTED: uncharacterized protein LOC100808813 isoform X1 [Glycine max]
ONT.23095	--	--	Cellular Component: integral component of membrane (GO:0016021);; Biological Process: transmembrane transport (GO:0055085);;	--	--	--	--	--	S-type anion channel SLAH1 GN=SLAH1 OS=Arabidopsis thaliana (Mouse-ear cress) PE=2 SV=1	--	--	PREDICTED: S-type anion channel SLAH1-like [Glycine max]
ONT.6472	--	--	Molecular Function: structural constituent of ribosome (GO:0003735);; Biological Process: translation (GO:0006412);; Cellular Component: integral component of membrane (GO:0016021);; Biological Process: transmembrane transport (GO:0055085);;	K15104|1.5918e-14|gmx:100797888|K15104 solute carrier family 25 (mitochondrial oxoglutarate transporter), member 11 | (RefSeq) mitochondrial uncoupling protein 5-like	--	[C]	Energy production and conversion	--	Mitochondrial uncoupling protein 4 GN=F22K18.230 OS=Arabidopsis thaliana (Mouse-ear cress) PE=2 SV=1	S	Function unknown	PREDICTED: mitochondrial uncoupling protein 5-like [Glycine max]
ONT.1385	--	--	Cellular Component: Golgi apparatus (GO:0005794);; Biological Process: xyloglucan metabolic process (GO:0010411);; Cellular Component: integral component of membrane (GO:0016021);; Molecular Function: O-acetyltransferase activity (GO:0016413);;	--	--	--	--	--	Protein ALTERED XYLOGLUCAN 4 GN=F20P5.5 OS=Arabidopsis thaliana (Mouse-ear cress) PE=1 SV=1	--	--	PREDICTED: protein YLS7-like isoform X1 [Glycine max]
ONT.2523	--	--	Cellular Component: extracellular space (GO:0005615);; Cellular Component: vacuolar membrane (GO:0005774);; Molecular Function: lipid binding (GO:0008289);;	K05399|3.71982e-30|pvu:PHAVU_008G216000g|K05399 lipopolysaccharide-binding protein | (RefSeq) hypothetical protein	--	[V]	Defense mechanisms	--	Putative BPI/LBP family protein At1g04970 (Precursor) GN=At1g04970 OS=Arabidopsis thaliana (Mouse-ear cress) PE=2 SV=1	S	Function unknown	Putative BPI/LBP family protein [Glycine soja]
ONT.13685	--	--	--	--	--	--	--	--	--	--	--	unknown [Glycine max]
ONT.18966	[K]	Transcription	Molecular Function: kinase activity (GO:0016301);;	--	--	--	--	--	Probable LRR receptor-like serine/threonine-protein kinase At1g53430 (Precursor) GN=At1g53430 OS=Arabidopsis thaliana (Mouse-ear cress) PE=1 SV=1	S	Function unknown	Putative LRR receptor-like serine/threonine-protein kinase [Glycine soja]
ONT.27724	--	--	--	--	--	--	--	--	--	S	Function unknown	hypothetical protein glysoja_020112 [Glycine soja]
ONT.25296	--	--	--	--	--	--	--	--	--	--	--	PREDICTED: uncharacterized protein LOC102666960 [Glycine max]
ONT.20258	--	--	Biological Process: fatty acid biosynthetic process (GO:0006633);; Cellular Component: chloroplast (GO:0009507);; Cellular Component: membrane (GO:0016020);; Molecular Function: acyl-[acyl-carrier-protein] desaturase activity (GO:0045300);; Biological Process: oxidation-reduction process (GO:0055114);;	K03921|1.40893e-54|gmx:100037478|K03921 acyl-[acyl-carrier-protein] desaturase [EC:1.14.19.2 1.14.19.11 1.14.19.26] | (RefSeq) SACPD-C; stearoyl-ACP desaturase	Fatty acid biosynthesis (ko00061);Biosynthesis of unsaturated fatty acids (ko01040);Fatty acid metabolism (ko01212)	--	--	--	Acyl-[acyl-carrier-protein] desaturase 6, chloroplastic (Precursor) GN=S-ACP-DES6 OS=Arabidopsis thaliana (Mouse-ear cress) PE=2 SV=2	I	Lipid transport and metabolism	mutant stearoyl-ACP desaturase C [Glycine max]
ONT.1319	--	--	--	--	--	--	--	--	Phytochrome A-associated F-box protein GN=EID1 OS=Arabidopsis thaliana (Mouse-ear cress) PE=1 SV=2	S	Function unknown	PREDICTED: phytochrome A-associated F-box protein-like [Glycine max]
ONT.2375	--	--	Molecular Function: signal transducer activity (GO:0004871);; Cellular Component: nucleus (GO:0005634);; Cellular Component: cytoplasm (GO:0005737);; Biological Process: signal transduction (GO:0007165);; Biological Process: phototropism (GO:0009638);;	--	--	--	--	--	Root phototropism protein 2 GN=T6B20.13/T6B20.14 OS=Arabidopsis thaliana (Mouse-ear cress) PE=1 SV=2	S	Function unknown	hypothetical protein PHAVU_008G245700g [Phaseolus vulgaris]
ONT.1829	--	--	Molecular Function: nucleic acid binding (GO:0003676);; Cellular Component: integral component of membrane (GO:0016021);;	--	--	[R]	General function prediction only	Reverse transcriptase-like	Putative ribonuclease H protein At1g65750 GN=At1g65750 OS=Arabidopsis thaliana (Mouse-ear cress) PE=3 SV=1	--	--	uncharacterized protein LOC100812666 [Glycine max]
ONT.28458	--	--	--	K12471|3.52498e-109|gmx:100813981|K12471 epsin | (RefSeq) clathrin interactor EPSIN 2-like	Endocytosis (ko04144)	--	--	--	--	U	Intracellular trafficking, secretion, and vesicular transport	PREDICTED: clathrin interactor EPSIN 2-like isoform X1 [Glycine max]
ONT.26838	[J]	Translation, ribosomal structure and biogenesis	Molecular Function: structural constituent of ribosome (GO:0003735);; Biological Process: translation (GO:0006412);; Cellular Component: cytosolic large ribosomal subunit (GO:0022625);;	K02889|2.46993e-54|gmx:100305629|K02889 large subunit ribosomal protein L21e | (RefSeq) uncharacterized LOC100305629	Ribosome (ko03010)	[J]	Translation, ribosomal structure and biogenesis	--	60S ribosomal protein L21-1 GN=RPL21C OS=Arabidopsis thaliana (Mouse-ear cress) PE=2 SV=2	J	Translation, ribosomal structure and biogenesis	60S ribosomal protein L21-1 [Glycine soja]
ONT.23092	--	--	Molecular Function: transcription factor activity, sequence-specific DNA binding (GO:0003700);; Biological Process: regulation of transcription, DNA-templated (GO:0006355);; Cellular Component: integral component of membrane (GO:0016021);; Molecular Function: sequence-specific DNA binding (GO:0043565);;	--	--	--	--	--	Probable WRKY transcription factor 31 GN=WRKY31 OS=Arabidopsis thaliana (Mouse-ear cress) PE=2 SV=1	--	--	PREDICTED: WRKY transcription factor 6 [Glycine max]
ONT.16389	--	--	--	--	--	[R]	General function prediction only	--	Pentatricopeptide repeat-containing protein At1g26900, mitochondrial (Precursor) GN=PCMP-E54 OS=Arabidopsis thaliana (Mouse-ear cress) PE=2 SV=1	S	Function unknown	hypothetical protein PHAVU_011G006400g [Phaseolus vulgaris]
ONT.25223	--	--	--	--	--	--	--	--	--	S	Function unknown	PREDICTED: uncharacterized protein At4g14450, chloroplastic-like [Glycine max]
ONT.23056	--	--	Molecular Function: lyase activity (GO:0016829);;	--	--	[R]	General function prediction only	--	ADP-ribosylation factor GTPase-activating protein AGD12 GN=F7J7.100 OS=Arabidopsis thaliana (Mouse-ear cress) PE=1 SV=1	S	Function unknown	PREDICTED: ADP-ribosylation factor GTPase-activating protein AGD12-like [Glycine max]
ONT.2735	--	--	Cellular Component: integral component of membrane (GO:0016021);;	--	--	--	--	--	--	S	Function unknown	hypothetical protein PHAVU_008G280000g [Phaseolus vulgaris]
ONT.16410	--	--	Cellular Component: mitochondrion (GO:0005739);; Cellular Component: plastid (GO:0009536);; Biological Process: shoot system development (GO:0048367);;	--	--	--	--	--	--	S	Function unknown	unknown [Glycine max]
ONT.28595	--	--	Molecular Function: hydrolase activity, hydrolyzing O-glycosyl compounds (GO:0004553);; Molecular Function: protein binding (GO:0005515);; Cellular Component: nucleolus (GO:0005730);; Cellular Component: mitochondrial intermembrane space (GO:0005758);; Biological Process: carbohydrate metabolic process (GO:0005975);; Molecular Function: methyltransferase activity (GO:0008168);; Molecular Function…	--	--	[S]	Function unknown	--	Anamorsin homolog {ECO:0000255|HAMAP-Rule:MF_03115} OS=Glycine max (Soybean) PE=2 SV=1	S	Function unknown	PREDICTED: anamorsin homolog [Glycine max]
ONT.3522	[T]	Signal transduction mechanisms	Molecular Function: monovalent cation:proton antiporter activity (GO:0005451);; Cellular Component: endoplasmic reticulum (GO:0005783);; Biological Process: protein targeting to vacuole (GO:0006623);; Biological Process: regulation of pH (GO:0006885);; Biological Process: response to stress (GO:0006950);; Cellular Component: integral component of membrane (GO:0016021);; Biological Process: cellul…	--	--	[P]	Inorganic ion transport and metabolism	--	Cation/H(+) antiporter 20 GN=CHX20 OS=Arabidopsis thaliana (Mouse-ear cress) PE=2 SV=1	P	Inorganic ion transport and metabolism	PREDICTED: cation/H(+) antiporter 20-like [Glycine max]
ONT.27194	--	--	Molecular Function: methyltransferase activity (GO:0008168);;	K13066|1.14657e-86|gmx:100803633|K13066 caffeic acid 3-O-methyltransferase [EC:2.1.1.68] | (RefSeq) caffeic acid 3-O-methyltransferase	Phenylpropanoid biosynthesis (ko00940)	[R]	General function prediction only	--	Caffeic acid 3-O-methyltransferase 1 GN=OMT1 OS=Populus tremuloides (Quaking aspen) PE=1 SV=1	S	Function unknown	unknown [Glycine max]
ONT.12119	--	--	--	K10357|2.53409e-09|gmx:100817933|K10357 myosin V | (RefSeq) myosin-12	--	--	--	--	--	Z	Cytoskeleton	Myosin-J heavy chain [Glycine soja]
ONT.24432	--	--	Molecular Function: DNA binding (GO:0003677);; Biological Process: flower development (GO:0009908);; Biological Process: determination of dorsal/ventral asymmetry (GO:0048262);;	--	--	[O]	Posttranslational modification, protein turnover, chaperones	--	Transcription factor RADIALIS GN=RAD OS=Antirrhinum majus (Garden snapdragon) PE=1 SV=1	K	Transcription	PREDICTED: protein RADIALIS-like 1-like isoform X1 [Glycine max]
ONT.15505	[G]	Carbohydrate transport and metabolism	Molecular Function: catalytic activity (GO:0003824);;	--	--	--	--	Alkaline and neutral invertase;; Alkaline and neutral invertase;; Alkaline and neutral invertase	Cytosolic invertase 1 {ECO:0000303|PubMed:18317796} OS=Oryza sativa subsp. japonica (Rice) PE=1 SV=1	--	--	PREDICTED: alkaline/neutral invertase CINV2-like isoform X1 [Glycine max]
ONT.12410	--	--	Biological Process: nucleobase-containing compound metabolic process (GO:0006139);; Biological Process: cell cycle (GO:0007049);; Biological Process: multicellular organism development (GO:0007275);; Biological Process: regulation of cellular process (GO:0050794);; Biological Process: regulation of macromolecule metabolic process (GO:0060255);;	K04681|5.25941e-25|gmx:100777805|K04681 retinoblastoma-like protein 1 | (RefSeq) retinoblastoma-related protein 1-like	--	--	--	--	Retinoblastoma-related protein GN=RBR OS=Medicago sativa (Alfalfa) PE=2 SV=1	K	Transcription	Retinoblastoma-related protein 1 [Glycine soja]
ONT.7305	--	--	--	--	--	[R]	General function prediction only	--	Transcriptional corepressor LEUNIG GN=LUG OS=Arabidopsis thaliana (Mouse-ear cress) PE=1 SV=2	K	Transcription	PREDICTED: LOW QUALITY PROTEIN: transcriptional corepressor LEUNIG-like, partial [Cucumis sativus]
ONT.20579	--	--	Cellular Component: mitochondrion (GO:0005739);; Cellular Component: endosome (GO:0005768);; Biological Process: endosomal transport (GO:0016197);; Cellular Component: BLOC-1 complex (GO:0031083);; Biological Process: root development (GO:0048364);;	K20185|2.13843e-38|gmx:100811869|K20185 biogenesis of lysosome-related organelles complex 1 subunit 1 | (RefSeq) biogenesis of lysosome-related organelles complex 1 subunit 1-like	--	[K]	Transcription	--	Biogenesis of lysosome-related organelles complex 1 subunit 1 GN=T09D09.14 OS=Arabidopsis thaliana (Mouse-ear cress) PE=1 SV=1	O	Posttranslational modification, protein turnover, chaperones	Biogenesis of lysosome-related organelles complex 1 subunit 1 [Glycine soja]
ONT.10	--	--	Biological Process: rRNA processing (GO:0006364);; Cellular Component: small-subunit processome (GO:0032040);;	K14554|1.97761e-62|gmx:100795420|K14554 U3 small nucleolar RNA-associated protein 21 | (RefSeq) WD repeat-containing protein 36-like	Ribosome biogenesis in eukaryotes (ko03008)	[R]	General function prediction only	--	--	S	Function unknown	PREDICTED: WD repeat-containing protein 36-like [Glycine max]
ONT.5037	--	--	--	--	--	--	--	--	--	S	Function unknown	PREDICTED: uncharacterized protein LOC100789513 [Glycine max]
ONT.27081	[G]	Carbohydrate transport and metabolism	Biological Process: carbohydrate metabolic process (GO:0005975);; Molecular Function: isomerase activity (GO:0016853);; Cellular Component: intracellular part (GO:0044424);;	--	--	--	--	--	DNA-damage-repair/toleration protein DRT102 GN=DRT102 OS=Arabidopsis thaliana (Mouse-ear cress) PE=1 SV=2	G	Carbohydrate transport and metabolism	PREDICTED: DNA-damage-repair/toleration protein DRT102-like [Glycine max]
ONT.21308	--	--	--	--	--	--	--	--	--	--	--	hypothetical protein glysoja_007264 [Glycine soja]
ONT.9002	--	--	--	K15277|5.97001e-06|pvu:PHAVU_010G089600g|K15277 solute carrier family 35 (adenosine 3'-phospho 5'-phosphosulfate transporter), member B3 | (RefSeq) hypothetical protein	--	--	--	--	UDP-galactose/UDP-glucose transporter 4 GN=UTR4 OS=Arabidopsis thaliana (Mouse-ear cress) PE=2 SV=1	--	--	--
ONT.3752	--	--	Cellular Component: integral component of membrane (GO:0016021);;	--	--	--	--	--	--	--	--	hypothetical protein PHAVU_001G202700g [Phaseolus vulgaris]
ONT.17666	--	--	Cellular Component: integral component of membrane (GO:0016021);;	--	--	--	--	--	--	--	--	hypothetical protein glysoja_043128 [Glycine soja]
ONT.23211	--	--	Biological Process: cellulose microfibril organization (GO:0010215);; Cellular Component: integral component of membrane (GO:0016021);; Biological Process: cell growth (GO:0016049);; Molecular Function: carbohydrate binding (GO:0030246);; Cellular Component: anchored component of membrane (GO:0031225);;	--	--	--	--	--	COBRA-like protein 7 (Precursor) GN=dl4100c OS=Arabidopsis thaliana (Mouse-ear cress) PE=1 SV=2	S	Function unknown	PREDICTED: COBRA-like protein 7-like [Glycine max]
ONT.15635	[G]	Carbohydrate transport and metabolism	Molecular Function: sugar:proton symporter activity (GO:0005351);; Molecular Function: glucose transmembrane transporter activity (GO:0005355);; Cellular Component: integral component of plasma membrane (GO:0005887);; Biological Process: proton transport (GO:0015992);; Biological Process: glucose import (GO:0046323);; Biological Process: glucose transmembrane transport (GO:1904659);;	--	--	[R]	General function prediction only	--	Polyol transporter 5 GN=PLT5 OS=Arabidopsis thaliana (Mouse-ear cress) PE=1 SV=2	G	Carbohydrate transport and metabolism	Polyol transporter 5 -like protein [Gossypium arboreum]
ONT.10992	--	--	--	--	--	--	--	Ribosomal protein L41	--	--	--	--
ONT.4471	--	--	Molecular Function: hydrolase activity, hydrolyzing O-glycosyl compounds (GO:0004553);; Molecular Function: binding (GO:0005488);; Biological Process: primary metabolic process (GO:0044238);; Biological Process: organic substance metabolic process (GO:0071704);;	--	--	[R]	General function prediction only	GAG-pre-integrase domain	--	S	Function unknown	Retrovirus-related Pol polyprotein from transposon TNT 1-94, partial [Glycine soja]
ONT.741	--	--	Molecular Function: iron ion binding (GO:0005506);; Biological Process: lignin biosynthetic process (GO:0009809);; Cellular Component: integral component of membrane (GO:0016021);; Molecular Function: oxidoreductase activity, acting on paired donors, with incorporation or reduction of molecular oxygen, NAD(P)H as one donor, and incorporation of one atom of oxygen (GO:0016709);; Molecular Function…	K09755|1.48234e-116|gmx:100783430|K09755 ferulate-5-hydroxylase [EC:1.14.-.-] | (RefSeq) cytochrome P450 84A1-like	Phenylpropanoid biosynthesis (ko00940)	[Q]	Secondary metabolites biosynthesis, transport and catabolism	--	Cytochrome P450 84A1 GN=F23E13.110 OS=Arabidopsis thaliana (Mouse-ear cress) PE=1 SV=1	Q	Secondary metabolites biosynthesis, transport and catabolism	PREDICTED: cytochrome P450 84A1-like [Glycine max]
ONT.4973	--	--	--	K11548|1.6823e-07|fve:101291665|K11548 kinetochore protein Nuf2 | (RefSeq) probable kinetochore protein NUF2	--	--	--	--	--	--	--	hypothetical protein PHAVU_002G249700g [Phaseolus vulgaris]
ONT.25437	--	--	--	--	--	--	--	--	--	--	--	putative cellulase [Glycine max]
ONT.1127	--	--	Molecular Function: DNA binding (GO:0003677);; Molecular Function: transcription factor activity, sequence-specific DNA binding (GO:0003700);; Cellular Component: nucleus (GO:0005634);; Biological Process: regulation of transcription, DNA-templated (GO:0006355);;	--	--	--	--	--	Ethylene-responsive transcription factor ERF021 GN=ERF021 OS=Arabidopsis thaliana (Mouse-ear cress) PE=2 SV=1	K	Transcription	PREDICTED: ethylene-responsive transcription factor ERF021-like [Glycine max]
ONT.5117	--	--	--	--	--	--	--	--	--	--	--	hypothetical protein glysoja_033969 [Glycine soja]
ONT.18935	--	--	--	--	--	--	--	--	--	--	--	PREDICTED: uncharacterized protein LOC100780470 [Glycine max]
ONT.3840	--	--	Molecular Function: GTP binding (GO:0005525);; Cellular Component: intracellular (GO:0005622);; Biological Process: small GTPase mediated signal transduction (GO:0007264);;	K07937|4.35848e-18|mus:103979648|K07937 ADP-ribosylation factor 1 | (RefSeq) ADP-ribosylation factor 1-like	Endocytosis (ko04144)	[U]	Intracellular trafficking, secretion, and vesicular transport	--	ADP-ribosylation factor GN=ARF OS=Vigna unguiculata (Cowpea) PE=2 SV=3	S	Function unknown	BnaC03g39320D [Brassica napus]
ONT.9905	--	--	Cellular Component: integral component of membrane (GO:0016021);; Biological Process: transmembrane transport (GO:0055085);;	--	--	--	--	--	--	--	--	PREDICTED: S-type anion channel SLAH1-like [Glycine max]
ONT.4675	--	--	--	--	--	--	--	--	--	S	Function unknown	PREDICTED: uncharacterized protein LOC100782780 [Glycine max]
ONT.11553	--	--	--	--	--	--	--	--	--	--	--	PREDICTED: inverted formin-2-like [Glycine max]
ONT.8152	--	--	--	--	--	--	--	--	--	--	--	hypothetical protein glysoja_045809 [Glycine soja]
ONT.14157	--	--	Molecular Function: zinc ion binding (GO:0008270);;	--	--	[R]	General function prediction only	--	PHD finger protein At1g33420 GN=At1g33420 OS=Arabidopsis thaliana (Mouse-ear cress) PE=1 SV=1	S	Function unknown	PREDICTED: PHD finger protein At1g33420-like isoform X1 [Glycine max]
ONT.17037	--	--	Biological Process: lipid metabolic process (GO:0006629);; Cellular Component: membrane (GO:0016020);; Molecular Function: lipase activity (GO:0016298);;	K01054|3.44107e-15|gmx:100818192|K01054 acylglycerol lipase [EC:3.1.1.23] | (RefSeq) caffeoylshikimate esterase-like	--	[I]	Lipid transport and metabolism	--	--	S	Function unknown	PREDICTED: caffeoylshikimate esterase-like [Glycine max]
ONT.16142	--	--	Molecular Function: methyltransferase activity (GO:0008168);; Cellular Component: endomembrane system (GO:0012505);; Cellular Component: integral component of membrane (GO:0016021);; Biological Process: methylation (GO:0032259);; Cellular Component: intracellular membrane-bounded organelle (GO:0043231);; Cellular Component: cytoplasmic part (GO:0044444);; Cellular Component: intracellular organel…	--	--	--	--	--	--	S	Function unknown	Putative methyltransferase PMT11 [Glycine soja]
ONT.27982	--	--	Molecular Function: peroxidase activity (GO:0004601);; Cellular Component: extracellular region (GO:0005576);; Biological Process: response to oxidative stress (GO:0006979);; Molecular Function: heme binding (GO:0020037);; Biological Process: hydrogen peroxide catabolic process (GO:0042744);; Molecular Function: metal ion binding (GO:0046872);; Biological Process: oxidation-reduction process (GO:…	K00430|1.66592e-41|gmx:100804126|K00430 peroxidase [EC:1.11.1.7] | (RefSeq) peroxidase 12	Phenylpropanoid biosynthesis (ko00940)	--	--	Peroxidase	Peroxidase 12 (Precursor) OS=Arabidopsis thaliana (Mouse-ear cress) PE=1 SV=1	G	Carbohydrate transport and metabolism	PREDICTED: peroxidase 12 [Glycine max]
ONT.20843	--	--	Molecular Function: DNA binding (GO:0003677);; Biological Process: regulation of transcription, DNA-templated (GO:0006355);;	--	--	--	--	--	Dof zinc finger protein DOF1.7 GN=F19C24.9 OS=Arabidopsis thaliana (Mouse-ear cress) PE=2 SV=1	K	Transcription	Dof zinc finger protein DOF1.7 [Glycine soja]
ONT.27921	--	--	Molecular Function: binding (GO:0005488);;	--	--	--	--	--	--	OU	Posttranslational modification, protein turnover, chaperones;; Intracellular trafficking, secretion, and vesicular transport	PREDICTED: proteoglycan 4-like isoform X1 [Glycine max]
ONT.18983	--	--	Cellular Component: intracellular (GO:0005622);;	K07904|9.82574e-20|mtr:MTR_2g075950|K07904 Ras-related protein Rab-11A | (RefSeq) RAB GTPase-like protein A1D	Endocytosis (ko04144)	[U]	Intracellular trafficking, secretion, and vesicular transport	--	Ras-related protein RABA1c GN=RABA1C OS=Arabidopsis thaliana (Mouse-ear cress) PE=2 SV=1	S	Function unknown	Ras-related protein RABA1b [Glycine soja]
ONT.2367	--	--	Molecular Function: iron ion binding (GO:0005506);; Cellular Component: membrane (GO:0016020);; Molecular Function: trans-cinnamate 4-monooxygenase activity (GO:0016710);; Biological Process: secondary metabolic process (GO:0019748);; Molecular Function: heme binding (GO:0020037);; Biological Process: oxidation-reduction process (GO:0055114);;	K00487|2.35596e-56|gmx:100499623|K00487 trans-cinnamate 4-monooxygenase [EC:1.14.13.11] | (RefSeq) C4H, CA4H, CYP73, CYP73A11, c4h2; coumarate 4-hydroxylase	Ubiquinone and other terpenoid-quinone biosynthesis (ko00130);Phenylalanine metabolism (ko00360);Phenylpropanoid biosynthesis (ko00940);Flavonoid biosynthesis (ko00941);Stilbenoid, diarylheptanoid and gingerol biosynthesis (ko00945)	[Q]	Secondary metabolites biosynthesis, transport and catabolism	--	Trans-cinnamate 4-monooxygenase GN=CYP73A11 OS=Glycine max (Soybean) PE=2 SV=1	Q	Secondary metabolites biosynthesis, transport and catabolism	trans-cinnamate 4-monooxygenase [Glycine max]
ONT.15118	--	--	Molecular Function: single-stranded DNA endodeoxyribonuclease activity (GO:0000014);; Cellular Component: nucleotide-excision repair factor 1 complex (GO:0000110);; Biological Process: resolution of meiotic recombination intermediates (GO:0000712);; Biological Process: double-strand break repair via homologous recombination (GO:0000724);; Molecular Function: damaged DNA binding (GO:0003684);; Mol…	K10848|1.85306e-57|gmx:100812359|K10848 DNA excision repair protein ERCC-4 [EC:3.1.-.-] | (RefSeq) DNA repair endonuclease UVH1	Nucleotide excision repair (ko03420)	[L]	Replication, recombination and repair	--	DNA repair endonuclease UVH1 GN=MEE6.22 OS=Arabidopsis thaliana (Mouse-ear cress) PE=1 SV=2	L	Replication, recombination and repair	PREDICTED: DNA repair endonuclease UVH1-like isoform X2 [Glycine max]
ONT.12264	--	--	Molecular Function: mRNA binding (GO:0003729);;	K17943|2.72948e-40|gmx:100811036|K17943 pumilio RNA-binding family | (RefSeq) pumilio homolog 6, chloroplastic	--	[J]	Translation, ribosomal structure and biogenesis	--	Pumilio homolog 5 GN=APUM5 OS=Arabidopsis thaliana (Mouse-ear cress) PE=1 SV=2	J	Translation, ribosomal structure and biogenesis	Pumilio like 5 [Glycine soja]
ONT.18805	--	--	Molecular Function: signal transducer activity (GO:0004871);; Cellular Component: intracellular (GO:0005622);; Cellular Component: plasmodesma (GO:0009506);; Biological Process: calcium-mediated signaling (GO:0019722);;	--	--	--	--	Rapid ALkalinization Factor (RALF)	Protein RALF-like 19 (Precursor) GN=RALFL19 OS=Arabidopsis thaliana (Mouse-ear cress) PE=3 SV=1	S	Function unknown	uncharacterized protein LOC100801740 precursor [Glycine max]
ONT.8745	--	--	--	--	--	--	--	--	--	--	--	hypothetical protein glysoja_009560 [Glycine soja]
ONT.21693	--	--	--	--	--	--	--	--	--	--	--	PREDICTED: probable carboxylesterase 12-like [Glycine max]
ONT.720	--	--	--	--	--	--	--	--	--	--	--	PREDICTED: uncharacterized protein LOC102663571 [Glycine max]
ONT.28231	--	--	--	--	--	--	--	--	--	--	--	hypothetical protein glysoja_013948 [Glycine soja]
ONT.16375	--	--	Molecular Function: metal ion binding (GO:0046872);;	--	--	[R]	General function prediction only	--	PHD finger protein At1g33420 GN=At1g33420 OS=Arabidopsis thaliana (Mouse-ear cress) PE=1 SV=1	S	Function unknown	PREDICTED: PHD finger protein At1g33420-like [Glycine max]
ONT.7139	--	--	Cellular Component: intracellular part (GO:0044424);;	--	--	[S]	Function unknown	--	--	S	Function unknown	PREDICTED: U-box domain-containing protein 4-like [Glycine max]
ONT.3323	[G]	Carbohydrate transport and metabolism	Molecular Function: UDP-glycosyltransferase activity (GO:0008194);; Biological Process: flavonoid biosynthetic process (GO:0009813);; Molecular Function: transferase activity, transferring hexosyl groups (GO:0016758);; Cellular Component: intracellular membrane-bounded organelle (GO:0043231);; Biological Process: flavonoid glucuronidation (GO:0052696);;	K13495|1.89225e-170|gmx:100799527|K13495 cis-zeatin O-glucosyltransferase [EC:2.4.1.215] | (RefSeq) zeatin O-glucosyltransferase-like	Zeatin biosynthesis (ko00908)	[GC]	--	--	Zeatin O-glucosyltransferase GN=ZOG1 OS=Phaseolus lunatus (Lima bean) PE=2 SV=1	S	Function unknown	PREDICTED: zeatin O-glucosyltransferase-like [Glycine max]
ONT.27076	--	--	Molecular Function: fatty-acyl-CoA binding (GO:0000062);; Molecular Function: acyl-CoA dehydrogenase activity (GO:0003995);; Molecular Function: iron ion binding (GO:0005506);; Cellular Component: peroxisome (GO:0005777);; Molecular Function: electron carrier activity (GO:0009055);; Cellular Component: chloroplast thylakoid membrane (GO:0009535);; Cellular Component: integral component of membran…	--	--	--	--	--	--	--	--	uncharacterized protein LOC100306607 [Glycine max]
ONT.19652	--	--	Cellular Component: integral component of membrane (GO:0016021);;	K12349|4.32287e-180|gmx:100810626|K12349 neutral ceramidase [EC:3.5.1.23] | (RefSeq) neutral ceramidase-like	Sphingolipid metabolism (ko00600)	[T]	Signal transduction mechanisms	--	Neutral ceramidase (Precursor) GN=At2g38010 OS=Arabidopsis thaliana (Mouse-ear cress) PE=3 SV=1	S	Function unknown	PREDICTED: neutral ceramidase-like isoform 1 [Glycine max]
ONT.16975	--	--	--	--	--	--	--	--	--	--	--	hypothetical protein glysoja_020815 [Glycine soja]
ONT.7653	--	--	Molecular Function: transcription factor activity, sequence-specific DNA binding (GO:0003700);; Biological Process: regulation of transcription, DNA-templated (GO:0006355);; Molecular Function: sequence-specific DNA binding (GO:0043565);;	--	--	--	--	--	Probable WRKY transcription factor 30 GN=WRKY30 OS=Arabidopsis thaliana (Mouse-ear cress) PE=2 SV=1	K	Transcription	PREDICTED: probable WRKY transcription factor 53-like [Glycine max]
ONT.15448	--	--	Biological Process: auxin catabolic process (GO:0009852);; Molecular Function: gibberellin 3-beta-dioxygenase activity (GO:0016707);; Molecular Function: metal ion binding (GO:0046872);; Biological Process: oxidation-reduction process (GO:0055114);;	--	--	[QR]	--	--	2-oxoglutarate-dependent dioxygenase DAO GN=OSJNBa0022H21.12 OS=Oryza sativa subsp. japonica (Rice) PE=2 SV=2	S	Function unknown	PREDICTED: 2-oxoglutarate-dependent dioxygenase DAO-like [Glycine max]
ONT.6615	--	--	Molecular Function: DNA binding (GO:0003677);; Cellular Component: nucleus (GO:0005634);; Cellular Component: cytosol (GO:0005829);; Biological Process: regulation of transcription, DNA-templated (GO:0006355);; Cellular Component: plasmodesma (GO:0009506);;	--	--	[K]	Transcription	--	BEL1-like homeodomain protein 4 GN=F27L4.6 OS=Arabidopsis thaliana (Mouse-ear cress) PE=1 SV=2	K	Transcription	PREDICTED: homeobox protein BEL1 homolog isoform X1 [Glycine max]
ONT.28608	--	--	Cellular Component: integral component of membrane (GO:0016021);;	K20724|3.55213e-29|gmx:100789872|K20724 transmembrane protein 33 | (RefSeq) uncharacterized LOC100789872	--	--	--	--	--	S	Function unknown	uncharacterized protein LOC100789872 [Glycine max]
ONT.3325	--	--	--	--	--	--	--	--	--	--	--	hypothetical protein glysoja_012648, partial [Glycine soja]
ONT.20565	--	--	--	--	--	--	--	--	--	L	Replication, recombination and repair	Transcription initiation factor IIB [Glycine soja]
ONT.23194	--	--	Cellular Component: membrane (GO:0016020);; Molecular Function: metal ion binding (GO:0046872);;	--	--	[O]	Posttranslational modification, protein turnover, chaperones	--	RING-H2 finger protein ATL2 GN=ATL2 OS=Arabidopsis thaliana (Mouse-ear cress) PE=2 SV=2	O	Posttranslational modification, protein turnover, chaperones	PREDICTED: RING-H2 finger protein ATL2-like [Glycine max]
ONT.570	[G]	Carbohydrate transport and metabolism	Molecular Function: glucose-6-phosphate isomerase activity (GO:0004347);; Cellular Component: cytosol (GO:0005829);; Biological Process: starch metabolic process (GO:0005982);; Biological Process: gluconeogenesis (GO:0006094);; Biological Process: glycolytic process (GO:0006096);; Cellular Component: chloroplast stroma (GO:0009570);; Biological Process: positive regulation of flower development (…	K01810|7.3628e-25|gmx:100809452|K01810 glucose-6-phosphate isomerase [EC:5.3.1.9] | (RefSeq) glucose-6-phosphate isomerase 1, chloroplastic	Glycolysis / Gluconeogenesis (ko00010);Pentose phosphate pathway (ko00030);Starch and sucrose metabolism (ko00500);Amino sugar and nucleotide sugar metabolism (ko00520);Carbon metabolism (ko01200)	[G]	Carbohydrate transport and metabolism	--	Glucose-6-phosphate isomerase 1, chloroplastic (Precursor) GN=F22K18.180 OS=Arabidopsis thaliana (Mouse-ear cress) PE=1 SV=1	G	Carbohydrate transport and metabolism	PREDICTED: glucose-6-phosphate isomerase 1, chloroplastic-like [Glycine max]
ONT.19462	--	--	Cellular Component: integral component of membrane (GO:0016021);;	--	--	--	--	--	--	S	Function unknown	PREDICTED: uncharacterized protein LOC100784963 [Glycine max]
ONT.6535	--	--	Molecular Function: transporter activity (GO:0005215);; Cellular Component: intracellular (GO:0005622);; Biological Process: transport (GO:0006810);; Cellular Component: integral component of membrane (GO:0016021);; Biological Process: dephosphorylation (GO:0016311);; Molecular Function: phosphatase activity (GO:0016791);;	--	--	--	--	--	Patellin-3 GN=PATL3 OS=Arabidopsis thaliana (Mouse-ear cress) PE=1 SV=2	S	Function unknown	PREDICTED: patellin-3-like [Glycine max]
ONT.3702	--	--	--	--	--	--	--	--	--	S	Function unknown	PREDICTED: uncharacterized protein LOC100807520 [Glycine max]
ONT.20692	[T]	Signal transduction mechanisms	Molecular Function: nucleotide binding (GO:0000166);; Molecular Function: calmodulin-dependent protein kinase activity (GO:0004683);; Molecular Function: calmodulin binding (GO:0005516);; Cellular Component: nucleus (GO:0005634);; Cellular Component: cytoplasm (GO:0005737);; Biological Process: abscisic acid-activated signaling pathway (GO:0009738);; Molecular Function: calcium-dependent protein …	K13412|7.20062e-52|gmx:100792610|K13412 calcium-dependent protein kinase [EC:2.7.11.1] | (RefSeq) calcium-dependent protein kinase 2-like	Plant-pathogen interaction (ko04626)	[T]	Signal transduction mechanisms	--	Calcium-dependent protein kinase 29 GN=CPK29 OS=Arabidopsis thaliana (Mouse-ear cress) PE=2 SV=2	T	Signal transduction mechanisms	Calcium-dependent protein kinase 29 [Glycine soja]
ONT.25431	--	--	--	--	--	--	--	--	--	--	--	PREDICTED: uncharacterized protein LOC102665473 [Glycine max]
ONT.22503	--	--	--	--	--	--	--	--	--	--	--	hypothetical protein glysoja_038986 [Glycine soja]
ONT.18553	--	--	Molecular Function: phospholipase A2 activity (GO:0004623);; Molecular Function: protein serine/threonine kinase activity (GO:0004674);; Molecular Function: ubiquitin-protein transferase activity (GO:0004842);; Molecular Function: ATP binding (GO:0005524);; Cellular Component: early endosome (GO:0005769);; Cellular Component: trans-Golgi network (GO:0005802);; Biological Process: protein phosphor…	K16279|9.26428e-32|cam:101489954|K16279 E3 ubiquitin-protein ligase KEG [EC:2.7.11.1 2.3.2.27] | (RefSeq) E3 ubiquitin-protein ligase KEG	--	[O]	Posttranslational modification, protein turnover, chaperones	--	E3 ubiquitin-protein ligase KEG GN=KEG OS=Arabidopsis thaliana (Mouse-ear cress) PE=1 SV=2	S	Function unknown	PREDICTED: LOW QUALITY PROTEIN: E3 ubiquitin-protein ligase KEG-like [Cicer arietinum]
ONT.18277	--	--	--	K04733|2.40882e-08|pvu:PHAVU_007G050500g|K04733 interleukin-1 receptor-associated kinase 4 [EC:2.7.11.1] | (RefSeq) hypothetical protein	--	--	--	--	--	--	--	--
ONT.13492	--	--	--	--	--	--	--	--	--	S	Function unknown	Serine hydroxymethyltransferase, mitochondrial [Glycine soja]
ONT.15830	--	--	--	K00888|1.29025e-07|gmx:100777069|K00888 phosphatidylinositol 4-kinase A [EC:2.7.1.67] | (RefSeq) phosphatidylinositol 4-kinase alpha 1-like	Inositol phosphate metabolism (ko00562);Phosphatidylinositol signaling system (ko04070)	--	--	--	--	BDLTU	Chromatin structure and dynamics;; Cell cycle control, cell division, chromosome partitioning;; Replication, recombination and repair;; Signal transduction mechanisms;; Intracellular trafficking, secretion, and vesicular transport	PREDICTED: phosphatidylinositol 4-kinase alpha 1-like isoform 1 [Glycine max]
ONT.4615	--	--	--	--	--	--	--	--	--	S	Function unknown	hypothetical protein glysoja_017842 [Glycine soja]
ONT.11965	--	--	Molecular Function: protein kinase activity (GO:0004672);; Molecular Function: ATP binding (GO:0005524);; Biological Process: protein phosphorylation (GO:0006468);;	K17541|1.94666e-140|gmx:100788400|K17541 SCY1-like protein 2 | (RefSeq) SCY1-like protein 2	--	[T]	Signal transduction mechanisms	--	--	T	Signal transduction mechanisms	PREDICTED: SCY1-like protein 2-like isoform X2 [Glycine max]
ONT.14825	--	--	--	--	--	[L]	Replication, recombination and repair	DDE superfamily endonuclease	--	S	Function unknown	PREDICTED: putative nuclease HARBI1 [Glycine max]
ONT.22511	--	--	--	--	--	--	--	--	--	S	Function unknown	PREDICTED: uncharacterized protein LOC100805677 [Glycine max]
ONT.11060	--	--	Cellular Component: plasma membrane (GO:0005886);; Cellular Component: integral component of membrane (GO:0016021);; Molecular Function: transmembrane transporter activity (GO:0022857);; Biological Process: transmembrane transport (GO:0055085);;	--	--	--	--	--	WAT1-related protein At1g68170 GN=At1g68170 OS=Arabidopsis thaliana (Mouse-ear cress) PE=3 SV=1	S	Function unknown	PREDICTED: WAT1-related protein At1g68170-like [Glycine max]
ONT.1897	--	--	Cellular Component: nucleus (GO:0005634);;	--	--	[L]	Replication, recombination and repair	DDE superfamily endonuclease	--	S	Function unknown	PREDICTED: putative nuclease HARBI1-like [Glycine max]
ONT.19351	--	--	Cellular Component: exocyst (GO:0000145);; Biological Process: exocytosis (GO:0006887);;	--	--	[U]	Intracellular trafficking, secretion, and vesicular transport	--	Exocyst complex component EXO70A1 GN=EXO70A1 OS=Arabidopsis thaliana (Mouse-ear cress) PE=1 SV=1	S	Function unknown	PREDICTED: exocyst complex component EXO70A1-like [Glycine max]
ONT.23069	--	--	Cellular Component: membrane (GO:0016020);;	--	--	[T]	Signal transduction mechanisms	--	Cytochrome b561 and DOMON domain-containing protein At3g25290 (Precursor) GN=At3g25290 OS=Arabidopsis thaliana (Mouse-ear cress) PE=2 SV=1	S	Function unknown	PREDICTED: uncharacterized protein LOC100785371 [Glycine max]
ONT.2304	--	--	--	--	--	--	--	--	--	S	Function unknown	hypothetical protein glysoja_022814 [Glycine soja]
ONT.21865	--	--	Molecular Function: phospholipase D activity (GO:0004630);; Molecular Function: calcium ion binding (GO:0005509);; Cellular Component: cytoplasm (GO:0005737);; Cellular Component: membrane (GO:0016020);; Biological Process: lipid catabolic process (GO:0016042);; Biological Process: phosphatidylcholine metabolic process (GO:0046470);; Molecular Function: N-acylphosphatidylethanolamine-specific pho…	K01115|1.47952e-43|gmx:100786241|K01115 phospholipase D1/2 [EC:3.1.4.4] | (RefSeq) phospholipase D gamma 1	Glycerophospholipid metabolism (ko00564);Ether lipid metabolism (ko00565);Endocytosis (ko04144)	[I]	Lipid transport and metabolism	C2 domain	Phospholipase D gamma 3 GN=PLDGAMMA3 OS=Arabidopsis thaliana (Mouse-ear cress) PE=1 SV=1	I	Lipid transport and metabolism	Phospholipase D beta 1 [Glycine soja]
ONT.2140	--	--	Molecular Function: RNA binding (GO:0003723);; Cellular Component: integral component of membrane (GO:0016021);;	--	--	--	--	--	APO protein 3, mitochondrial (Precursor) GN=APO3 OS=Arabidopsis thaliana (Mouse-ear cress) PE=2 SV=1	S	Function unknown	Uncharacterized protein isoform 3 [Theobroma cacao]
ONT.8500	--	--	Molecular Function: ubiquitin-protein transferase activity (GO:0004842);; Biological Process: protein ubiquitination (GO:0016567);;	--	--	--	--	--	U-box domain-containing protein 27 GN=PUB27 OS=Arabidopsis thaliana (Mouse-ear cress) PE=2 SV=1	--	--	U-box domain-containing protein 27 [Glycine soja]
ONT.27030	--	--	Molecular Function: peroxidase activity (GO:0004601);; Molecular Function: calcium ion binding (GO:0005509);; Cellular Component: integral component of membrane (GO:0016021);; Molecular Function: NAD(P)H oxidase activity (GO:0016174);; Biological Process: oxidation-reduction process (GO:0055114);; Biological Process: cellular oxidant detoxification (GO:0098869);;	K13447|4.34872e-116|gmx:100820185|K13447 respiratory burst oxidase [EC:1.6.3.- 1.11.1.-] | (RefSeq) respiratory burst oxidase homolog protein B-like	Plant-pathogen interaction (ko04626)	[PQ]	--	--	Respiratory burst oxidase homolog protein B GN=RBOHB OS=Solanum tuberosum (Potato) PE=1 SV=1	U	Intracellular trafficking, secretion, and vesicular transport	PREDICTED: respiratory burst oxidase homolog protein B-like isoform 1 [Glycine max]
ONT.6772	--	--	Cellular Component: integral component of membrane (GO:0016021);;	--	--	--	--	PLAC8 family	Protein PLANT CADMIUM RESISTANCE 3 GN=PCR3 OS=Arabidopsis thaliana (Mouse-ear cress) PE=3 SV=1	S	Function unknown	PREDICTED: protein PLANT CADMIUM RESISTANCE 2-like [Glycine max]
ONT.19369	--	--	Cellular Component: integral component of membrane (GO:0016021);;	--	--	[I]	Lipid transport and metabolism	--	--	S	Function unknown	unknown [Glycine max]
ONT.17741	--	--	Biological Process: cellular amino acid metabolic process (GO:0006520);; Cellular Component: plastid (GO:0009536);; Cellular Component: membrane (GO:0016020);; Molecular Function: kinase activity (GO:0016301);; Molecular Function: oxidoreductase activity (GO:0016491);; Molecular Function: small molecule binding (GO:0036094);;	K12524|3.92693e-42|gmx:100812202|K12524 bifunctional aspartokinase / homoserine dehydrogenase 1 [EC:2.7.2.4 1.1.1.3] | (RefSeq) AK-HSDH; bifunctional aspartokinase/homoserine dehydrogenase, chloroplastic-like	Glycine, serine and threonine metabolism (ko00260);Monobactam biosynthesis (ko00261);Cysteine and methionine metabolism (ko00270);Lysine biosynthesis (ko00300);Biosynthesis of amino acids (ko01230)	--	--	--	Homoserine dehydrogenase (Precursor) GN=T16H5.70 OS=Arabidopsis thaliana (Mouse-ear cress) PE=1 SV=1	E	Amino acid transport and metabolism	aspartokinase-homoserine dehydrogenase, partial [Glycine max]
ONT.23700	--	--	--	--	--	--	--	--	--	S	Function unknown	PREDICTED: putative nuclease HARBI1-like [Glycine max]
ONT.12844	--	--	Cellular Component: integral component of membrane (GO:0016021);; Biological Process: transmembrane transport (GO:0055085);;	--	--	--	--	--	Mechanosensitive ion channel protein 2, chloroplastic (Precursor) GN=MSL2 OS=Arabidopsis thaliana (Mouse-ear cress) PE=2 SV=1	M	Cell wall/membrane/envelope biogenesis	PREDICTED: mechanosensitive ion channel protein 2, chloroplastic-like isoform X1 [Glycine max]
ONT.7425	--	--	Biological Process: transcription, DNA-templated (GO:0006351);; Molecular Function: sequence-specific DNA binding (GO:0043565);;	--	--	--	--	--	--	--	--	PREDICTED: transcription factor HBP-1b(c38)-like [Glycine max]
ONT.8107	[E]	Amino acid transport and metabolism	Molecular Function: magnesium ion binding (GO:0000287);; Molecular Function: phosphoserine phosphatase activity (GO:0004647);; Biological Process: L-serine biosynthetic process (GO:0006564);; Biological Process: multicellular organism development (GO:0007275);; Cellular Component: chloroplast (GO:0009507);; Biological Process: dephosphorylation (GO:0016311);;	K01079|7.30044e-89|gmx:100814193|K01079 phosphoserine phosphatase [EC:3.1.3.3] | (RefSeq) phosphoserine phosphatase, chloroplastic-like	Glycine, serine and threonine metabolism (ko00260);Carbon metabolism (ko01200);Biosynthesis of amino acids (ko01230)	[E]	Amino acid transport and metabolism	--	Phosphoserine phosphatase, chloroplastic (Precursor) GN=F26I16.2 OS=Arabidopsis thaliana (Mouse-ear cress) PE=1 SV=2	E	Amino acid transport and metabolism	PREDICTED: phosphoserine phosphatase, chloroplastic-like isoform X1 [Glycine max]
ONT.24646	--	--	Biological Process: metabolic process (GO:0008152);; Molecular Function: methyltransferase activity (GO:0008168);;	K08242|3.01034e-11|gmx:100791154|K08242 24-methylenesterol C-methyltransferase [EC:2.1.1.143] | (RefSeq) SMT2-2; 24-methylenesterol C-methyltransferase 2	Steroid biosynthesis (ko00100)	[IR]	--	--	24-methylenesterol C-methyltransferase 2 GN=Smt2-1 OS=Oryza sativa subsp. japonica (Rice) PE=2 SV=2	S	Function unknown	hypothetical protein glysoja_022959 [Glycine soja]
ONT.15065	--	--	Cellular Component: integral component of membrane (GO:0016021);;	--	--	--	--	--	Clp protease-related protein At4g12060, chloroplastic (Precursor) GN=At4g12060 OS=Arabidopsis thaliana (Mouse-ear cress) PE=1 SV=1	--	--	unknown [Glycine max]
ONT.2107	--	--	Biological Process: proteolysis (GO:0006508);; Molecular Function: cysteine-type peptidase activity (GO:0008234);;	--	--	--	--	--	--	S	Function unknown	hypothetical protein glysoja_038677, partial [Glycine soja]
ONT.20781	[E]	Amino acid transport and metabolism	Biological Process: cellular aromatic compound metabolic process (GO:0006725);; Molecular Function: transaminase activity (GO:0008483);; Biological Process: cellular ketone metabolic process (GO:0042180);; Biological Process: cellular biosynthetic process (GO:0044249);; Biological Process: biological regulation (GO:0065007);; Biological Process: organic cyclic compound metabolic process (GO:19013…	--	--	[E]	Amino acid transport and metabolism	--	Bifunctional aspartate aminotransferase and glutamate/aspartate-prephenate aminotransferase (Precursor) GN=T26C19.9 OS=Arabidopsis thaliana (Mouse-ear cress) PE=1 SV=2	E	Amino acid transport and metabolism	PREDICTED: uncharacterized protein LOC100803887 isoform X1 [Glycine max]
ONT.13204	--	--	Molecular Function: translation initiation factor activity (GO:0003743);; Biological Process: DNA-templated transcription, initiation (GO:0006352);; Biological Process: regulation of transcription, DNA-templated (GO:0006355);; Biological Process: translational initiation (GO:0006413);; Molecular Function: zinc ion binding (GO:0008270);; Molecular Function: kinase activity (GO:0016301);; Biologica…	--	--	--	--	--	--	T	Signal transduction mechanisms	Putative aspartic protease [Glycine soja]
ONT.6005	[P]	Inorganic ion transport and metabolism	Molecular Function: calcium:proton antiporter activity (GO:0015369);; Cellular Component: integral component of membrane (GO:0016021);; Biological Process: calcium ion transmembrane transport (GO:0070588);;	K07300|6.11973e-92|gmx:100799276|K07300 Ca2+:H+ antiporter | (RefSeq) vacuolar cation/proton exchanger 5-like	--	[P]	Inorganic ion transport and metabolism	Sodium/calcium exchanger protein;; Sodium/calcium exchanger protein	Putative vacuolar cation/proton exchanger 6 GN=CAX6 OS=Arabidopsis thaliana (Mouse-ear cress) PE=3 SV=3	P	Inorganic ion transport and metabolism	PREDICTED: vacuolar cation/proton exchanger 5-like isoform X2 [Glycine max]
ONT.20405	--	--	Cellular Component: integral component of membrane (GO:0016021);; Molecular Function: hydrolase activity (GO:0016787);;	--	--	[I]	Lipid transport and metabolism	--	--	S	Function unknown	Putative aminoacrylate hydrolase RutD [Glycine soja]
ONT.20102	--	--	Molecular Function: protein binding (GO:0005515);; Cellular Component: nucleus (GO:0005634);; Biological Process: seed germination (GO:0009845);; Biological Process: positive regulation of gibberellic acid mediated signaling pathway (GO:0009939);; Biological Process: seed dormancy process (GO:0010162);; Cellular Component: SCF ubiquitin ligase complex (GO:0019005);;	K14495|2.00707e-79|gmx:100794333|K14495 F-box protein GID2 | (RefSeq) F-box protein GID2-like	Plant hormone signal transduction (ko04075)	--	--	--	F-box protein GID2 GN=T22A6.40 OS=Arabidopsis thaliana (Mouse-ear cress) PE=1 SV=1	S	Function unknown	PREDICTED: F-box protein GID2-like [Glycine max]
ONT.6310	[T]	Signal transduction mechanisms	Molecular Function: protein serine/threonine kinase activity (GO:0004674);; Molecular Function: protein binding (GO:0005515);; Molecular Function: ATP binding (GO:0005524);; Biological Process: protein phosphorylation (GO:0006468);; Biological Process: signal transduction (GO:0007165);; Cellular Component: integral component of membrane (GO:0016021);;	--	--	[T]	Signal transduction mechanisms	--	CBL-interacting serine/threonine-protein kinase 12 GN=F28A21.110 OS=Arabidopsis thaliana (Mouse-ear cress) PE=1 SV=1	T	Signal transduction mechanisms	PREDICTED: CBL-interacting serine/threonine-protein kinase 12-like [Glycine max]
ONT.11942	[G]	Carbohydrate transport and metabolism	Molecular Function: mannose-6-phosphate isomerase activity (GO:0004476);; Biological Process: carbohydrate metabolic process (GO:0005975);; Molecular Function: zinc ion binding (GO:0008270);; Biological Process: GDP-mannose biosynthetic process (GO:0009298);;	K01809|1.38899e-140|gmx:100815644|K01809 mannose-6-phosphate isomerase [EC:5.3.1.8] | (RefSeq) mannose-6-phosphate isomerase 1-like	Fructose and mannose metabolism (ko00051);Amino sugar and nucleotide sugar metabolism (ko00520)	[G]	Carbohydrate transport and metabolism	--	Mannose-6-phosphate isomerase 2 GN=F1O19.12 OS=Arabidopsis thaliana (Mouse-ear cress) PE=1 SV=1	G	Carbohydrate transport and metabolism	PREDICTED: mannose-6-phosphate isomerase 1-like [Glycine max]
ONT.109	--	--	Molecular Function: oxidoreductase activity, acting on the CH-OH group of donors, NAD or NADP as acceptor (GO:0016616);; Biological Process: single-organism metabolic process (GO:0044710);;	--	--	[V]	Defense mechanisms	--	Dihydroflavonol-4-reductase GN=DFRA OS=Petunia hybrida (Petunia) PE=2 SV=2	M	Cell wall/membrane/envelope biogenesis	PREDICTED: cinnamoyl-CoA reductase 2-like [Glycine max]
ONT.14741	[G]	Carbohydrate transport and metabolism	Molecular Function: lyase activity (GO:0016829);;	K01728|2.53263e-128|gmx:100808438|K01728 pectate lyase [EC:4.2.2.2] | (RefSeq) probable pectate lyase 12	Pentose and glucuronate interconversions (ko00040)	--	--	--	Probable pectate lyase 13 (Precursor) GN=PMR6 OS=Arabidopsis thaliana (Mouse-ear cress) PE=1 SV=1	G	Carbohydrate transport and metabolism	PREDICTED: probable pectate lyase 12-like [Glycine max]
ONT.121	--	--	Molecular Function: phosphoenolpyruvate carboxykinase (ATP) activity (GO:0004612);; Molecular Function: ATP binding (GO:0005524);; Cellular Component: cytosol (GO:0005829);; Biological Process: gluconeogenesis (GO:0006094);; Molecular Function: kinase activity (GO:0016301);; Biological Process: phosphorylation (GO:0016310);;	K01610|6.47358e-56|gmx:100791015|K01610 phosphoenolpyruvate carboxykinase (ATP) [EC:4.1.1.49] | (RefSeq) phosphoenolpyruvate carboxykinase [ATP]-like	Glycolysis / Gluconeogenesis (ko00010);Citrate cycle (TCA cycle) (ko00020);Pyruvate metabolism (ko00620);Carbon fixation in photosynthetic organisms (ko00710);Carbon metabolism (ko01200)	--	--	--	Phosphoenolpyruvate carboxykinase [ATP] GN=PCKA OS=Arabidopsis thaliana (Mouse-ear cress) PE=1 SV=1	C	Energy production and conversion	Phosphoenolpyruvate carboxykinase [ATP] [Glycine soja]
ONT.25438	--	--	--	--	--	--	--	--	--	--	--	putative cellulase [Glycine max]
ONT.1830	--	--	Molecular Function: nucleic acid binding (GO:0003676);; Molecular Function: RNA-DNA hybrid ribonuclease activity (GO:0004523);; Cellular Component: integral component of membrane (GO:0016021);; Biological Process: RNA phosphodiester bond hydrolysis, endonucleolytic (GO:0090502);;	--	--	[R]	General function prediction only	Reverse transcriptase-like	Putative ribonuclease H protein At1g65750 GN=At1g65750 OS=Arabidopsis thaliana (Mouse-ear cress) PE=3 SV=1	--	--	uncharacterized protein LOC100526921 [Glycine max]
ONT.15964	--	--	Cellular Component: protein phosphatase type 2A complex (GO:0000159);; Biological Process: protein peptidyl-prolyl isomerization (GO:0000413);; Molecular Function: peptidyl-prolyl cis-trans isomerase activity (GO:0003755);; Cellular Component: nucleus (GO:0005634);; Cellular Component: cytoplasm (GO:0005737);; Molecular Function: protein tyrosine phosphatase activator activity (GO:0008160);; Biol…	K17605|8.59484e-35|gmx:100791085|K17605 serine/threonine-protein phosphatase 2A activator | (RefSeq) serine/threonine-protein phosphatase 2A activator 2	--	[DT]	--	--	--	T	Signal transduction mechanisms	PREDICTED: serine/threonine-protein phosphatase 2A activator 2-like [Glycine max]
ONT.8094	--	--	--	--	--	--	--	--	--	--	--	PREDICTED: uncharacterized protein LOC100797206 isoform X2 [Glycine max]
ONT.1540	--	--	Molecular Function: hydrolase activity, acting on glycosyl bonds (GO:0016798);; Cellular Component: intrinsic component of membrane (GO:0031224);;	K19891|4.72863e-26|gmx:102668559|K19891 glucan endo-1,3-beta-glucosidase 1/2/3 [EC:3.2.1.39] | (RefSeq) glucan endo-1,3-beta-glucosidase 1-like	Starch and sucrose metabolism (ko00500)	--	--	--	Glucan endo-1,3-beta-glucosidase 1 (Precursor) OS=Arabidopsis thaliana (Mouse-ear cress) PE=1 SV=3	--	--	PREDICTED: glucan endo-1,3-beta-glucosidase 1-like [Glycine max]
ONT.207	--	--	Cellular Component: nucleus (GO:0005634);;	K18810|3.22487e-36|gmx:100780369|K18810 cyclin D1/2/4, plant | (RefSeq) cyclin-D1-1-like	--	[D]	Cell cycle control, cell division, chromosome partitioning	--	Cyclin-D1-1 GN=F20P5.7 OS=Arabidopsis thaliana (Mouse-ear cress) PE=1 SV=3	D	Cell cycle control, cell division, chromosome partitioning	PREDICTED: cyclin-D1-1-like [Glycine max]
ONT.217	--	--	Molecular Function: metalloendopeptidase activity (GO:0004222);; Biological Process: proteolysis (GO:0006508);; Molecular Function: zinc ion binding (GO:0008270);; Cellular Component: extracellular matrix (GO:0031012);;	--	--	[OW]	--	--	--	O	Posttranslational modification, protein turnover, chaperones	unknown [Glycine max]
ONT.21744	--	--	--	--	--	--	--	--	--	S	Function unknown	--
ONT.20333	--	--	Molecular Function: transferase activity (GO:0016740);; Molecular Function: hydrolase activity (GO:0016787);; Molecular Function: ion binding (GO:0043167);; Biological Process: cellular protein metabolic process (GO:0044267);;	--	--	[O]	Posttranslational modification, protein turnover, chaperones	--	Ubiquitin carboxyl-terminal hydrolase 22 GN=UBP22 OS=Arabidopsis thaliana (Mouse-ear cress) PE=2 SV=1	--	--	Leucine-rich repeat receptor-like serine/threonine-protein kinase, partial [Glycine soja]
ONT.25985	--	--	--	--	--	--	--	Protein of unknown function (DUF1005)	--	--	--	hypothetical protein PHAVU_002G049700g [Phaseolus vulgaris]
ONT.12667	--	--	--	K10268|1.15664e-06|gmx:100812650|K10268 F-box and leucine-rich repeat protein 2/20 | (RefSeq) F-box protein At5g07670-like	--	--	--	--	--	S	Function unknown	F-box protein [Glycine soja]
ONT.24519	--	--	--	--	--	--	--	Plant protein of unknown function (DUF825)	Protein Ycf2 {ECO:0000255|HAMAP-Rule:MF_01330} GN=CsCp127 OS=Cucumis sativus (Cucumber) PE=3 SV=1	--	--	--
ONT.27584	--	--	--	--	--	--	--	--	--	--	--	hypothetical protein glysoja_044253 [Glycine soja]
ONT.9951	--	--	--	--	--	--	--	--	--	--	--	hypothetical protein glysoja_019975 [Glycine soja]
ONT.22483	--	--	--	--	--	--	--	--	--	S	Function unknown	PREDICTED: uncharacterized protein LOC100808041 [Glycine max]
ONT.7394	--	--	Molecular Function: DNA binding (GO:0003677);; Molecular Function: transcription factor activity, sequence-specific DNA binding (GO:0003700);; Cellular Component: nucleus (GO:0005634);; Biological Process: regulation of transcription, DNA-templated (GO:0006355);;	K09286|7.96612e-61|gmx:100794316|K09286 EREBP-like factor | (RefSeq) AP2-1; dehydration-responsive element-binding protein 3-like	--	--	--	--	Dehydration-responsive element-binding protein 3 GN=F15N18.180 OS=Arabidopsis thaliana (Mouse-ear cress) PE=2 SV=1	K	Transcription	unknown [Glycine max]
ONT.26613	--	--	--	--	--	--	--	--	--	S	Function unknown	PREDICTED: uncharacterized protein LOC100793722 [Glycine max]
ONT.6351	--	--	Molecular Function: D-arabinono-1,4-lactone oxidase activity (GO:0003885);; Cellular Component: membrane (GO:0016020);; Molecular Function: galactonolactone dehydrogenase activity (GO:0016633);; Molecular Function: L-gulonolactone oxidase activity (GO:0050105);; Molecular Function: flavin adenine dinucleotide binding (GO:0050660);; Biological Process: oxidation-reduction process (GO:0055114);;	--	--	[R]	General function prediction only	zinc-binding in reverse transcriptase	--	S	Function unknown	PREDICTED: uncharacterized protein LOC102670245 [Glycine max]
ONT.3998	--	--	Cellular Component: nucleus (GO:0005634);; Biological Process: regulation of transcription, DNA-templated (GO:0006355);; Biological Process: auxin-activated signaling pathway (GO:0009734);;	K14484|2.17288e-23|gmx:100796888|K14484 auxin-responsive protein IAA | (RefSeq) auxin-responsive protein IAA16	Plant hormone signal transduction (ko04075)	--	--	--	--	K	Transcription	Auxin-responsive protein IAA16 [Glycine soja]
ONT.14170	--	--	Molecular Function: signal transducer activity (GO:0004871);; Cellular Component: heterotrimeric G-protein complex (GO:0005834);; Biological Process: G-protein coupled receptor signaling pathway (GO:0007186);;	--	--	--	--	--	--	S	Function unknown	PREDICTED: guanine nucleotide-binding protein subunit gamma 2-like [Glycine max]
ONT.4912	--	--	--	--	--	--	--	--	--	--	--	hypothetical protein glysoja_047373 [Glycine soja]
ONT.7081	--	--	--	--	--	--	--	--	--	S	Function unknown	hypothetical protein glysoja_022054 [Glycine soja]
ONT.13763	--	--	--	--	--	--	--	--	--	S	Function unknown	unknown [Glycine max]
ONT.19322	[H]	Coenzyme transport and metabolism	Molecular Function: dimethylallyltranstransferase activity (GO:0004161);; Molecular Function: geranyltranstransferase activity (GO:0004337);; Biological Process: isoprenoid biosynthetic process (GO:0008299);; Molecular Function: heptaprenyl diphosphate synthase activity (GO:0036422);;	K13789|6.95353e-19|gmx:100778289|K13789 geranylgeranyl diphosphate synthase, type II [EC:2.5.1.1 2.5.1.10 2.5.1.29] | (RefSeq) geranylgeranyl pyrophosphate synthase, chloroplastic-like	Terpenoid backbone biosynthesis (ko00900)	[H]	Coenzyme transport and metabolism	--	Geranylgeranyl pyrophosphate synthase, chloroplastic (Precursor) GN=GGPS OS=Hevea brasiliensis (Para rubber tree) PE=1 SV=1	H	Coenzyme transport and metabolism	PREDICTED: geranylgeranyl pyrophosphate synthase, chloroplastic-like [Glycine max]
ONT.7500	--	--	--	--	--	--	--	--	Protein EXORDIUM (Precursor) GN=EXO OS=Arabidopsis thaliana (Mouse-ear cress) PE=2 SV=1	--	--	hypothetical protein glysoja_021770 [Glycine soja]
ONT.13206	--	--	--	--	--	--	--	--	--	--	--	hypothetical protein glysoja_004011 [Glycine soja]
ONT.13865	[J]	Translation, ribosomal structure and biogenesis	Molecular Function: translation elongation factor activity (GO:0003746);; Molecular Function: GTPase activity (GO:0003924);; Molecular Function: sulfate adenylyltransferase (ATP) activity (GO:0004781);; Molecular Function: GTP binding (GO:0005525);; Cellular Component: mitochondrion (GO:0005739);; Cellular Component: chloroplast (GO:0009507);; Biological Process: mitochondrial translational elong…	K02358|4.65779e-73|gmx:100798832|K02358 elongation factor Tu | (RefSeq) elongation factor Tu, chloroplastic-like	--	[J]	Translation, ribosomal structure and biogenesis	--	Elongation factor Tu, chloroplastic (Precursor) GN=TUFA OS=Glycine max (Soybean) PE=1 SV=1	J	Translation, ribosomal structure and biogenesis	PREDICTED: elongation factor Tu, chloroplastic-like [Glycine max]
ONT.19056	[T]	Signal transduction mechanisms	Molecular Function: protein serine/threonine kinase activity (GO:0004674);; Molecular Function: ATP binding (GO:0005524);; Cellular Component: plasma membrane (GO:0005886);; Cellular Component: plasmodesma (GO:0009506);; Cellular Component: integral component of membrane (GO:0016021);; Biological Process: protein autophosphorylation (GO:0046777);;	--	--	[T]	Signal transduction mechanisms	Protein tyrosine kinase;; Protein kinase domain	Receptor-like protein kinase THESEUS 1 (Precursor) GN=THE1 OS=Arabidopsis thaliana (Mouse-ear cress) PE=1 SV=1	T	Signal transduction mechanisms	hypothetical protein AMTR_s00003p00263880 [Amborella trichopoda]
ONT.7650	[O]	Posttranslational modification, protein turnover, chaperones	Molecular Function: protein kinase activity (GO:0004672);; Molecular Function: ATP binding (GO:0005524);; Biological Process: protein phosphorylation (GO:0006468);; Molecular Function: ligase activity (GO:0016874);;	--	--	[O]	Posttranslational modification, protein turnover, chaperones	--	Ubiquitin-conjugating enzyme E2 10 GN=K19E1.10 OS=Arabidopsis thaliana (Mouse-ear cress) PE=1 SV=1	P	Inorganic ion transport and metabolism	BnaC01g39370D [Brassica napus]
ONT.5919	--	--	--	--	--	--	--	--	--	S	Function unknown	hypothetical protein PHAVU_007G279300g [Phaseolus vulgaris]
ONT.7720	--	--	Molecular Function: nucleotide binding (GO:0000166);; Molecular Function: nucleic acid binding (GO:0003676);; Molecular Function: structural constituent of ribosome (GO:0003735);; Cellular Component: nucleolus (GO:0005730);; Cellular Component: cytosol (GO:0005829);; Cellular Component: ribosome (GO:0005840);; Biological Process: translational elongation (GO:0006414);; Cellular Component: integra…	K12890|1.27579e-48|mtr:MTR_3g092580|K12890 splicing factor, arginine/serine-rich 1 | (RefSeq) pre-mRNA-splicing factor SF2-like protein	Spliceosome (ko03040)	[A]	RNA processing and modification	--	Serine/arginine-rich splicing factor SR34A OS=Arabidopsis thaliana (Mouse-ear cress) PE=2 SV=1	S	Function unknown	RNA-binding protein [Medicago truncatula]
ONT.22680	--	--	--	--	--	--	--	Oxidoreductase-like protein, N-terminal	--	--	--	uncharacterized protein LOC100527716 [Glycine max]
ONT.20891	[G]	Carbohydrate transport and metabolism	Molecular Function: ribokinase activity (GO:0004747);; Biological Process: D-ribose metabolic process (GO:0006014);; Molecular Function: fructokinase activity (GO:0008865);; Biological Process: carbohydrate phosphorylation (GO:0046835);;	K00847|4.9083e-78|gmx:100803713|K00847 fructokinase [EC:2.7.1.4] | (RefSeq) probable fructokinase-4	Fructose and mannose metabolism (ko00051);Starch and sucrose metabolism (ko00500);Amino sugar and nucleotide sugar metabolism (ko00520)	[G]	Carbohydrate transport and metabolism	--	Fructokinase OS=Solanum tuberosum (Potato) PE=1 SV=1	G	Carbohydrate transport and metabolism	PREDICTED: fructokinase-2-like [Glycine max]
ONT.22128	--	--	Molecular Function: DNA binding (GO:0003677);; Molecular Function: transcription factor activity, sequence-specific DNA binding (GO:0003700);; Cellular Component: nucleus (GO:0005634);; Biological Process: regulation of transcription, DNA-templated (GO:0006355);; Cellular Component: integral component of membrane (GO:0016021);;	K09286|9.80452e-56|gmx:547957|K09286 EREBP-like factor | (RefSeq) EREB; ethylene responsive protein	--	--	--	--	Ethylene-responsive transcription factor RAP2-2 GN=MLN21.1 OS=Arabidopsis thaliana (Mouse-ear cress) PE=1 SV=2	K	Transcription	PREDICTED: ethylene responsive protein isoform X1 [Glycine max]
ONT.11619	--	--	--	--	--	--	--	--	--	S	Function unknown	F-box/kelch-repeat protein SKIP11 [Glycine soja]
ONT.25790	--	--	--	--	--	[R]	General function prediction only	--	--	L	Replication, recombination and repair	PREDICTED: uncharacterized protein LOC100809313 [Glycine max]
ONT.6905	--	--	Cellular Component: cytosol (GO:0005829);; Biological Process: response to water deprivation (GO:0009414);; Biological Process: cold acclimation (GO:0009631);; Biological Process: response to abscisic acid (GO:0009737);; Cellular Component: membrane (GO:0016020);;	--	--	--	--	--	Phosphoprotein ECPP44 GN=ECPP44 OS=Daucus carota (Wild carrot) PE=1 SV=1	--	--	hypothetical protein glysoja_014619 [Glycine soja]
ONT.9444	--	--	Molecular Function: RNA-directed DNA polymerase activity (GO:0003964);; Biological Process: RNA-dependent DNA biosynthetic process (GO:0006278);; Molecular Function: organic cyclic compound binding (GO:0097159);; Molecular Function: heterocyclic compound binding (GO:1901363);;	--	--	--	--	--	--	S	Function unknown	reverse transcriptase family member [Glycine max]
ONT.256	--	--	Molecular Function: nucleotide binding (GO:0000166);; Molecular Function: nucleic acid binding (GO:0003676);;	--	--	--	--	--	--	S	Function unknown	PREDICTED: uncharacterized protein LOC100805907 isoform X2 [Glycine max]
ONT.12490	--	--	--	--	--	--	--	--	--	--	--	hypothetical protein glysoja_049353 [Glycine soja]
ONT.9763	--	--	Molecular Function: protein serine/threonine phosphatase activity (GO:0004722);; Biological Process: protein dephosphorylation (GO:0006470);; Molecular Function: metal ion binding (GO:0046872);;	K01102|2.27093e-64|gmx:100790813|K01102 pyruvate dehydrogenase phosphatase [EC:3.1.3.43] | (RefSeq) probable protein phosphatase 2C 42	--	[T]	Signal transduction mechanisms	--	Probable protein phosphatase 2C 42 GN=At3g17090 OS=Arabidopsis thaliana (Mouse-ear cress) PE=2 SV=1	T	Signal transduction mechanisms	PREDICTED: probable protein phosphatase 2C 42-like [Glycine max]
ONT.17007	--	--	--	--	--	--	--	--	--	S	Function unknown	PREDICTED: putative uncharacterized protein DDB_G0271606-like isoform X2 [Glycine max]
ONT.13646	--	--	Molecular Function: translation initiation factor activity (GO:0003743);; Biological Process: DNA-templated transcription, initiation (GO:0006352);; Biological Process: regulation of transcription, DNA-templated (GO:0006355);; Biological Process: translational initiation (GO:0006413);; Molecular Function: zinc ion binding (GO:0008270);; Molecular Function: kinase activity (GO:0016301);; Biologica…	--	--	--	--	--	--	L	Replication, recombination and repair	Putative aspartic protease [Glycine soja]
ONT.7219	--	--	--	--	--	[R]	General function prediction only	--	Uncharacterized protein At1g32220, chloroplastic (Precursor) GN=At1g32220 OS=Arabidopsis thaliana (Mouse-ear cress) PE=2 SV=1	GM	Carbohydrate transport and metabolism;; Cell wall/membrane/envelope biogenesis	PREDICTED: uncharacterized protein At1g32220, chloroplastic isoform X1 [Glycine max]
ONT.5404	--	--	--	--	--	--	--	--	--	--	--	hypothetical protein glysoja_024513 [Glycine soja]
ONT.579	--	--	--	--	--	--	--	--	Uncharacterized mitochondrial protein AtMg01110 GN=AtMg01110 OS=Arabidopsis thaliana (Mouse-ear cress) PE=4 SV=1	C	Energy production and conversion	hypothetical protein AMTR_s05400p00003230 [Amborella trichopoda]
ONT.21784	--	--	Cellular Component: integral component of membrane (GO:0016021);; Molecular Function: transferase activity (GO:0016740);;	--	--	--	--	--	UPF0392 protein RCOM_0530710 GN=RCOM_0699480 OS=Ricinus communis (Castor bean) PE=3 SV=1	S	Function unknown	PREDICTED: UPF0392 protein RCOM_0530710-like [Glycine max]
ONT.25954	--	--	Molecular Function: DNA binding (GO:0003677);; Molecular Function: protein binding (GO:0005515);; Cellular Component: nucleus (GO:0005634);; Biological Process: transcription, DNA-templated (GO:0006351);;	--	--	--	--	--	Mini zinc finger protein 2 GN=MIF2 OS=Arabidopsis thaliana (Mouse-ear cress) PE=1 SV=1	S	Function unknown	PREDICTED: ZF-HD homeobox protein At4g24660-like [Glycine max]
ONT.24226	--	--	Molecular Function: nucleotide binding (GO:0000166);; Molecular Function: nucleic acid binding (GO:0003676);;	--	--	--	--	--	--	S	Function unknown	PREDICTED: uncharacterized protein LOC102659554 [Glycine max]
ONT.2238	--	--	Cellular Component: integral component of membrane (GO:0016021);; Molecular Function: amino acid binding (GO:0016597);; Molecular Function: 2-alkenal reductase [NAD(P)] activity (GO:0032440);; Molecular Function: protein dimerization activity (GO:0046983);; Biological Process: oxidation-reduction process (GO:0055114);;	--	--	--	--	--	Transcription factor FAMA GN=MUJ8.4 OS=Arabidopsis thaliana (Mouse-ear cress) PE=1 SV=1	K	Transcription	PREDICTED: transcription factor bHLH96-like [Glycine max]
ONT.4453	--	--	--	--	--	[L]	Replication, recombination and repair	DDE superfamily endonuclease	--	S	Function unknown	PREDICTED: putative nuclease HARBI1-like [Glycine max]
ONT.8847	--	--	--	K05391|7.79427e-10|gmx:100802812|K05391 cyclic nucleotide gated channel, other eukaryote | (RefSeq) putative cyclic nucleotide-gated ion channel 18	Plant-pathogen interaction (ko04626)	[PT]	--	--	Putative cyclic nucleotide-gated ion channel 18 GN=CNGC18 OS=Arabidopsis thaliana (Mouse-ear cress) PE=3 SV=1	U	Intracellular trafficking, secretion, and vesicular transport	PREDICTED: putative cyclic nucleotide-gated ion channel 18-like [Glycine max]
ONT.21250	--	--	Molecular Function: translation initiation factor activity (GO:0003743);; Biological Process: DNA-templated transcription, initiation (GO:0006352);; Biological Process: regulation of transcription, DNA-templated (GO:0006355);; Biological Process: translational initiation (GO:0006413);; Molecular Function: zinc ion binding (GO:0008270);; Molecular Function: kinase activity (GO:0016301);; Biologica…	--	--	--	--	--	--	L	Replication, recombination and repair	Putative aspartic protease [Glycine soja]
ONT.9348	[I]	Lipid transport and metabolism	Biological Process: fatty acid metabolic process (GO:0006631);; Cellular Component: plastid (GO:0009536);; Cellular Component: integral component of membrane (GO:0016021);; Molecular Function: oxidoreductase activity, acting on paired donors, with oxidation of a pair of donors resulting in the reduction of molecular oxygen to two molecules of water (GO:0016717);; Biological Process: oxidation-red…	K10257|2.78819e-96|gmx:100499626|K10257 acyl-lipid omega-3 desaturase [EC:1.14.19.25 1.14.19.35 1.14.19.36] | (RefSeq) FAD7; chloroplast omega 3 fatty acid desaturase isoform 2	--	--	--	--	Omega-3 fatty acid desaturase, chloroplastic (Precursor) GN=FAD7 OS=Sesamum indicum (Oriental sesame) PE=2 SV=1	I	Lipid transport and metabolism	Omega-3 fatty acid desaturase, chloroplastic [Glycine soja]
ONT.1001	--	--	Molecular Function: enzyme inhibitor activity (GO:0004857);; Biological Process: negative regulation of catalytic activity (GO:0043086);;	--	--	--	--	--	21 kDa protein (Precursor) OS=Daucus carota (Wild carrot) PE=2 SV=1	S	Function unknown	PREDICTED: 21 kDa protein [Glycine max]
ONT.980	--	--	Cellular Component: integral component of plasma membrane (GO:0005887);; Cellular Component: plant-type vacuole membrane (GO:0009705);; Biological Process: cellular water homeostasis (GO:0009992);; Molecular Function: water channel activity (GO:0015250);; Molecular Function: glycerol channel activity (GO:0015254);; Biological Process: ion transmembrane transport (GO:0034220);; Cellular Component:…	K09873|1.67483e-15|gmx:100527338|K09873 aquaporin TIP | (RefSeq) probable aquaporin TIP-type RB7-5A	--	[G]	Carbohydrate transport and metabolism	--	Probable aquaporin TIP-type GN=DIP OS=Antirrhinum majus (Garden snapdragon) PE=2 SV=1	G	Carbohydrate transport and metabolism	PREDICTED: probable aquaporin TIP-type RB7-5A [Glycine max]
ONT.25513	--	--	Cellular Component: vacuole (GO:0005773);;	--	--	[C]	Energy production and conversion	--	CBS domain-containing protein CBSX6 GN=CBSX6 OS=Arabidopsis thaliana (Mouse-ear cress) PE=1 SV=1	S	Function unknown	PREDICTED: CBS domain-containing protein CBSX6-like [Glycine max]
ONT.3929	--	--	Molecular Function: signal transducer activity (GO:0004871);; Cellular Component: intracellular (GO:0005622);; Cellular Component: plasmodesma (GO:0009506);; Biological Process: calcium-mediated signaling (GO:0019722);; Biological Process: negative regulation of cell growth (GO:0030308);; Biological Process: root development (GO:0048364);;	--	--	--	--	--	Protein RALF-like 33 (Precursor) OS=Arabidopsis thaliana (Mouse-ear cress) PE=2 SV=1	S	Function unknown	PREDICTED: protein RALF-like 1-like isoform 1 [Glycine max]
ONT.27458	--	--	Molecular Function: DNA binding (GO:0003677);; Molecular Function: transcription factor activity, sequence-specific DNA binding (GO:0003700);; Cellular Component: nucleus (GO:0005634);; Biological Process: regulation of transcription, DNA-templated (GO:0006355);;	K09286|1.59288e-58|gmx:100795866|K09286 EREBP-like factor | (RefSeq) ethylene-responsive transcription factor ERF105	--	--	--	--	Ethylene-responsive transcription factor ERF105 GN=ERF105 OS=Arabidopsis thaliana (Mouse-ear cress) PE=2 SV=1	K	Transcription	Ethylene-responsive transcription factor 5 [Glycine soja]
ONT.25070	--	--	Cellular Component: nucleus (GO:0005634);;	--	--	[S]	Function unknown	Domain of unknown function (DUF383)	--	S	Function unknown	Uncharacterized protein F383_09773 [Gossypium arboreum]
ONT.7430	--	--	Molecular Function: zinc ion binding (GO:0008270);;	--	--	--	--	--	--	S	Function unknown	PREDICTED: uncharacterized protein LOC100811495 [Glycine max]
ONT.17542	--	--	--	--	--	--	--	--	--	S	Function unknown	unknown [Glycine max]
ONT.21802	--	--	--	--	--	--	--	--	--	--	--	PREDICTED: uncharacterized protein LOC102669148 [Glycine max]
ONT.3206	--	--	Molecular Function: DNA binding (GO:0003677);; Molecular Function: transcription factor activity, sequence-specific DNA binding (GO:0003700);; Cellular Component: nucleus (GO:0005634);; Biological Process: regulation of transcription, DNA-templated (GO:0006355);;	--	--	--	--	--	Ethylene-responsive transcription factor 2 GN=ERF2 OS=Nicotiana tabacum (Common tobacco) PE=2 SV=1	K	Transcription	PREDICTED: ethylene-responsive transcription factor 2-like [Glycine max]
ONT.1801	--	--	Molecular Function: transcription factor activity, sequence-specific DNA binding (GO:0003700);; Biological Process: regulation of transcription, DNA-templated (GO:0006355);; Molecular Function: sequence-specific DNA binding (GO:0043565);;	K13199|2.50752e-31|gmx:100807657|K13199 plasminogen activator inhibitor 1 RNA-binding protein | (RefSeq) uncharacterized LOC100807657	--	--	--	--	Probable WRKY transcription factor 12 GN=WRKY12 OS=Arabidopsis thaliana (Mouse-ear cress) PE=2 SV=1	S	Function unknown	uncharacterized protein LOC100807657 [Glycine max]
ONT.15999	--	--	Biological Process: cell death (GO:0008219);; Cellular Component: chloroplast thylakoid (GO:0009534);; Biological Process: defense response to bacterium, incompatible interaction (GO:0009816);; Biological Process: flower development (GO:0009908);; Cellular Component: chloroplast envelope (GO:0009941);; Biological Process: fruit development (GO:0010154);; Molecular Function: chlorophyllide a oxyge…	K13071|4.27735e-34|pvu:PHAVU_011G0867000|K13071 pheophorbide a oxygenase [EC:1.14.15.17] | (RefSeq) hypothetical protein	Porphyrin and chlorophyll metabolism (ko00860)	--	--	--	Pheophorbide a oxygenase, chloroplastic (Precursor) GN=F28D10_70 OS=Arabidopsis thaliana (Mouse-ear cress) PE=1 SV=1	P	Inorganic ion transport and metabolism	lethal leaf spot 1-like protein [Phaseolus vulgaris]
ONT.13856	--	--	Molecular Function: metal ion binding (GO:0046872);;	--	--	--	--	--	--	S	Function unknown	hypothetical protein glysoja_044632 [Glycine soja]
ONT.24018	--	--	Biological Process: auxin-activated signaling pathway (GO:0009734);; Cellular Component: integral component of membrane (GO:0016021);; Biological Process: transmembrane transport (GO:0055085);; Biological Process: regulation of biological quality (GO:0065008);;	K13947|1.03049e-42|gmx:100789817|K13947 auxin efflux carrier family | (RefSeq) PIN11b; putative auxin efflux carrier component 5-like	--	--	--	--	Auxin efflux carrier component 3 GN=PIN3 OS=Arabidopsis thaliana (Mouse-ear cress) PE=1 SV=1	S	Function unknown	PREDICTED: putative auxin efflux carrier component 5-like isoform X1 [Glycine max]
ONT.14422	--	--	Cellular Component: nucleoplasm (GO:0005654);; Biological Process: regulation of transcription, DNA-templated (GO:0006355);; Biological Process: response to cold (GO:0009409);; Biological Process: response to blue light (GO:0009637);; Biological Process: response to far red light (GO:0010218);; Biological Process: temperature compensation of the circadian clock (GO:0010378);; Biological Process: …	K12124|2.68698e-66|gmx:100779044|K12124 GIGANTEA | (RefSeq) GI1, GIGANTEA, GIL1, GIL2, GmGIb; protein GIGANTEA	Circadian rhythm - plant (ko04712)	--	--	--	Protein GIGANTEA GN=GI OS=Arabidopsis thaliana (Mouse-ear cress) PE=1 SV=2	S	Function unknown	GIGANTEA [Glycine max]
ONT.20286	--	--	--	--	--	--	--	--	--	--	--	hypothetical protein glysoja_045242 [Glycine soja]
ONT.3677	--	--	Cellular Component: nucleus (GO:0005634);; Biological Process: post-embryonic animal morphogenesis (GO:0009886);; Biological Process: organ boundary specification between lateral organs and the meristem (GO:0010199);; Biological Process: maintenance of shoot apical meristem identity (GO:0010492);; Biological Process: petal development (GO:0048441);; Biological Process: specification of petal numb…	--	--	--	--	--	Protein LIGHT-DEPENDENT SHORT HYPOCOTYLS 3 GN=T16B12.3 OS=Arabidopsis thaliana (Mouse-ear cress) PE=1 SV=1	S	Function unknown	PREDICTED: protein LIGHT-DEPENDENT SHORT HYPOCOTYLS 4-like [Pyrus x bretschneideri]
ONT.25142	--	--	Biological Process: drug transmembrane transport (GO:0006855);; Molecular Function: drug transmembrane transporter activity (GO:0015238);; Molecular Function: antiporter activity (GO:0015297);; Cellular Component: integral component of membrane (GO:0016021);;	K03327|4.32788e-75|gmx:100783627|K03327 multidrug resistance protein, MATE family | (RefSeq) protein DETOXIFICATION 29-like	--	[R]	General function prediction only	--	Protein TRANSPARENT TESTA 12 GN=F17J16_80 OS=Arabidopsis thaliana (Mouse-ear cress) PE=2 SV=1	V	Defense mechanisms	PREDICTED: protein TRANSPARENT TESTA 12-like [Glycine max]
ONT.21319	--	--	--	--	--	--	--	--	--	O	Posttranslational modification, protein turnover, chaperones	PREDICTED: basic 7S globulin-like [Glycine max]
ONT.14112	--	--	Molecular Function: nucleic acid binding (GO:0003676);; Biological Process: DNA integration (GO:0015074);; Cellular Component: integral component of membrane (GO:0016021);; Molecular Function: phosphatidylinositol binding (GO:0035091);;	--	--	[R]	General function prediction only	gag-polypeptide of LTR copia-type;; GAG-pre-integrase domain	Uncharacterized mitochondrial protein AtMg00810 GN=AtMg00810 OS=Arabidopsis thaliana (Mouse-ear cress) PE=4 SV=1	BDLTU	Chromatin structure and dynamics;; Cell cycle control, cell division, chromosome partitioning;; Replication, recombination and repair;; Signal transduction mechanisms;; Intracellular trafficking, secretion, and vesicular transport	PREDICTED: uncharacterized protein LOC102665526 [Glycine max]
ONT.15932	--	--	Molecular Function: protein serine/threonine kinase activity (GO:0004674);; Molecular Function: ATP binding (GO:0005524);; Biological Process: protein phosphorylation (GO:0006468);; Cellular Component: integral component of membrane (GO:0016021);;	--	--	--	--	--	Probable receptor protein kinase TMK1 (Precursor) GN=TMK1 OS=Arabidopsis thaliana (Mouse-ear cress) PE=1 SV=1	T	Signal transduction mechanisms	PREDICTED: probable receptor protein kinase TMK1-like [Glycine max]
ONT.21881	--	--	--	--	--	--	--	--	--	--	--	Disease resistance protein RPM1 [Medicago truncatula]
ONT.16836	[R]	General function prediction only	Cellular Component: plasma membrane (GO:0005886);; Molecular Function: metal ion binding (GO:0046872);;	--	--	--	--	von Willebrand factor type A domain;; von Willebrand factor type A domain;; von Willebrand factor type A domain;; VWA domain containing CoxE-like protein;; VWA / Hh protein intein-like;; RING-H2 zinc finger domain;; Ring finger domain;; Zinc finger, C3HC4 type (RING finger);; Anaphase-promoting complex subunit 11 RING-H2 finger	--	S	Function unknown	PREDICTED: uncharacterized protein LOC100818406 [Glycine max]
ONT.18028	--	--	--	--	--	--	--	--	--	--	--	hypothetical protein glysoja_040113, partial [Glycine soja]
ONT.26685	--	--	--	--	--	[R]	General function prediction only	--	Pentatricopeptide repeat-containing protein At3g02650, mitochondrial (Precursor) GN=At3g02650 OS=Arabidopsis thaliana (Mouse-ear cress) PE=2 SV=1	S	Function unknown	unknown [Glycine max]
ONT.4700	--	--	Molecular Function: cysteine-type endopeptidase activity (GO:0004197);; Biological Process: vacuolar protein processing (GO:0006624);; Biological Process: proteolysis involved in cellular protein catabolic process (GO:0051603);;	K01369|2.98271e-40|gmx:547555|K01369 legumain [EC:3.4.22.34] | (RefSeq) PM40; seed maturation protein PM40	--	[O]	Posttranslational modification, protein turnover, chaperones	Peptidase C13 family	Vacuolar-processing enzyme (Precursor) OS=Glycine max (Soybean) PE=2 SV=1	O	Posttranslational modification, protein turnover, chaperones	Vacuolar-processing enzyme, partial [Glycine soja]
ONT.22288	--	--	--	--	--	--	--	--	--	S	Function unknown	hypothetical protein glysoja_015026 [Glycine soja]
ONT.1144	--	--	Molecular Function: translation initiation factor activity (GO:0003743);; Biological Process: DNA-templated transcription, initiation (GO:0006352);; Biological Process: regulation of transcription, DNA-templated (GO:0006355);; Biological Process: translational initiation (GO:0006413);; Molecular Function: zinc ion binding (GO:0008270);; Molecular Function: kinase activity (GO:0016301);; Biologica…	--	--	--	--	--	--	L	Replication, recombination and repair	Putative aspartic protease [Glycine soja]
ONT.24940	--	--	--	--	--	--	--	--	--	S	Function unknown	PREDICTED: uncharacterized protein LOC100778822 isoform X1 [Glycine max]
ONT.27816	--	--	Molecular Function: nucleotide binding (GO:0000166);; Molecular Function: protein serine/threonine kinase activity (GO:0004674);; Cellular Component: plasma membrane (GO:0005886);; Biological Process: protein phosphorylation (GO:0006468);; Biological Process: defense response (GO:0006952);; Cellular Component: plasmodesma (GO:0009506);;	K04733|2.73475e-119|gmx:100792162|K04733 interleukin-1 receptor-associated kinase 4 [EC:2.7.11.1] | (RefSeq) putative receptor-like protein kinase At4g00960	--	--	--	--	Cysteine-rich receptor-like protein kinase 25 (Precursor) GN=CRK25 OS=Arabidopsis thaliana (Mouse-ear cress) PE=3 SV=1	T	Signal transduction mechanisms	Cysteine-rich receptor-like protein kinase 25 [Glycine soja]
ONT.14006	--	--	Molecular Function: hydrolase activity (GO:0016787);;	--	--	[I]	Lipid transport and metabolism	--	--	S	Function unknown	hypothetical protein PHAVU_007G198000g [Phaseolus vulgaris]
ONT.16136	--	--	--	--	--	[R]	General function prediction only	--	--	S	Function unknown	PREDICTED: tropinone reductase homolog At1g07440-like [Glycine max]
ONT.28449	[G]	Carbohydrate transport and metabolism	Cellular Component: plant-type vacuole membrane (GO:0009705);; Cellular Component: integral component of membrane (GO:0016021);; Molecular Function: oxidoreductase activity (GO:0016491);; Molecular Function: substrate-specific transmembrane transporter activity (GO:0022891);; Biological Process: single-organism process (GO:0044699);; Biological Process: transmembrane transport (GO:0055085);;	K08150|5.4784e-77|gmx:100815588|K08150 MFS transporter, SP family, solute carrier family 2 (myo-inositol transporter), member 13 | (RefSeq) inositol transporter 1-like	--	[R]	General function prediction only	--	Inositol transporter 1 GN=INT1 OS=Arabidopsis thaliana (Mouse-ear cress) PE=1 SV=1	G	Carbohydrate transport and metabolism	PREDICTED: inositol transporter 1-like [Glycine max]
ONT.9375	--	--	Molecular Function: oxidoreductase activity (GO:0016491);; Biological Process: single-organism process (GO:0044699);;	--	--	[V]	Defense mechanisms	--	Tetraketide alpha-pyrone reductase 2 GN=T26J14.11 OS=Arabidopsis thaliana (Mouse-ear cress) PE=1 SV=1	M	Cell wall/membrane/envelope biogenesis	PREDICTED: tetraketide alpha-pyrone reductase 2-like isoform X2 [Glycine max]
ONT.14768	--	--	--	K14007|8.59573e-11|gmx:100813263|K14007 protein transport protein SEC24 | (RefSeq) protein transport protein Sec24-like At4g32640	Protein processing in endoplasmic reticulum (ko04141)	--	--	--	--	U	Intracellular trafficking, secretion, and vesicular transport	PREDICTED: protein transport protein Sec24-like At4g32640-like [Glycine max]
ONT.7187	--	--	--	--	--	[L]	Replication, recombination and repair	DDE superfamily endonuclease	--	S	Function unknown	Putative nuclease HARBI1 [Glycine soja]
ONT.5517	--	--	Molecular Function: ligase activity (GO:0016874);;	--	--	--	--	--	LOB domain-containing protein 25 GN=MGF10.6 OS=Arabidopsis thaliana (Mouse-ear cress) PE=2 SV=3	S	Function unknown	PREDICTED: LOB domain-containing protein 25-like [Glycine max]
ONT.15426	--	--	--	K04523|1.67587e-46|gmx:100780421|K04523 ubiquilin | (RefSeq) ubiquitin domain-containing protein DSK2a	Protein processing in endoplasmic reticulum (ko04141)	[OR]	--	--	Ubiquitin domain-containing protein DSK2a GN=DSK2A OS=Arabidopsis thaliana (Mouse-ear cress) PE=1 SV=2	O	Posttranslational modification, protein turnover, chaperones	Ubiquilin-1 [Glycine soja]
ONT.26704	--	--	Cellular Component: nucleus (GO:0005634);; Cellular Component: cytoplasm (GO:0005737);;	--	--	[S]	Function unknown	--	U-box domain-containing protein 16 GN=PUB16 OS=Arabidopsis thaliana (Mouse-ear cress) PE=2 SV=1	S	Function unknown	PREDICTED: U-box domain-containing protein 16-like [Glycine max]
ONT.18844	--	--	--	--	--	--	--	--	--	S	Function unknown	uncharacterized protein LOC100499725 precursor [Glycine max]
ONT.4010	--	--	--	--	--	--	--	--	--	--	--	hypothetical protein glysoja_001754 [Glycine soja]
ONT.6094	--	--	--	K20185|2.62883e-07|gmx:100811869|K20185 biogenesis of lysosome-related organelles complex 1 subunit 1 | (RefSeq) biogenesis of lysosome-related organelles complex 1 subunit 1-like	--	--	--	--	--	O	Posttranslational modification, protein turnover, chaperones	PREDICTED: biogenesis of lysosome-related organelles complex 1 subunit 1-like [Glycine max]
ONT.16982	--	--	--	--	--	--	--	--	--	--	--	hypothetical protein glysoja_020828 [Glycine soja]
ONT.22832	--	--	Molecular Function: transaminase activity (GO:0008483);; Cellular Component: integral component of membrane (GO:0016021);; Molecular Function: alliin lyase activity (GO:0047654);;	--	--	--	--	Alliinase EGF-like domain;; Alliinase EGF-like domain	Tryptophan aminotransferase-related protein 4 OS=Arabidopsis thaliana (Mouse-ear cress) PE=2 SV=2	S	Function unknown	PREDICTED: tryptophan aminotransferase-related protein 4-like [Glycine max]
ONT.24202	--	--	--	--	--	[R]	General function prediction only	--	Transcriptional corepressor LEUNIG GN=LUG OS=Arabidopsis thaliana (Mouse-ear cress) PE=1 SV=2	K	Transcription	BnaC07g43850D [Brassica napus]
ONT.8887	--	--	--	--	--	--	--	--	CRS2-associated factor 1, mitochondrial (Precursor) GN=At4g31010 OS=Arabidopsis thaliana (Mouse-ear cress) PE=2 SV=1	--	--	CRS2-associated factor 1, mitochondrial [Glycine soja]
ONT.18924	--	--	Cellular Component: integral component of membrane (GO:0016021);; Biological Process: protein ubiquitination (GO:0016567);;	--	--	--	--	--	Root phototropism protein 3 GN=MSJ1.17 OS=Arabidopsis thaliana (Mouse-ear cress) PE=1 SV=2	S	Function unknown	Root phototropism protein [Medicago truncatula]
ONT.28330	--	--	--	--	--	--	--	--	--	--	--	hypothetical protein glysoja_038121 [Glycine soja]
ONT.21875	--	--	Molecular Function: aspartic-type endopeptidase activity (GO:0004190);; Biological Process: proteolysis (GO:0006508);; Cellular Component: plant-type cell wall (GO:0009505);; Cellular Component: chloroplast (GO:0009507);; Molecular Function: transferase activity (GO:0016740);; Biological Process: protein catabolic process (GO:0030163);; Cellular Component: apoplast (GO:0048046);;	--	--	[O]	Posttranslational modification, protein turnover, chaperones	--	Protein ASPARTIC PROTEASE IN GUARD CELL 1 (Precursor) GN=ASPG1 OS=Arabidopsis thaliana (Mouse-ear cress) PE=1 SV=1	O	Posttranslational modification, protein turnover, chaperones	Aspartic proteinase nepenthesin-1 [Glycine soja]
ONT.990	--	--	Cellular Component: integral component of membrane (GO:0016021);; Molecular Function: transferase activity, transferring glycosyl groups (GO:0016757);;	--	--	[G]	Carbohydrate transport and metabolism	Mannosyltransferase putative	Putative glucuronosyltransferase PGSIP8 GN=PGSIP8 OS=Arabidopsis thaliana (Mouse-ear cress) PE=2 SV=1	O	Posttranslational modification, protein turnover, chaperones	Glycogenin-2 [Glycine soja]
ONT.24108	--	--	Molecular Function: transcription factor activity, sequence-specific DNA binding (GO:0003700);; Cellular Component: nucleus (GO:0005634);; Biological Process: regulation of transcription, DNA-templated (GO:0006355);; Molecular Function: sequence-specific DNA binding (GO:0043565);;	K09419|2.20928e-37|gmx:100801638|K09419 heat shock transcription factor, other eukaryote | (RefSeq) heat shock factor protein HSF24-like	--	--	--	--	Heat shock factor protein HSF24 GN=HSF24 OS=Solanum peruvianum (Peruvian tomato) PE=2 SV=1	K	Transcription	PREDICTED: heat shock factor protein HSF24-like [Glycine max]
ONT.17737	--	--	Cellular Component: chloroplast (GO:0009507);; Molecular Function: allene-oxide cyclase activity (GO:0046423);;	K10525|6.87819e-59|gmx:100803536|K10525 allene oxide cyclase [EC:5.3.99.6] | (RefSeq) AOC5; allene oxide cyclase 4, chloroplastic-like	alpha-Linolenic acid metabolism (ko00592)	--	--	--	Allene oxide cyclase 3, chloroplastic (Precursor) GN=AOC3 OS=Arabidopsis thaliana (Mouse-ear cress) PE=2 SV=1	S	Function unknown	allene oxide cyclase 4, chloroplastic-like [Glycine max]
ONT.19430	[G]	Carbohydrate transport and metabolism	Molecular Function: ribokinase activity (GO:0004747);; Biological Process: D-ribose metabolic process (GO:0006014);; Biological Process: carbohydrate phosphorylation (GO:0046835);;	K00847|1.47723e-78|gmx:100814192|K00847 fructokinase [EC:2.7.1.4] | (RefSeq) probable fructokinase-4	Fructose and mannose metabolism (ko00051);Starch and sucrose metabolism (ko00500);Amino sugar and nucleotide sugar metabolism (ko00520)	[G]	Carbohydrate transport and metabolism	--	Fructokinase OS=Solanum tuberosum (Potato) PE=1 SV=1	G	Carbohydrate transport and metabolism	PREDICTED: fructokinase-2-like [Glycine max]
ONT.11150	--	--	Molecular Function: iron ion binding (GO:0005506);; Cellular Component: cytoplasm (GO:0005737);; Biological Process: inositol catabolic process (GO:0019310);; Molecular Function: inositol oxygenase activity (GO:0050113);; Biological Process: oxidation-reduction process (GO:0055114);;	K00469|4.5898e-38|mdm:103417811|K00469 inositol oxygenase [EC:1.13.99.1] | (RefSeq) inositol oxygenase 2-like	Ascorbate and aldarate metabolism (ko00053);Inositol phosphate metabolism (ko00562)	[R]	General function prediction only	--	Inositol oxygenase 1 OS=Arabidopsis thaliana (Mouse-ear cress) PE=2 SV=1	S	Function unknown	Inositol oxygenase 1, partial [Glycine soja]
ONT.3318	--	--	--	--	--	--	--	--	--	S	Function unknown	Putative disease resistance RPP13-like protein 1 [Glycine soja]
ONT.7333	--	--	Cellular Component: membrane (GO:0016020);;	--	--	[R]	General function prediction only	--	F-box protein AFR GN=F25P17.16 OS=Arabidopsis thaliana (Mouse-ear cress) PE=1 SV=2	S	Function unknown	PREDICTED: F-box protein AFR-like [Glycine max]
ONT.2074	--	--	Biological Process: phenylpropanoid biosynthetic process (GO:0009699);; Molecular Function: guiding stereospecific synthesis activity (GO:0042349);; Biological Process: regulation of catalytic activity (GO:0050790);;	--	--	--	--	--	Dirigent protein 11 (Precursor) GN=DIR11 OS=Arabidopsis thaliana (Mouse-ear cress) PE=2 SV=1	S	Function unknown	PREDICTED: dirigent protein 21-like [Glycine max]
ONT.18854	--	--	Cellular Component: ESCRT I complex (GO:0000813);; Molecular Function: protein complex binding (GO:0032403);; Biological Process: protein transport to vacuole involved in ubiquitin-dependent protein catabolic process via the multivesicular body sorting pathway (GO:0043328);;	K12184|3.75128e-10|pop:POPTR_0004s03550g|K12184 ESCRT-I complex subunit VPS28 | (RefSeq) POPTRDRAFT_555508; VPS28 protein 2	Endocytosis (ko04144)	[U]	Intracellular trafficking, secretion, and vesicular transport	--	Vacuolar protein sorting-associated protein 28 homolog 1 OS=Arabidopsis thaliana (Mouse-ear cress) PE=1 SV=1	--	--	VPS28 protein 2 [Populus trichocarpa]
ONT.6102	--	--	--	--	--	--	--	--	--	--	--	hypothetical protein glysoja_018706 [Glycine soja]
ONT.27732	--	--	Molecular Function: RNA polymerase II transcription cofactor activity (GO:0001104);; Biological Process: regulation of transcription from RNA polymerase II promoter (GO:0006357);; Cellular Component: mediator complex (GO:0016592);; Cellular Component: polar nucleus (GO:0043078);; Biological Process: defense response to fungus (GO:0050832);;	K15152|3.08731e-33|gmx:100306480|K15152 mediator of RNA polymerase II transcription subunit 21 | (RefSeq) uncharacterized LOC100306480	--	[K]	Transcription	--	Mediator of RNA polymerase II transcription subunit 21 GN=T4B21.7 OS=Arabidopsis thaliana (Mouse-ear cress) PE=1 SV=1	K	Transcription	Mediator of RNA polymerase II transcription subunit 21, partial [Glycine soja]
ONT.10014	--	--	Molecular Function: transporter activity (GO:0005215);; Cellular Component: intracellular (GO:0005622);; Biological Process: transport (GO:0006810);; Cellular Component: integral component of membrane (GO:0016021);; Biological Process: dephosphorylation (GO:0016311);; Molecular Function: phosphatase activity (GO:0016791);;	K19996|1.44439e-46|gmx:100788197|K19996 phosphatidylinositol transfer protein SFH5 | (RefSeq) patellin-3-like	--	[I]	Lipid transport and metabolism	--	Patellin-3 GN=PATL3 OS=Arabidopsis thaliana (Mouse-ear cress) PE=1 SV=2	S	Function unknown	PREDICTED: patellin-3-like [Glycine max]
ONT.6510	--	--	Biological Process: lipid metabolic process (GO:0006629);; Molecular Function: hydrolase activity (GO:0016787);;	--	--	--	--	--	--	--	--	PREDICTED: senescence-associated carboxylesterase 101-like, partial [Glycine max]
ONT.23788	--	--	Molecular Function: protein kinase activity (GO:0004672);; Molecular Function: ATP binding (GO:0005524);; Cellular Component: plasma membrane (GO:0005886);; Biological Process: protein phosphorylation (GO:0006468);; Cellular Component: integral component of membrane (GO:0016021);;	--	--	--	--	--	Probable inactive receptor kinase At2g26730 (Precursor) GN=At2g26730 OS=Arabidopsis thaliana (Mouse-ear cress) PE=1 SV=1	S	Function unknown	PREDICTED: probable inactive receptor kinase At2g26730-like [Glycine max]
ONT.19117	--	--	Molecular Function: zinc ion binding (GO:0008270);; Biological Process: seed dormancy process (GO:0010162);; Cellular Component: integral component of membrane (GO:0016021);; Biological Process: protein ubiquitination (GO:0016567);; Biological Process: proteasome-mediated ubiquitin-dependent protein catabolic process (GO:0043161);; Molecular Function: ubiquitin protein ligase activity (GO:0061630…	K19038|4.10704e-76|gmx:100796057|K19038 E3 ubiquitin-protein ligase ATL41 [EC:2.3.2.27] | (RefSeq) RING-H2 finger protein ATL40-like	--	[O]	Posttranslational modification, protein turnover, chaperones	--	RING-H2 finger protein ATL40 GN=ATL40 OS=Arabidopsis thaliana (Mouse-ear cress) PE=2 SV=1	O	Posttranslational modification, protein turnover, chaperones	PREDICTED: E3 ubiquitin-protein ligase ATL41-like [Glycine max]
ONT.20124	--	--	Molecular Function: translation initiation factor activity (GO:0003743);; Biological Process: DNA-templated transcription, initiation (GO:0006352);; Biological Process: regulation of transcription, DNA-templated (GO:0006355);; Biological Process: translational initiation (GO:0006413);; Molecular Function: zinc ion binding (GO:0008270);; Molecular Function: kinase activity (GO:0016301);; Biologica…	--	--	--	--	--	--	L	Replication, recombination and repair	Putative aspartic protease [Glycine soja]
ONT.23737	--	--	--	--	--	--	--	--	--	S	Function unknown	hypothetical protein glysoja_033438 [Glycine soja]
ONT.20905	--	--	--	--	--	--	--	--	--	S	Function unknown	PREDICTED: uncharacterized protein LOC100798931 [Glycine max]
ONT.28139	--	--	--	--	--	--	--	--	--	--	--	hypothetical protein PHAVU_003G074900g, partial [Phaseolus vulgaris]
ONT.13010	--	--	Cellular Component: mitochondrion (GO:0005739);; Cellular Component: plastid (GO:0009536);; Biological Process: shoot system development (GO:0048367);;	--	--	--	--	--	--	S	Function unknown	unknown [Glycine max]
ONT.16617	--	--	--	--	--	--	--	--	--	S	Function unknown	hypothetical protein glysoja_010309 [Glycine soja]
ONT.14044	--	--	--	--	--	--	--	--	--	T	Signal transduction mechanisms	Putative phosphoglycerate mutase DET1 [Glycine soja]
ONT.1222	--	--	Molecular Function: transferase activity, transferring acyl groups other than amino-acyl groups (GO:0016747);;	K19861|3.85752e-61|gmx:100797017|K19861 benzyl alcohol O-benzoyltransferase [EC:2.3.1.196 2.3.1.232] | (RefSeq) benzyl alcohol O-benzoyltransferase	--	--	--	--	Benzyl alcohol O-benzoyltransferase GN=HSR201 OS=Nicotiana tabacum (Common tobacco) PE=1 SV=1	S	Function unknown	PREDICTED: benzyl alcohol O-benzoyltransferase [Glycine max]
ONT.19590	[R]	General function prediction only	Molecular Function: phosphoglycerate dehydrogenase activity (GO:0004617);; Biological Process: L-serine biosynthetic process (GO:0006564);; Molecular Function: amino acid binding (GO:0016597);; Molecular Function: NAD binding (GO:0051287);; Biological Process: oxidation-reduction process (GO:0055114);;	K00058|2.68438e-141|gmx:100806526|K00058 D-3-phosphoglycerate dehydrogenase [EC:1.1.1.95] | (RefSeq) D-3-phosphoglycerate dehydrogenase 2, chloroplastic-like	Glycine, serine and threonine metabolism (ko00260);Carbon metabolism (ko01200);Biosynthesis of amino acids (ko01230)	[E]	Amino acid transport and metabolism	--	D-3-phosphoglycerate dehydrogenase 2, chloroplastic (Precursor) GN=F11A6.8 OS=Arabidopsis thaliana (Mouse-ear cress) PE=1 SV=2	E	Amino acid transport and metabolism	PREDICTED: d-3-phosphoglycerate dehydrogenase, chloroplastic-like [Glycine max]
ONT.16988	--	--	--	--	--	--	--	--	--	T	Signal transduction mechanisms	PREDICTED: cyclin-dependent kinase B2-2-like isoform X1 [Glycine max]
ONT.26661	--	--	--	K02930|5.58496e-36|gmx:100796712|K02930 large subunit ribosomal protein L4e | (RefSeq) 60S ribosomal protein L4-like	Ribosome (ko03010)	[A]	RNA processing and modification	--	60S ribosomal protein L4-1 GN=RPL4A OS=Arabidopsis thaliana (Mouse-ear cress) PE=2 SV=1	J	Translation, ribosomal structure and biogenesis	PREDICTED: 60S ribosomal protein L4-like [Glycine max]
ONT.2963	[E]	Amino acid transport and metabolism	Cellular Component: mitochondrion (GO:0005739);; Molecular Function: alanine-glyoxylate transaminase activity (GO:0008453);; Molecular Function: pyridoxal phosphate binding (GO:0030170);; Molecular Function: identical protein binding (GO:0042802);;	K00827|6.2646e-56|gmx:100170738|K00827 alanine-glyoxylate transaminase / (R)-3-amino-2-methylpropionate-pyruvate transaminase [EC:2.6.1.44 2.6.1.40] | (RefSeq) alanine--glyoxylate aminotransferase 2 homolog 3, mitochondrial	Alanine, aspartate and glutamate metabolism (ko00250);Glycine, serine and threonine metabolism (ko00260);Cysteine and methionine metabolism (ko00270);Valine, leucine and isoleucine degradation (ko00280)	[E]	Amino acid transport and metabolism	--	Alanine--glyoxylate aminotransferase 2 homolog 2, mitochondrial (Precursor) GN=AGT3 OS=Arabidopsis thaliana (Mouse-ear cress) PE=1 SV=2	E	Amino acid transport and metabolism	PREDICTED: alanine--glyoxylate aminotransferase 2 homolog 3, mitochondrial [Glycine max]
ONT.26837	--	--	--	K18213|3.29111e-10|pvu:PHAVU_005G125600g|K18213 proteinaceous RNase P [EC:3.1.26.5] | (RefSeq) hypothetical protein	RNA transport (ko03013)	--	--	--	--	V	Defense mechanisms	hypothetical protein PHAVU_005G125600g [Phaseolus vulgaris]
ONT.17145	--	--	Biological Process: aromatic amino acid family metabolic process (GO:0009072);; Biological Process: alpha-amino acid metabolic process (GO:1901605);;	K00451|8.85546e-15|gmx:100801346|K00451 homogentisate 1,2-dioxygenase [EC:1.13.11.5] | (RefSeq) homogentisate 1,2-dioxygenase-like	Tyrosine metabolism (ko00350)	--	--	--	--	Q	Secondary metabolites biosynthesis, transport and catabolism	PREDICTED: homogentisate 1,2-dioxygenase-like isoform X1 [Glycine max]
ONT.22529	--	--	Molecular Function: NAD+ ADP-ribosyltransferase activity (GO:0003950);;	--	--	[R]	General function prediction only	--	Ankyrin repeat domain-containing protein 2 GN=F15J1.20 OS=Arabidopsis thaliana (Mouse-ear cress) PE=1 SV=2	S	Function unknown	unknown [Glycine max]
ONT.2681	--	--	Cellular Component: cytoplasm (GO:0005737);; Biological Process: glucose metabolic process (GO:0006006);; Molecular Function: GDP-D-glucose phosphorylase activity (GO:0080048);;	K14190|8.53587e-58|gmx:100800738|K14190 GDP-L-galactose phosphorylase [EC:2.7.7.69] | (RefSeq) GDP-L-galactose phosphorylase 1	Ascorbate and aldarate metabolism (ko00053)	[R]	General function prediction only	--	GDP-L-galactose phosphorylase 1 GN=VTC2 OS=Arabidopsis thaliana (Mouse-ear cress) PE=1 SV=1	S	Function unknown	PREDICTED: GDP-L-galactose phosphorylase 1-like [Glycine max]
ONT.13456	--	--	Cellular Component: intracellular (GO:0005622);; Molecular Function: zinc ion binding (GO:0008270);;	--	--	--	--	--	Zinc finger protein CONSTANS-LIKE 13 GN=COL13 OS=Arabidopsis thaliana (Mouse-ear cress) PE=2 SV=1	--	--	PREDICTED: zinc finger protein CONSTANS-LIKE 13-like [Glycine max]
ONT.27369	--	--	Cellular Component: integral component of membrane (GO:0016021);;	--	--	--	--	--	--	S	Function unknown	PREDICTED: crt homolog 1-like [Glycine max]
ONT.22553	--	--	--	--	--	--	--	--	--	GH	Carbohydrate transport and metabolism;; Coenzyme transport and metabolism	PREDICTED: uncharacterized protein LOC102660841 isoform X1 [Glycine max]
ONT.14970	--	--	--	--	--	--	--	--	--	K	Transcription	Ethylene-responsive transcription factor ERF021 [Glycine soja]
ONT.16405	--	--	Molecular Function: ubiquitin-protein transferase activity (GO:0004842);; Molecular Function: zinc ion binding (GO:0008270);; Biological Process: protein ubiquitination (GO:0016567);;	--	--	--	--	--	--	S	Function unknown	PREDICTED: histone-lysine N-methyltransferase 2D-like isoform X4 [Glycine max]
ONT.18364	--	--	Cellular Component: integral component of membrane (GO:0016021);;	--	--	--	--	--	--	--	--	hypothetical protein PHAVU_003G1683001g [Phaseolus vulgaris]
ONT.24129	--	--	Molecular Function: copper ion binding (GO:0005507);; Cellular Component: plant-type cell wall (GO:0009505);; Cellular Component: plasmodesma (GO:0009506);; Molecular Function: oxidoreductase activity, oxidizing metal ions (GO:0016722);;	--	--	[Q]	Secondary metabolites biosynthesis, transport and catabolism	--	Monocopper oxidase-like protein SKU5 (Precursor) GN=SKU5 OS=Arabidopsis thaliana (Mouse-ear cress) PE=1 SV=1	Q	Secondary metabolites biosynthesis, transport and catabolism	PREDICTED: L-ascorbate oxidase homolog isoform 1 [Glycine max]
ONT.11633	--	--	Molecular Function: transferase activity (GO:0016740);;	--	--	--	--	--	--	--	--	PREDICTED: uncharacterized protein LOC100799111 [Glycine max]
ONT.15278	--	--	--	--	--	--	--	--	--	--	--	hypothetical protein glysoja_003300 [Glycine soja]
ONT.22153	--	--	--	--	--	--	--	--	--	S	Function unknown	Transcription factor 25 [Glycine soja]
ONT.16788	--	--	Cellular Component: integral component of membrane (GO:0016021);;	--	--	--	--	Fasciclin domain	Fasciclin-like arabinogalactan protein 11 (Precursor) GN=FLA11 OS=Arabidopsis thaliana (Mouse-ear cress) PE=2 SV=2	--	--	PREDICTED: fasciclin-like arabinogalactan protein 12-like [Glycine max]
ONT.16514	--	--	Molecular Function: oxidoreductase activity (GO:0016491);;	--	--	[Q]	Secondary metabolites biosynthesis, transport and catabolism	--	L-ascorbate oxidase homolog (Precursor) OS=Nicotiana tabacum (Common tobacco) PE=1 SV=1	Q	Secondary metabolites biosynthesis, transport and catabolism	L-ascorbate oxidase like [Glycine soja]
ONT.12360	--	--	Cellular Component: plasma membrane (GO:0005886);; Cellular Component: plant-type vacuole membrane (GO:0009705);; Cellular Component: integral component of membrane (GO:0016021);; Molecular Function: potassium ion antiporter activity (GO:0022821);; Biological Process: transmembrane transport (GO:0055085);; Biological Process: regulation of stomatal closure (GO:0090333);;	--	--	--	--	--	--	G	Carbohydrate transport and metabolism	unknown [Glycine max]
ONT.12540	--	--	Cellular Component: cytosol (GO:0005829);; Biological Process: oxaloacetate metabolic process (GO:0006107);; Biological Process: malate metabolic process (GO:0006108);; Biological Process: nitrogen compound metabolic process (GO:0006807);; Molecular Function: zinc ion binding (GO:0008270);; Cellular Component: chloroplast stroma (GO:0009570);; Molecular Function: omega-amidase activity (GO:005015…	K13566|2.25846e-08|obr:102701713|K13566 omega-amidase [EC:3.5.1.3] | (RefSeq) omega-amidase, chloroplastic	Alanine, aspartate and glutamate metabolism (ko00250)	[E]	Amino acid transport and metabolism	--	Omega-amidase,chloroplastic (Precursor) GN=NLP3 OS=Arabidopsis thaliana (Mouse-ear cress) PE=1 SV=1	--	--	hypothetical protein glysoja_033915 [Glycine soja]
ONT.26848	--	--	--	--	--	--	--	--	--	--	--	hypothetical protein PHAVU_001G202700g [Phaseolus vulgaris]
ONT.12527	--	--	Biological Process: metabolic process (GO:0008152);; Molecular Function: UDP-glucosyltransferase activity (GO:0035251);;	--	--	[GC]	--	--	Isoflavone 7-O-glucosyltransferase 1 (Precursor) GN=Glyma16g29400 OS=Glycine max (Soybean) PE=1 SV=1	S	Function unknown	PREDICTED: UDP-glycosyltransferase 88A1-like [Glycine max]
ONT.18367	--	--	Molecular Function: DNA binding (GO:0003677);; Molecular Function: protein dimerization activity (GO:0046983);;	--	--	--	--	--	--	S	Function unknown	Putative AC transposase [Glycine soja]
ONT.26146	--	--	--	--	--	--	--	--	--	S	Function unknown	PREDICTED: uncharacterized protein LOC102667957 [Glycine max]
ONT.7632	--	--	Molecular Function: DNA binding (GO:0003677);; Molecular Function: hydrolase activity, hydrolyzing O-glycosyl compounds (GO:0004553);; Molecular Function: transmembrane receptor protein tyrosine kinase activity (GO:0004714);; Molecular Function: nucleoside transmembrane transporter activity (GO:0005337);; Molecular Function: ATP binding (GO:0005524);; Cellular Component: mitochondrion (GO:0005739…	K15082|1.94806e-16|gmx:100797833|K15082 DNA repair protein RAD7 | (RefSeq) DNA repair protein rhp7-like	--	--	--	--	--	J	Translation, ribosomal structure and biogenesis	Molybdenum cofactor sulfurase [Glycine soja]
ONT.17036	--	--	Biological Process: lipid metabolic process (GO:0006629);; Cellular Component: membrane (GO:0016020);; Molecular Function: lipase activity (GO:0016298);;	K01054|7.14783e-16|gmx:100818192|K01054 acylglycerol lipase [EC:3.1.1.23] | (RefSeq) caffeoylshikimate esterase-like	--	[I]	Lipid transport and metabolism	--	--	S	Function unknown	PREDICTED: caffeoylshikimate esterase-like [Glycine max]
ONT.16487	[M]	Cell wall/membrane/envelope biogenesis	Molecular Function: 3-beta-hydroxy-delta5-steroid dehydrogenase activity (GO:0003854);; Biological Process: steroid biosynthetic process (GO:0006694);; Cellular Component: integral component of membrane (GO:0016021);; Molecular Function: cinnamoyl-CoA reductase activity (GO:0016621);; Molecular Function: coenzyme binding (GO:0050662);; Biological Process: oxidation-reduction process (GO:0055114);;	--	--	[V]	Defense mechanisms	--	Dihydroflavonol-4-reductase GN=F OS=Callistephus chinensis (China aster) PE=2 SV=1	M	Cell wall/membrane/envelope biogenesis	unknown [Glycine max]
ONT.13221	--	--	Molecular Function: electron carrier activity (GO:0009055);; Cellular Component: integral component of membrane (GO:0016021);; Cellular Component: anchored component of plasma membrane (GO:0046658);;	--	--	--	--	--	--	S	Function unknown	PREDICTED: lamin-like protein-like [Glycine max]
ONT.2568	[C]	Energy production and conversion	Biological Process: photosynthesis (GO:0015979);; Biological Process: chlorophyll biosynthetic process (GO:0015995);; Molecular Function: oxidoreductase activity, acting on the CH-CH group of donors, NAD or NADP as acceptor (GO:0016628);; Molecular Function: geranylgeranyl reductase activity (GO:0045550);; Biological Process: oxidation-reduction process (GO:0055114);; Molecular Function: FAD bind…	K10960|1.11509e-91|gmx:100787525|K10960 geranylgeranyl diphosphate/geranylgeranyl-bacteriochlorophyllide a reductase [EC:1.3.1.83 1.3.1.111] | (RefSeq) geranylgeranyl diphosphate reductase, chloroplastic-like	Porphyrin and chlorophyll metabolism (ko00860);Terpenoid backbone biosynthesis (ko00900)	--	--	--	Geranylgeranyl diphosphate reductase, chloroplastic (Precursor) GN=CHLP OS=Nicotiana tabacum (Common tobacco) PE=2 SV=1	C	Energy production and conversion	PREDICTED: geranylgeranyl diphosphate reductase, chloroplastic-like [Glycine max]
ONT.19746	--	--	Molecular Function: transmembrane receptor protein tyrosine kinase activity (GO:0004714);; Molecular Function: nucleoside transmembrane transporter activity (GO:0005337);; Molecular Function: ATP binding (GO:0005524);; Cellular Component: mitochondrion (GO:0005739);; Biological Process: carbohydrate metabolic process (GO:0005975);; Molecular Function: cellulase activity (GO:0008810);; Cellular Co…	K15082|1.31252e-16|gmx:100797833|K15082 DNA repair protein RAD7 | (RefSeq) DNA repair protein rhp7-like	--	--	--	--	--	J	Translation, ribosomal structure and biogenesis	Molybdenum cofactor sulfurase [Glycine soja]
ONT.22196	--	--	--	--	--	--	--	--	--	S	Function unknown	PREDICTED: uncharacterized protein LOC102665340 [Glycine max]
ONT.6571	--	--	Cellular Component: integral component of membrane (GO:0016021);;	--	--	--	--	--	--	S	Function unknown	PREDICTED: uncharacterized protein LOC100805083 [Glycine max]
ONT.3217	--	--	Cellular Component: integral component of membrane (GO:0016021);;	--	--	--	--	--	--	--	--	PREDICTED: UPF0481 protein At3g47200-like isoform X1 [Glycine max]
ONT.4389	--		Molecular Function: protein serine/threonine kinase activity (GO:0004674);; Molecular Function: ATP binding (GO:0005524);; Cellular Component: plasma membrane (GO:0005886);; Biological Process: protein phosphorylation (GO:0006468);; Cellular Component: integral component of membrane (GO:0016021);; Biological Process: recognition of pollen (GO:0048544);;	K04733|1.63392e-163|gmx:100816469|K04733 interleukin-1 receptor-associated kinase 4 [EC:2.7.11.1] | (RefSeq) putative receptor protein kinase ZmPK1	--	--	--	--	Putative receptor protein kinase ZmPK1 (Precursor) GN=PK1 OS=Zea mays (Maize) PE=2 SV=2	T	Signal transduction mechanisms	PREDICTED: putative receptor protein kinase ZmPK1-like [Glycine max]
ONT.12589	--	--	--	--	--	--	--	--	--	O	Posttranslational modification, protein turnover, chaperones	hypothetical protein PHAVU_004G121800g [Phaseolus vulgaris]
ONT.2376	--	--	Molecular Function: translation initiation factor activity (GO:0003743);; Biological Process: DNA-templated transcription, initiation (GO:0006352);; Biological Process: regulation of transcription, DNA-templated (GO:0006355);; Biological Process: translational initiation (GO:0006413);; Molecular Function: zinc ion binding (GO:0008270);; Molecular Function: kinase activity (GO:0016301);; Biologica…	--	--	--	--	--	--	L	Replication, recombination and repair	Putative aspartic protease [Glycine soja]
ONT.6604	--	--	--	--	--	--	--	--	--	S	Function unknown	PREDICTED: uncharacterized protein LOC100791666 isoform X1 [Glycine max]
ONT.1867	--	--	--	K07023|2.58337e-26|gmx:100784513|K07023 putative hydrolases of HD superfamily | (RefSeq) HD domain-containing protein C4G3.17	--	--	--	--	--	S	Function unknown	PREDICTED: HD domain-containing protein 2-like [Glycine max]
ONT.22138	--	--	Cellular Component: extracellular region (GO:0005576);; Cellular Component: cell wall (GO:0005618);; Cellular Component: endosome (GO:0005768);; Cellular Component: vacuolar membrane (GO:0005774);; Cellular Component: trans-Golgi network (GO:0005802);; Cellular Component: plasma membrane (GO:0005886);; Cellular Component: plasmodesma (GO:0009506);; Cellular Component: integral component of membra…	K01051|0|gmx:100784642|K01051 pectinesterase [EC:3.1.1.11] | (RefSeq) pectinesterase 3	Pentose and glucuronate interconversions (ko00040);Starch and sucrose metabolism (ko00500)	--	--	--	Pectinesterase 3 (Precursor) GN=MPE3 OS=Phaseolus vulgaris (Kidney bean) PE=2 SV=1	G	Carbohydrate transport and metabolism	PREDICTED: pectinesterase 3 [Glycine max]
ONT.26172	--	--	Cellular Component: integral component of membrane (GO:0016021);;	--	--	--	--	--	--	U	Intracellular trafficking, secretion, and vesicular transport	hypothetical protein glysoja_034618, partial [Glycine soja]
ONT.9823	--	--	Cellular Component: vacuole (GO:0005773);; Cellular Component: endoplasmic reticulum (GO:0005783);; Cellular Component: integral component of membrane (GO:0016021);; Cellular Component: intracellular organelle part (GO:0044446);;	--	--	--	--	--	--	S	Function unknown	PREDICTED: toll-interacting protein-like [Glycine max]
ONT.9632	--	--	Cellular Component: integral component of membrane (GO:0016021);;	--	--	--	--	--	--	S	Function unknown	PREDICTED: putative nuclease HARBI1-like isoform X1 [Glycine max]
ONT.25069	--	--	Molecular Function: oxidoreductase activity (GO:0016491);; Biological Process: oxidation-reduction process (GO:0055114);;	--	--	--	--	--	Probable aldo-keto reductase 1 GN=AKR1 OS=Glycine max (Soybean) PE=2 SV=1	C	Energy production and conversion	Putative aldo-keto reductase 1 [Glycine soja]
ONT.4086	--	--	--	--	--	[R]	General function prediction only	gag-polypeptide of LTR copia-type	--	L	Replication, recombination and repair	hypothetical protein glysoja_033812 [Glycine soja]
ONT.9890	--	--	Molecular Function: peroxidase activity (GO:0004601);; Cellular Component: plant-type cell wall (GO:0009505);; Biological Process: plant-type cell wall organization (GO:0009664);;	K00430|2.99637e-52|gmx:547548|K00430 peroxidase [EC:1.11.1.7] | (RefSeq) PRX2B; peroxidase	Phenylpropanoid biosynthesis (ko00940)	--	--	--	Peroxidase 42 (Precursor) OS=Arabidopsis thaliana (Mouse-ear cress) PE=1 SV=2	G	Carbohydrate transport and metabolism	peroxidase precursor [Glycine max]
ONT.4041	--	--	--	--	--	--	--	--	--	S	Function unknown	PREDICTED: uncharacterized protein LOC100793541 [Glycine max]
ONT.2085	--	--	Molecular Function: calcium-transporting ATPase activity (GO:0005388);; Molecular Function: ATP binding (GO:0005524);; Cellular Component: endoplasmic reticulum (GO:0005783);; Cellular Component: integral component of plasma membrane (GO:0005887);; Biological Process: cellular calcium ion homeostasis (GO:0006874);; Biological Process: pollen germination (GO:0009846);; Biological Process: meristem…	K14950|8.86781e-18|gmx:100789385|K14950 cation-transporting ATPase 13A1 [EC:3.6.3.-] | (RefSeq) probable manganese-transporting ATPase PDR2	--	[P]	Inorganic ion transport and metabolism	--	Probable manganese-transporting ATPase PDR2 GN=MQM1.11 OS=Arabidopsis thaliana (Mouse-ear cress) PE=1 SV=1	P	Inorganic ion transport and metabolism	Putative cation-transporting ATPase, partial [Glycine soja]
ONT.23816	--	--	Molecular Function: calcium ion binding (GO:0005509);;	K13448|2.93444e-14|gmx:100795885|K13448 calcium-binding protein CML | (RefSeq) probable calcium-binding protein CML15	Plant-pathogen interaction (ko04626)	[T]	Signal transduction mechanisms	EF hand;; EF-hand domain pair;; EF hand	Probable calcium-binding protein CML15 GN=CML15 OS=Arabidopsis thaliana (Mouse-ear cress) PE=2 SV=1	DTZ	Cell cycle control, cell division, chromosome partitioning;; Signal transduction mechanisms;; Cytoskeleton	Putative calcium-binding protein CML15 [Glycine soja]
ONT.12970	[QV]	Secondary metabolites biosynthesis, transport and catabolism;; Defense mechanisms	Molecular Function: iron ion binding (GO:0005506);; Biological Process: multicellular organism development (GO:0007275);; Biological Process: abscisic acid metabolic process (GO:0009687);; Biological Process: brassinosteroid homeostasis (GO:0010268);; Molecular Function: (+)-abscisic acid 8'-hydroxylase activity (GO:0010295);; Cellular Component: integral component of membrane (GO:0016021);; Biol…	K09843|6.96153e-69|gmx:100170674|K09843 (+)-abscisic acid 8'-hydroxylase [EC:1.14.13.93] | (RefSeq) abscisic acid 8'-hydroxylase	Carotenoid biosynthesis (ko00906)	[QI]	--	--	Abscisic acid 8&apos;-hydroxylase 1 GN=CYP707A1 OS=Arabidopsis thaliana (Mouse-ear cress) PE=2 SV=1	Q	Secondary metabolites biosynthesis, transport and catabolism	cytochrome P450 monooxygenase CYP707A16 [Glycine max]
ONT.19162	--	--	Molecular Function: transferase activity (GO:0016740);;	--	--	--	--	--	Protein STRUBBELIG-RECEPTOR FAMILY 1 (Precursor) GN=SRF1 OS=Arabidopsis thaliana (Mouse-ear cress) PE=2 SV=2	T	Signal transduction mechanisms	Protein STRUBBELIG-RECEPTOR FAMILY 3 [Glycine soja]
ONT.4563	--	--	--	--	--	[R]	General function prediction only	--	Transcriptional corepressor LEUNIG GN=LUG OS=Arabidopsis thaliana (Mouse-ear cress) PE=1 SV=2	K	Transcription	hypothetical protein PHAVU_009G096600g [Phaseolus vulgaris]
ONT.11624	--	--	Cellular Component: integral component of membrane (GO:0016021);;	--	--	[S]	Function unknown	Domain of unknown function (DUF383);; Domain of unknown function (DUF384)	--	S	Function unknown	uncharacterized protein LOC100795580 [Glycine max]
ONT.8482	--	--	Molecular Function: binding (GO:0005488);; Cellular Component: membrane (GO:0016020);;	K14802|7.18322e-97|mdm:103420527|K14802 phospholipid-transporting ATPase [EC:3.6.3.1] | (RefSeq) phospholipid-transporting ATPase 1-like	--	[R]	General function prediction only	Cation transport ATPase (P-type)	Phospholipid-transporting ATPase 1 GN=ALA1 OS=Arabidopsis thaliana (Mouse-ear cress) PE=2 SV=1	P	Inorganic ion transport and metabolism	PREDICTED: phospholipid-transporting ATPase 1-like [Malus domestica]
ONT.4593	--	--	--	--	--	--	--	--	--	--	--	hypothetical protein glysoja_025128 [Glycine soja]
ONT.26332	--	--	--	--	--	--	--	--	--	--	--	PREDICTED: uncharacterized protein LOC100799531 [Glycine max]
ONT.11531	--	--	Biological Process: mitochondrion inheritance (GO:0000001);; Biological Process: chronological cell aging (GO:0001300);; Molecular Function: GTPase activity (GO:0003924);; Molecular Function: GTP binding (GO:0005525);; Cellular Component: mitochondrial outer membrane (GO:0005741);; Cellular Component: peroxisome (GO:0005777);; Biological Process: peroxisome fission (GO:0016559);; Cellular Compone…	K17065|1.91568e-18|gmx:100807752|K17065 dynamin 1-like protein [EC:3.6.5.5] | (RefSeq) dynamin-related protein 3A-like	--	[UR]	--	--	Dynamin-related protein 1E GN=T2O9.170 OS=Arabidopsis thaliana (Mouse-ear cress) PE=1 SV=1	--	--	Dynamin-related protein 3A [Glycine soja]
ONT.510	--	--	--	--	--	--	--	--	--	--	--	hypothetical protein glysoja_038815 [Glycine soja]
ONT.8989	--	--	--	--	--	--	--	--	--	--	--	hypothetical protein glysoja_021927 [Glycine soja]
ONT.14304	--	--	--	--	--	--	--	--	Protein ROS1 GN=F1O11.12 OS=Arabidopsis thaliana (Mouse-ear cress) PE=1 SV=2	L	Replication, recombination and repair	Transcriptional activator DEMETER [Glycine soja]
ONT.8201	--	--	--	--	--	--	--	--	--	--	--	hypothetical protein glysoja_048996 [Glycine soja]

## Sheet: New_Gene_Function_anno.stat
Table S7. Novel gene functional annotation - statistic
#Anno_Database	Annotated_Number	300<=length<1000	length>=1000
COG_Annotation	96	51	45
GO_Annotation	524	352	163
KEGG_Annotation	261	172	84
KOG_Annotation	295	171	121
Pfam_Annotation	83	26	57
Swissprot_Annotation	400	254	145
eggNOG_Annotation	646	423	214
nr_Annotation	849	577	260
All_Annotated	859	587	260

## Sheet: GO.list
Table S7. Novel gene functional annotation - GO list
ONT.10	GO:0006364	GO:0032040
ONT.1001	GO:0004857	GO:0043086
ONT.10014	GO:0005215	GO:0005622	GO:0006810	GO:0016021	GO:0016311	GO:0016791
ONT.10076	GO:0016021	GO:0016757
ONT.1017	GO:0008233
ONT.10189	GO:0003677	GO:0003700	GO:0005634	GO:0006355
ONT.10242	GO:0005739	GO:0043086	GO:0046910
ONT.10245	GO:0005576	GO:0005618	GO:0030599	GO:0042545	GO:0043086	GO:0045330	GO:0045490	GO:0046910
ONT.10325	GO:0005509	GO:0005544
ONT.10328	GO:0005739	GO:0005829	GO:0008660	GO:0009507	GO:0009693	GO:0019148	GO:0019447	GO:0050897
ONT.10612	GO:0005975	GO:0016787	GO:0071554
ONT.10621	GO:0016787
ONT.10672	GO:0004674	GO:0005515	GO:0005524	GO:0006468	GO:0007165	GO:0016021
ONT.10759	GO:0000188	GO:0004725	GO:0005829	GO:0009651	GO:0010224	GO:0010225	GO:0017017	GO:0035335
ONT.10769	GO:0005543
ONT.10852	GO:0005886	GO:0016021	GO:0022857	GO:0055085
ONT.10863	GO:0005215	GO:0006857	GO:0016021
ONT.109	GO:0016616	GO:0044710
ONT.1092	GO:0016301	GO:0016310	GO:0016773	GO:0044238	GO:0044260
ONT.11060	GO:0005886	GO:0016021	GO:0022857	GO:0055085
ONT.11150	GO:0005506	GO:0005737	GO:0019310	GO:0050113	GO:0055114
ONT.1127	GO:0003677	GO:0003700	GO:0005634	GO:0006355
ONT.11313	GO:0003676
ONT.11324	GO:0003743	GO:0006352	GO:0006355	GO:0006413	GO:0008270	GO:0016301	GO:0016310	GO:0017025
ONT.11348	GO:0005509	GO:0005829
ONT.11400	GO:0003677	GO:0005634
ONT.11405	GO:0003743	GO:0006352	GO:0006355	GO:0006413	GO:0008270	GO:0016301	GO:0016310	GO:0017025
ONT.11413	GO:0008171	GO:0008757	GO:0019438	GO:0032259	GO:0046983
ONT.11417	GO:0005524	GO:0008233	GO:0008540	GO:0008568	GO:0017025	GO:0030433	GO:0031595	GO:0031597	GO:0036402	GO:0045899	GO:1901800
ONT.1144	GO:0003743	GO:0006352	GO:0006355	GO:0006413	GO:0008270	GO:0016301	GO:0016310	GO:0017025
ONT.11471	GO:0016021
ONT.11531	GO:0000001	GO:0001300	GO:0003924	GO:0005525	GO:0005741	GO:0005777	GO:0016559	GO:0032153	GO:0034643	GO:0042803	GO:0051260	GO:0090149
ONT.11624	GO:0016021
ONT.11633	GO:0016740
ONT.11740	GO:0003743	GO:0006352	GO:0006355	GO:0006413	GO:0008270	GO:0016301	GO:0016310	GO:0017025
ONT.11906	GO:0005634	GO:0006633	GO:0006970	GO:0009611	GO:0009922	GO:0010345	GO:0016021	GO:0102336	GO:0102337	GO:0102338
ONT.11942	GO:0004476	GO:0005975	GO:0008270	GO:0009298
ONT.11965	GO:0004672	GO:0005524	GO:0006468
ONT.12001	GO:0008270
ONT.12050	GO:0016021
ONT.12057	GO:0006351
ONT.121	GO:0004612	GO:0005524	GO:0005829	GO:0006094	GO:0016301	GO:0016310
ONT.1219	GO:0004491	GO:0006355	GO:0055114
ONT.1221	GO:0016747
ONT.1222	GO:0016747
ONT.12264	GO:0003729
ONT.12360	GO:0005886	GO:0009705	GO:0016021	GO:0022821	GO:0055085	GO:0090333
ONT.12399	GO:0005199	GO:0005576	GO:0005618	GO:0007275
ONT.12410	GO:0006139	GO:0007049	GO:0007275	GO:0050794	GO:0060255
ONT.12411	GO:0003777	GO:0005524	GO:0005871	GO:0005874	GO:0007018	GO:0008017	GO:0016887
ONT.12425	GO:0003712	GO:0004402	GO:0005634	GO:0006355	GO:0008270	GO:0016491	GO:0016573	GO:0055114
ONT.12454	GO:0046872	GO:0051213
ONT.12524	GO:0009812	GO:0035251
ONT.12527	GO:0008152	GO:0035251
ONT.12540	GO:0005829	GO:0006107	GO:0006108	GO:0006807	GO:0008270	GO:0009570	GO:0050152
ONT.12684	GO:0003743	GO:0006352	GO:0006355	GO:0006413	GO:0008270	GO:0016301	GO:0016310	GO:0017025
ONT.12829	GO:0004721	GO:0006470
ONT.12844	GO:0016021	GO:0055085
ONT.12873	GO:0004612	GO:0005524	GO:0005829	GO:0006094	GO:0016301	GO:0016310
ONT.12951	GO:0000023	GO:0004558	GO:0009507	GO:0016021	GO:0030246	GO:0032450
ONT.12969	GO:0005506	GO:0007275	GO:0009687	GO:0010268	GO:0010295	GO:0016021	GO:0016125	GO:0016132	GO:0020037	GO:0055114
ONT.12970	GO:0005506	GO:0007275	GO:0009687	GO:0010268	GO:0010295	GO:0016021	GO:0016125	GO:0016132	GO:0020037	GO:0055114
ONT.12991	GO:0003824
ONT.12993	GO:0000166	GO:0003723	GO:0046872
ONT.13010	GO:0005739	GO:0009536	GO:0048367
ONT.13040	GO:0003677	GO:0003700	GO:0005634	GO:0006355
ONT.13091	GO:0004672	GO:0005524	GO:0006468	GO:0016021
ONT.13199	GO:0004090	GO:0055114
ONT.13204	GO:0003743	GO:0006352	GO:0006355	GO:0006413	GO:0008270	GO:0016301	GO:0016310	GO:0017025
ONT.13221	GO:0009055	GO:0016021	GO:0046658
ONT.13231	GO:0005739
ONT.13348	GO:0005488	GO:0044238	GO:0044260
ONT.1339	GO:0005215	GO:0006810	GO:0016021
ONT.13394	GO:0016021
ONT.13451	GO:0044699
ONT.13456	GO:0005622	GO:0008270
ONT.13646	GO:0003743	GO:0006352	GO:0006355	GO:0006413	GO:0008270	GO:0016301	GO:0016310	GO:0017025
ONT.13837	GO:0016021
ONT.13839	GO:0005634	GO:0005737	GO:0006886	GO:0006913	GO:0008565
ONT.1385	GO:0005794	GO:0010411	GO:0016021	GO:0016413
ONT.13856	GO:0046872
ONT.13865	GO:0003746	GO:0003924	GO:0004781	GO:0005525	GO:0005739	GO:0009507	GO:0070125
ONT.13913	GO:0005887	GO:0008519	GO:0015695	GO:0019740	GO:0072488
ONT.14006	GO:0016787
ONT.14017	GO:0004601	GO:0005509	GO:0005886	GO:0016021	GO:0016174	GO:0055114	GO:0098869
ONT.14112	GO:0003676	GO:0015074	GO:0016021	GO:0035091
ONT.14157	GO:0008270
ONT.14170	GO:0004871	GO:0005834	GO:0007186
ONT.14211	GO:0005783	GO:0016813	GO:0043603	GO:0044270	GO:0046700	GO:1901361	GO:1901565
ONT.14255	GO:0004553	GO:0006629	GO:0016020
ONT.14305	GO:0003677	GO:0003700	GO:0005634	GO:0005886	GO:0006355	GO:0016021	GO:0022857	GO:0046983	GO:0055085
ONT.14357	GO:0005524	GO:0005886	GO:0010345	GO:0016021	GO:0042626	GO:0055085
ONT.14422	GO:0005654	GO:0006355	GO:0009409	GO:0009637	GO:0010218	GO:0010378	GO:0042542	GO:0048578
ONT.14533	GO:0000103	GO:0000166	GO:0004020	GO:0004781	GO:0009507	GO:0016310
ONT.14657	GO:0005507	GO:0016722
ONT.14689	GO:0016020
ONT.14741	GO:0016829
ONT.14750	GO:0009507
ONT.14867	GO:0005199	GO:0009664
ONT.14872	GO:0003743	GO:0006352	GO:0006355	GO:0006413	GO:0008270	GO:0016301	GO:0016310	GO:0017025
ONT.15059	GO:0008233
ONT.15065	GO:0016021
ONT.15118	GO:0000014	GO:0000110	GO:0000712	GO:0000724	GO:0003684	GO:0003697	GO:0006296	GO:1901255
ONT.15132	GO:0006508	GO:0006625	GO:0043226	GO:0070011
ONT.15212	GO:0016021
ONT.1540	GO:0016798	GO:0031224
ONT.15448	GO:0009852	GO:0016707	GO:0046872	GO:0055114
ONT.15505	GO:0003824
ONT.15635	GO:0005351	GO:0005355	GO:0005887	GO:0015992	GO:0046323	GO:1904659
ONT.15679	GO:0004747	GO:0006014	GO:0046835
ONT.15744	GO:0000783	GO:0003691	GO:0031627
ONT.15826	GO:0016021
ONT.15911	GO:0005506	GO:0051213	GO:0055114
ONT.15932	GO:0004674	GO:0005524	GO:0006468	GO:0016021
ONT.15964	GO:0000159	GO:0000413	GO:0003755	GO:0005634	GO:0005737	GO:0008160	GO:0030472	GO:0034047	GO:0043085
ONT.15981	GO:0004664	GO:0009094	GO:0009570	GO:0016597	GO:0047769
ONT.15999	GO:0008219	GO:0009534	GO:0009816	GO:0009908	GO:0009941	GO:0010154	GO:0010277	GO:0015996	GO:0016021	GO:0032441	GO:0046872	GO:0051537	GO:0055114
ONT.16041	GO:0047710
ONT.1608	GO:0006855	GO:0015238	GO:0015297	GO:0016021
ONT.16106	GO:0000989	GO:0003700	GO:0005634	GO:0006355	GO:0009723	GO:0009737	GO:0009863	GO:0009867	GO:0009938	GO:0010187	GO:0042538	GO:0043565	GO:2000033	GO:2000377
ONT.16142	GO:0008168	GO:0012505	GO:0016021	GO:0032259	GO:0043231	GO:0044444	GO:0044446
ONT.16226	GO:0008270	GO:0016021
ONT.16375	GO:0046872
ONT.16405	GO:0004842	GO:0008270	GO:0016567
ONT.16410	GO:0005739	GO:0009536	GO:0048367
ONT.16426	GO:0005488
ONT.16487	GO:0003854	GO:0006694	GO:0016021	GO:0016621	GO:0050662	GO:0055114
ONT.16514	GO:0016491
ONT.16562	GO:0016021
ONT.16678	GO:0004252	GO:0006508	GO:0016021
ONT.16788	GO:0016021
ONT.16836	GO:0005886	GO:0046872
ONT.16872	GO:0009073	GO:0009507	GO:0016836
ONT.16876	GO:0005829	GO:0009507	GO:0016311	GO:0016791
ONT.17001	GO:0016021
ONT.17010	GO:0016021
ONT.17036	GO:0006629	GO:0016020	GO:0016298
ONT.17037	GO:0006629	GO:0016020	GO:0016298
ONT.17049	GO:0003743	GO:0006352	GO:0006355	GO:0006413	GO:0008270	GO:0016301	GO:0016310	GO:0017025
ONT.17100	GO:0005509
ONT.17103	GO:0005488
ONT.17124	GO:0004722	GO:0004780	GO:0005524	GO:0005765	GO:0005777	GO:0006457	GO:0006465	GO:0006470	GO:0006790	GO:0006950	GO:0008643	GO:0009150	GO:0030660	GO:0033619	GO:0042500	GO:0046872	GO:0047627	GO:0051082	GO:0071458	GO:0071556
ONT.17145	GO:0009072	GO:1901605
ONT.17155	GO:0003677	GO:0003700	GO:0005634	GO:0006355
ONT.1718	GO:0005737	GO:0006508	GO:0030599	GO:0043086	GO:0046872	GO:0046910	GO:0070006	GO:0070084	GO:0071944
ONT.17200	GO:0004674	GO:0005515	GO:0005524	GO:0005634	GO:0005829	GO:0006468	GO:0009651	GO:0009737	GO:0016020	GO:0070300	GO:0080022
ONT.17248	GO:0015031	GO:0030117
ONT.17429	GO:0000186	GO:0004709	GO:0005524	GO:0005622
ONT.17462	GO:0010181	GO:0045892	GO:0050625	GO:0055114
ONT.17517	GO:0003677	GO:0003700	GO:0005634	GO:0006355
ONT.17635	GO:0003743	GO:0006352	GO:0006355	GO:0006413	GO:0008270	GO:0016301	GO:0016310	GO:0017025
ONT.17666	GO:0016021
ONT.17675	GO:0004674	GO:0004714	GO:0005524	GO:0016021	GO:0018108	GO:0030247
ONT.17737	GO:0009507	GO:0046423
ONT.17741	GO:0006520	GO:0009536	GO:0016020	GO:0016301	GO:0016491	GO:0036094
ONT.17751	GO:0004657	GO:0006562	GO:0055114
ONT.17753	GO:0003743	GO:0006352	GO:0006355	GO:0006413	GO:0008270	GO:0016301	GO:0016310	GO:0017025
ONT.17782	GO:0016747
ONT.17972	GO:0004553	GO:0005618	GO:0010411	GO:0016762	GO:0042546	GO:0048046	GO:0071555
ONT.1801	GO:0003700	GO:0006355	GO:0043565
ONT.1829	GO:0003676	GO:0016021
ONT.1830	GO:0003676	GO:0004523	GO:0016021	GO:0090502
ONT.18320	GO:0009827	GO:0016049
ONT.18364	GO:0016021
ONT.18367	GO:0003677	GO:0046983
ONT.1846	GO:0046872	GO:0051213	GO:0055114
ONT.1851	GO:0016021
ONT.18553	GO:0004623	GO:0004674	GO:0004842	GO:0005524	GO:0005769	GO:0005802	GO:0006468	GO:0006952	GO:0008270	GO:0009788	GO:0016567	GO:0016874	GO:0032940	GO:0043621	GO:0045324	GO:0048589
ONT.18558	GO:0004190	GO:0005618	GO:0006508	GO:0030163
ONT.18572	GO:0005634	GO:0009055	GO:0015035	GO:0045454	GO:0055114
ONT.18620	GO:0004190	GO:0006508	GO:0016021	GO:0030163
ONT.18629	GO:0016021
ONT.18672	GO:0003735	GO:0005840	GO:0006412
ONT.1876	GO:0003743	GO:0006352	GO:0006355	GO:0006413	GO:0008270	GO:0016301	GO:0016310	GO:0017025
ONT.18790	GO:0016021
ONT.18796	GO:0003700	GO:0005515	GO:0009737	GO:0009864	GO:0010105	GO:0010200	GO:0016604	GO:0043565	GO:0045892
ONT.18805	GO:0004871	GO:0005622	GO:0009506	GO:0019722
ONT.18807	GO:0003700	GO:0006355	GO:0043565
ONT.18837	GO:0003824	GO:0008152
ONT.18854	GO:0000813	GO:0032403	GO:0043328
ONT.18876	GO:0008483	GO:0009058	GO:0016757	GO:0044237	GO:0044238	GO:0044281	GO:0044763	GO:1901564
ONT.18877	GO:0004588	GO:0004590	GO:0006207	GO:0006221	GO:0009116
ONT.18886	GO:0004672	GO:0005524	GO:0006468	GO:0016021
ONT.18924	GO:0016021	GO:0016567
ONT.18966	GO:0016301
ONT.1897	GO:0005634
ONT.18983	GO:0005622
ONT.19016	GO:0003700	GO:0005515	GO:0009733	GO:0009737	GO:0009864	GO:0010105	GO:0010200	GO:0016020	GO:0016604	GO:0019760	GO:0043565	GO:0045892
ONT.19056	GO:0004674	GO:0005524	GO:0005886	GO:0009506	GO:0016021	GO:0046777
ONT.19117	GO:0008270	GO:0010162	GO:0016021	GO:0016567	GO:0043161	GO:0061630
ONT.19162	GO:0016740
ONT.19181	GO:0047172	GO:0047672
ONT.19190	GO:0004553	GO:0005618	GO:0010411	GO:0016762	GO:0042546	GO:0048046	GO:0071555
ONT.19254	GO:0005634	GO:0005737	GO:0005975	GO:0016021	GO:0030247	GO:0042973	GO:0046658
ONT.19258	GO:0003677	GO:0005634	GO:0006355
ONT.19322	GO:0004161	GO:0004337	GO:0008299	GO:0036422
ONT.19328	GO:0016021
ONT.1934	GO:0003700	GO:0005516	GO:0006355	GO:0043565
ONT.19351	GO:0000145	GO:0006887
ONT.19369	GO:0016021
ONT.19430	GO:0004747	GO:0006014	GO:0046835
ONT.19462	GO:0016021
ONT.19590	GO:0004617	GO:0006564	GO:0016597	GO:0051287	GO:0055114
ONT.19652	GO:0016021
ONT.19746	GO:0004714	GO:0005337	GO:0005524	GO:0005739	GO:0005975	GO:0008810	GO:0016021	GO:0016197	GO:0016758	GO:0018108	GO:0031083	GO:1901642
ONT.1978	GO:0009058	GO:0016853
ONT.19826	GO:0016021
ONT.19835	GO:0008152	GO:0016021	GO:0016758
ONT.19920	GO:0005737	GO:0008152	GO:0046872	GO:0051213	GO:0080167	GO:0097237
ONT.20047	GO:0000301	GO:0005634	GO:0006890	GO:0007030	GO:0008408	GO:0017119	GO:0048213
ONT.20060	GO:0016021	GO:0016787
ONT.20066	GO:0016787
ONT.20102	GO:0005515	GO:0005634	GO:0009845	GO:0009939	GO:0010162	GO:0019005
ONT.20124	GO:0003743	GO:0006352	GO:0006355	GO:0006413	GO:0008270	GO:0016301	GO:0016310	GO:0017025
ONT.20162	GO:0005739	GO:0016197	GO:0016301	GO:0016310	GO:0016757	GO:0031083	GO:0044238	GO:0071704
ONT.20258	GO:0006633	GO:0009507	GO:0016020	GO:0045300	GO:0055114
ONT.20333	GO:0016740	GO:0016787	GO:0043167	GO:0044267
ONT.20405	GO:0016021	GO:0016787
ONT.20453	GO:0005515	GO:0005634	GO:0006883	GO:0030007	GO:0043433	GO:1901001
ONT.2050	GO:0000166	GO:0004683	GO:0005516	GO:0005634	GO:0005737	GO:0005886	GO:0009738	GO:0009931	GO:0018105	GO:0035556	GO:0046777
ONT.20509	GO:0003677	GO:0005634	GO:0006355	GO:0016021
ONT.20579	GO:0005739	GO:0005768	GO:0016197	GO:0031083	GO:0048364
ONT.20678	GO:0016021
ONT.20692	GO:0000166	GO:0004683	GO:0005516	GO:0005634	GO:0005737	GO:0009738	GO:0009931	GO:0018105	GO:0035556	GO:0043167	GO:0046777
ONT.207	GO:0005634
ONT.20730	GO:0005887	GO:0006833	GO:0009992	GO:0015204	GO:0015250	GO:0015254	GO:0015793	GO:0035445	GO:0046715	GO:0071918	GO:0080029
ONT.2074	GO:0009699	GO:0042349	GO:0050790
ONT.20744	GO:0005747	GO:0006120	GO:0006979	GO:0008137	GO:0008270	GO:0045272	GO:0051537
ONT.20781	GO:0006725	GO:0008483	GO:0042180	GO:0044249	GO:0065007	GO:1901360	GO:1901605
ONT.20843	GO:0003677	GO:0006355
ONT.2085	GO:0005388	GO:0005524	GO:0005783	GO:0005887	GO:0006874	GO:0009846	GO:0010073	GO:0010152	GO:0016036	GO:0046872	GO:0048867	GO:0070588
ONT.20854	GO:0016021
ONT.20872	GO:0006024	GO:0015012	GO:0016021	GO:0016740
ONT.20891	GO:0004747	GO:0006014	GO:0008865	GO:0046835
ONT.20909	GO:0016021	GO:0046373	GO:0046556
ONT.21060	GO:0007275	GO:0016020
ONT.2107	GO:0006508	GO:0008234
ONT.21250	GO:0003743	GO:0006352	GO:0006355	GO:0006413	GO:0008270	GO:0016301	GO:0016310	GO:0017025
ONT.21251	GO:0003743	GO:0006352	GO:0006355	GO:0006413	GO:0008270	GO:0016301	GO:0016310	GO:0017025
ONT.21263	GO:0000249	GO:0004497	GO:0005506	GO:0016021	GO:0016126	GO:0020037	GO:0055114
ONT.21278	GO:0004674	GO:0005524	GO:0006468
ONT.21349	GO:0004702	GO:0005524	GO:0005737	GO:0016021	GO:0023014
ONT.2140	GO:0003723	GO:0016021
ONT.21463	GO:0016021
ONT.21479	GO:0016614	GO:0050660	GO:0055114
ONT.21516	GO:0004722	GO:0005765	GO:0006465	GO:0006470	GO:0030660	GO:0033619	GO:0042500	GO:0046872	GO:0071458	GO:0071556
ONT.217	GO:0004222	GO:0006508	GO:0008270	GO:0031012
ONT.21713	GO:0016491	GO:0055114
ONT.21784	GO:0016021	GO:0016740
ONT.21865	GO:0004630	GO:0005509	GO:0005737	GO:0016020	GO:0016042	GO:0046470	GO:0070290
ONT.21875	GO:0004190	GO:0006508	GO:0009505	GO:0009507	GO:0016740	GO:0030163	GO:0048046
ONT.21884	GO:0005623	GO:0044699
ONT.22113	GO:0003714	GO:0005634	GO:0009611	GO:0016021	GO:0031347	GO:1903507	GO:2000022
ONT.22128	GO:0003677	GO:0003700	GO:0005634	GO:0006355	GO:0016021
ONT.22138	GO:0005576	GO:0005618	GO:0005768	GO:0005774	GO:0005802	GO:0005886	GO:0009506	GO:0016021	GO:0030599	GO:0042545	GO:0043086	GO:0045330	GO:0045490	GO:0046910
ONT.2238	GO:0016021	GO:0016597	GO:0032440	GO:0046983	GO:0055114
ONT.22479	GO:0004471	GO:0004473	GO:0006090	GO:0006108	GO:0006633	GO:0008270	GO:0008948	GO:0009507	GO:0016652	GO:0042803	GO:0050897	GO:0051287	GO:0051289	GO:0055114
ONT.22529	GO:0003950
ONT.22533	GO:0000149	GO:0005484	GO:0006886	GO:0006906	GO:0012505	GO:0016021	GO:0031201	GO:0048278
ONT.22654	GO:0005524	GO:0006952	GO:0007165	GO:0043531
ONT.22655	GO:0032550	GO:0032559	GO:0043168	GO:0050896
ONT.22658	GO:0004526	GO:0005524	GO:0006952	GO:0007165	GO:0043531	GO:0090502
ONT.22832	GO:0008483	GO:0016021	GO:0047654
ONT.23015	GO:0005768	GO:0005774	GO:0005802	GO:0009505	GO:0009506	GO:0016021
ONT.23056	GO:0016829
ONT.23069	GO:0016020
ONT.23092	GO:0003700	GO:0006355	GO:0016021	GO:0043565
ONT.23095	GO:0016021	GO:0055085
ONT.23178	GO:0004871	GO:0005622	GO:0009506	GO:0019722
ONT.23194	GO:0016020	GO:0046872
ONT.23211	GO:0010215	GO:0016021	GO:0016049	GO:0030246	GO:0031225
ONT.23232	GO:0009699	GO:0016021	GO:0042349	GO:0050790
ONT.2324	GO:0004702	GO:0005524	GO:0005737	GO:0016021	GO:0023014
ONT.23342	GO:0005794	GO:0009507	GO:0016021	GO:0016757
ONT.23344	GO:0003959	GO:0005777	GO:0009695	GO:0010181	GO:0016629	GO:0031408	GO:0055114
ONT.23390	GO:0016787
ONT.23456	GO:0016021
ONT.23467	GO:0007275	GO:0009653	GO:0016043	GO:0048869	GO:0050794
ONT.23596	GO:0016301	GO:0016310
ONT.23601	GO:0016020
ONT.2367	GO:0005506	GO:0016020	GO:0016710	GO:0019748	GO:0020037	GO:0055114
ONT.23708	GO:0000408	GO:0002949	GO:0005829	GO:0016787
ONT.23711	GO:0005975	GO:0016021	GO:0016798
ONT.2375	GO:0004871	GO:0005634	GO:0005737	GO:0007165	GO:0009638
ONT.2376	GO:0003743	GO:0006352	GO:0006355	GO:0006413	GO:0008270	GO:0016301	GO:0016310	GO:0017025
ONT.23788	GO:0004672	GO:0005524	GO:0005886	GO:0006468	GO:0016021
ONT.23816	GO:0005509
ONT.24018	GO:0009734	GO:0016021	GO:0055085	GO:0065008
ONT.24108	GO:0003700	GO:0005634	GO:0006355	GO:0043565
ONT.24129	GO:0005507	GO:0009505	GO:0009506	GO:0016722
ONT.24143	GO:0003689	GO:0005524	GO:0005634	GO:0005663	GO:0006261	GO:0009793
ONT.24156	GO:0005829	GO:0008757	GO:0032259
ONT.24220	GO:0008375	GO:0016020
ONT.24226	GO:0000166	GO:0003676
ONT.24282	GO:0004714	GO:0005524	GO:0016021	GO:0018108	GO:0030246
ONT.24292	GO:0003676	GO:0015074	GO:0016020
ONT.24296	GO:0003924	GO:0004871	GO:0005095	GO:0005525	GO:0007186	GO:0016247	GO:0031683	GO:0034260	GO:0046872
ONT.24346	GO:0003700	GO:0005634	GO:0006355	GO:0010200	GO:0043565	GO:0044212	GO:0046872
ONT.24375	GO:0003677	GO:0003700	GO:0005634	GO:0006355
ONT.24388	GO:0016301	GO:0016310
ONT.24432	GO:0003677	GO:0009908	GO:0048262
ONT.24513	GO:0004372	GO:0006544	GO:0006563	GO:0008168	GO:0030170	GO:0032259	GO:0035999
ONT.24587	GO:0003700	GO:0005634	GO:0006355	GO:0043565
ONT.24591	GO:0016740	GO:0032259
ONT.24592	GO:0005525	GO:0005768	GO:0007264
ONT.24646	GO:0008152	GO:0008168
ONT.24802	GO:0016021
ONT.24886	GO:0016021
ONT.24942	GO:0003700	GO:0043565	GO:0045893
ONT.24956	GO:0006952	GO:0016021	GO:0043531
ONT.2505	GO:0004601	GO:0004864	GO:0004872	GO:0005634	GO:0005737	GO:0006979	GO:0009738	GO:0010427	GO:0020037	GO:0043086	GO:0055114	GO:0080163	GO:0098869
ONT.25069	GO:0016491	GO:0055114
ONT.25070	GO:0005634
ONT.25082	GO:0003677	GO:0003700	GO:0006355	GO:0007049
ONT.25142	GO:0006855	GO:0015238	GO:0015297	GO:0016021
ONT.2523	GO:0005615	GO:0005774	GO:0008289
ONT.25356	GO:0006952
ONT.25469	GO:0016740
ONT.25513	GO:0005773
ONT.256	GO:0000166	GO:0003676
ONT.25660	GO:0004672	GO:0005524	GO:0006468
ONT.25672	GO:0000166	GO:0016020	GO:0016301	GO:0016310
ONT.2568	GO:0015979	GO:0015995	GO:0016628	GO:0045550	GO:0055114	GO:0071949
ONT.2572	GO:0016021
ONT.25721	GO:0003677
ONT.25776	GO:0005524	GO:0005737	GO:0005856
ONT.2582	GO:0000166	GO:0004674	GO:0005634	GO:0005737	GO:0006468	GO:0016020	GO:0035556
ONT.25825	GO:0016021
ONT.25873	GO:0004088
ONT.25954	GO:0003677	GO:0005515	GO:0005634	GO:0006351
ONT.26033	GO:0004657	GO:0006562	GO:0055114
ONT.26093	GO:0016491	GO:0055114
ONT.26172	GO:0016021
ONT.26236	GO:0001106	GO:0003682	GO:0005665	GO:0008568	GO:0010923	GO:0019212
ONT.2630	GO:0003690	GO:0019201	GO:0046403	GO:0046404	GO:0046939	GO:0098504	GO:0098506
ONT.26318	GO:0003723	GO:0004654	GO:0006402
ONT.26498	GO:0008152	GO:0016787
ONT.26704	GO:0005634	GO:0005737
ONT.26716	GO:0016020
ONT.26740	GO:0003677
ONT.2676	GO:0005759
ONT.26802	GO:0031224	GO:0050896
ONT.2681	GO:0005737	GO:0006006	GO:0080048
ONT.26838	GO:0003735	GO:0006412	GO:0022625
ONT.26888	GO:0005618	GO:0030599	GO:0042545	GO:0043086	GO:0045330	GO:0045490	GO:0046910
ONT.27030	GO:0004601	GO:0005509	GO:0016021	GO:0016174	GO:0055114	GO:0098869
ONT.27076	GO:0000062	GO:0003995	GO:0005506	GO:0005777	GO:0009055	GO:0009535	GO:0016021	GO:0033539	GO:0050660	GO:0052890	GO:0055088
ONT.27081	GO:0005975	GO:0016853	GO:0044424
ONT.27194	GO:0008168
ONT.27196	GO:0005506	GO:0051213	GO:0055114
ONT.27284	GO:0000028	GO:0003735	GO:0006412	GO:0022627
ONT.2735	GO:0016021
ONT.27369	GO:0016021
ONT.27416	GO:0016021
ONT.27458	GO:0003677	GO:0003700	GO:0005634	GO:0006355
ONT.27474	GO:0005524	GO:0016787
ONT.27499	GO:0005887	GO:0008519	GO:0015695	GO:0019740	GO:0072488
ONT.27519	GO:0016021
ONT.27591	GO:0005739	GO:0005774	GO:0005886	GO:0009941	GO:0016021	GO:0016491	GO:0055114
ONT.27732	GO:0001104	GO:0006357	GO:0016592	GO:0043078	GO:0050832
ONT.27775	GO:0003677	GO:0003723	GO:0003735	GO:0005634	GO:0006412	GO:0008270	GO:0016021	GO:0022627
ONT.27816	GO:0000166	GO:0004674	GO:0005886	GO:0006468	GO:0006952	GO:0009506
ONT.27876	GO:0000103	GO:0004020	GO:0009507	GO:0016779
ONT.27889	GO:0008152	GO:0016020	GO:0016787
ONT.27921	GO:0005488
ONT.27975	GO:0005774	GO:0009813	GO:0009845	GO:0010214	GO:0016125	GO:0016906	GO:0030259	GO:0052696
ONT.27982	GO:0004601	GO:0005576	GO:0006979	GO:0020037	GO:0042744	GO:0046872	GO:0055114	GO:0098869
ONT.28016	GO:0006508	GO:0008233	GO:0008270	GO:0016021	GO:0016874
ONT.28063	GO:0008270
ONT.28244	GO:0008270
ONT.28267	GO:0005742	GO:0005829	GO:0045040
ONT.28382	GO:0016491
ONT.28449	GO:0009705	GO:0016021	GO:0016491	GO:0022891	GO:0044699	GO:0055085
ONT.28477	GO:0003954	GO:1901006
ONT.28481	GO:0005488	GO:0006351
ONT.28485	GO:0003743	GO:0006352	GO:0006355	GO:0006413	GO:0008270	GO:0016301	GO:0016310	GO:0017025
ONT.28487	GO:0006952	GO:0043531
ONT.28595	GO:0004553	GO:0005515	GO:0005730	GO:0005758	GO:0005975	GO:0008168	GO:0009055	GO:0016226	GO:0032259	GO:0043066	GO:0046872	GO:0051537
ONT.28608	GO:0016021
ONT.2961	GO:0005739	GO:0008453	GO:0030170	GO:0042802
ONT.2963	GO:0005739	GO:0008453	GO:0030170	GO:0042802
ONT.3098	GO:0010143	GO:0016021	GO:0016311	GO:0016791	GO:0090447
ONT.316	GO:0009570	GO:0016279	GO:0018023	GO:0018026	GO:0030785
ONT.3206	GO:0003677	GO:0003700	GO:0005634	GO:0006355
ONT.3217	GO:0016021
ONT.3251	GO:0004497	GO:0005506	GO:0016021	GO:0016705	GO:0020037	GO:0055114
ONT.3304	GO:0016706	GO:0046872	GO:0055114
ONT.3323	GO:0008194	GO:0009813	GO:0016758	GO:0043231	GO:0052696
ONT.3359	GO:0000902	GO:0003779	GO:0007010
ONT.34	GO:0003872	GO:0005524	GO:0005737	GO:0006002	GO:0046872	GO:0061615
ONT.3463	GO:0005634	GO:0010311
ONT.3522	GO:0005451	GO:0005783	GO:0006623	GO:0006885	GO:0006950	GO:0016021	GO:0030007	GO:0030104	GO:1902600
ONT.3556	GO:0005840
ONT.3654	GO:0004748	GO:0005971	GO:0009263
ONT.3660	GO:0005623	GO:0009055	GO:0009506	GO:0015035	GO:0045454	GO:0055114
ONT.3677	GO:0005634	GO:0009886	GO:0010199	GO:0010492	GO:0048441	GO:0048834
ONT.3748	GO:0000166	GO:0004497	GO:0050662	GO:0055114
ONT.3752	GO:0016021
ONT.3763	GO:0003735	GO:0005886	GO:0006412	GO:0022625
ONT.380	GO:0016020
ONT.3840	GO:0005525	GO:0005622	GO:0007264
ONT.3929	GO:0004871	GO:0005622	GO:0009506	GO:0019722	GO:0030308	GO:0048364
ONT.3932	GO:0004601	GO:0005509	GO:0016021	GO:0016174	GO:0055114	GO:0098869
ONT.3976	GO:0006474	GO:0008080
ONT.3998	GO:0005634	GO:0006355	GO:0009734
ONT.4124	GO:0016491	GO:0055114
ONT.4167	GO:0016021
ONT.4230	GO:0005507	GO:0009505	GO:0009506	GO:0016722	GO:0055114
ONT.432	GO:0003723
ONT.4323	GO:0006284	GO:0008725
ONT.4360	GO:0005794	GO:0009834	GO:0015020	GO:0016021	GO:0045492
ONT.4379	GO:0003677	GO:0003700	GO:0005634	GO:0006355
ONT.4389	GO:0004674	GO:0005524	GO:0005886	GO:0006468	GO:0016021	GO:0048544
ONT.4433	GO:0046872
ONT.444	GO:0003756	GO:0005783	GO:0006457	GO:0034976	GO:0045454
ONT.4471	GO:0004553	GO:0005488	GO:0044238	GO:0071704
ONT.465	GO:0006351	GO:0009725	GO:0050794
ONT.4700	GO:0004197	GO:0006624	GO:0051603
ONT.4988	GO:0003700	GO:0006355	GO:0043565
ONT.5012	GO:0003824
ONT.502	GO:0004176	GO:0004715	GO:0005524	GO:0006508	GO:0008270	GO:0016021	GO:0018108
ONT.504	GO:0005507	GO:0005622	GO:0006886	GO:0009505	GO:0009506	GO:0016192	GO:0016722	GO:0046658	GO:0055114
ONT.5174	GO:0005622	GO:0006886
ONT.525	GO:0005488	GO:0006351	GO:0016301	GO:0016310
ONT.5328	GO:0004128	GO:0009507	GO:0016021	GO:0020037	GO:0046872	GO:0055114
ONT.5426	GO:0003824
ONT.5517	GO:0016874
ONT.5555	GO:0004714	GO:0005524	GO:0005886	GO:0016021	GO:0018108	GO:0050321
ONT.5607	GO:0004601	GO:0016021	GO:0050664	GO:0055114	GO:0098869
ONT.570	GO:0004347	GO:0005829	GO:0005982	GO:0006094	GO:0006096	GO:0009570	GO:0009911	GO:0009941
ONT.5732	GO:0010167	GO:0015706	GO:0016021
ONT.5934	GO:0004553	GO:0005618	GO:0010411	GO:0016020	GO:0016762	GO:0042546	GO:0048046	GO:0071555
ONT.5935	GO:0016020	GO:0016757
ONT.5969	GO:0003677	GO:0003700	GO:0005634	GO:0006355	GO:0007275
ONT.5985	GO:0006952	GO:0016020	GO:0016614	GO:0016829	GO:0046202	GO:0050660	GO:0055114
ONT.5986	GO:0016491	GO:0055114
ONT.6005	GO:0015369	GO:0016021	GO:0070588
ONT.6153	GO:0000906	GO:0009231	GO:0009570
ONT.6257	GO:0004553	GO:0005618	GO:0010411	GO:0016021	GO:0016762	GO:0042546	GO:0048046	GO:0071555
ONT.6310	GO:0004674	GO:0005515	GO:0005524	GO:0006468	GO:0007165	GO:0016021
ONT.6342	GO:0016740
ONT.6351	GO:0003885	GO:0016020	GO:0016633	GO:0050105	GO:0050660	GO:0055114
ONT.6364	GO:0004616	GO:0051287	GO:0055114
ONT.6409	GO:0003743	GO:0006352	GO:0006355	GO:0006413	GO:0008270	GO:0016301	GO:0016310	GO:0017025
ONT.6472	GO:0003735	GO:0006412	GO:0016021	GO:0055085
ONT.648	GO:0004497	GO:0005488	GO:0006629	GO:0016705	GO:1901615
ONT.651	GO:0005524	GO:0016887
ONT.6510	GO:0006629	GO:0016787
ONT.6535	GO:0005215	GO:0005622	GO:0006810	GO:0016021	GO:0016311	GO:0016791
ONT.6571	GO:0016021
ONT.6615	GO:0003677	GO:0005634	GO:0005829	GO:0006355	GO:0009506
ONT.662	GO:0009852	GO:0016707	GO:0046872	GO:0055114
ONT.6679	GO:0004674	GO:0005524	GO:0006468
ONT.677	GO:0016020
ONT.6772	GO:0016021
ONT.6776	GO:0004857	GO:0005576	GO:0005618	GO:0030599	GO:0042545	GO:0043086	GO:0045330	GO:0045490
ONT.6844	GO:0016021
ONT.6905	GO:0005829	GO:0009414	GO:0009631	GO:0009737	GO:0016020
ONT.6912	GO:0016021
ONT.6984	GO:0005737	GO:0006694	GO:0008757	GO:0016021	GO:0032259
ONT.7014	GO:0009733
ONT.7027	GO:0005215	GO:0006857	GO:0016021
ONT.7118	GO:0004714	GO:0005524	GO:0018108
ONT.7139	GO:0044424
ONT.7225	GO:0000398	GO:0005488	GO:0005634	GO:0008419	GO:0016491	GO:0044699	GO:0050896	GO:0090502
ONT.7333	GO:0016020
ONT.7354	GO:0016020
ONT.7357	GO:0003700	GO:0006355	GO:0043565
ONT.7394	GO:0003677	GO:0003700	GO:0005634	GO:0006355
ONT.741	GO:0005506	GO:0009809	GO:0016021	GO:0016709	GO:0020037	GO:0055114
ONT.7425	GO:0006351	GO:0043565
ONT.7430	GO:0008270
ONT.7437	GO:0005681
ONT.7586	GO:0009694	GO:0009753	GO:0016021	GO:0047980	GO:1990206
ONT.7632	GO:0003677	GO:0004553	GO:0004714	GO:0005337	GO:0005524	GO:0005739	GO:0016021	GO:0016197	GO:0016758	GO:0018108	GO:0031083	GO:0046983	GO:1901642
ONT.7646	GO:0003677	GO:0046983
ONT.7650	GO:0004672	GO:0005524	GO:0006468	GO:0016874
ONT.7653	GO:0003700	GO:0006355	GO:0043565
ONT.7703	GO:0016787
ONT.7720	GO:0000166	GO:0003676	GO:0003735	GO:0005730	GO:0005829	GO:0005840	GO:0006414	GO:0016021
ONT.7752	GO:0005381	GO:0005384	GO:0005783	GO:0006880	GO:0010168	GO:0016021	GO:0030026	GO:0071281	GO:0071421
ONT.7941	GO:0005509
ONT.7967	GO:0004497	GO:0005506	GO:0016021	GO:0016705	GO:0020037	GO:0055114
ONT.7997	GO:0005778	GO:0016021	GO:0016560
ONT.8107	GO:0000287	GO:0004647	GO:0006564	GO:0007275	GO:0009507	GO:0016311
ONT.8150	GO:0000050	GO:0004088	GO:0005951	GO:0006207	GO:0006526	GO:0006541
ONT.8244	GO:0007275	GO:0016021	GO:0044444	GO:0071944
ONT.8253	GO:0005524	GO:0005783	GO:0015446	GO:0045048	GO:0046872	GO:0098655	GO:0098656
ONT.827	GO:0005507	GO:0009505	GO:0009506	GO:0016722	GO:0055114
ONT.8377	GO:0016021
ONT.8482	GO:0005488	GO:0016020
ONT.8500	GO:0004842	GO:0016567
ONT.8592	GO:0006629	GO:0016491
ONT.8666	GO:0015018	GO:0016021
ONT.8688	GO:0016757	GO:0071554
ONT.8708	GO:0046983
ONT.8713	GO:0003712	GO:0006355
ONT.8869	GO:0016020	GO:0097159	GO:1901363
ONT.9012	GO:0005524	GO:0005886	GO:0008361	GO:0009506	GO:0009536	GO:0009637	GO:0009640	GO:0009926	GO:0009958	GO:0010315	GO:0010328	GO:0010329	GO:0016021	GO:0042626	GO:0043481	GO:0048443	GO:0055085	GO:0060919
ONT.9015	GO:0004144	GO:0006508	GO:0008234	GO:0010287	GO:0016021	GO:0033306
ONT.9154	GO:0000977	GO:0001085	GO:0001228	GO:0003682	GO:0005634	GO:0005667	GO:0008270	GO:0030154	GO:0045944
ONT.9182	GO:0003743	GO:0006413
ONT.9242	GO:0016021
ONT.9318	GO:0003989	GO:0006633	GO:0009317	GO:0016740
ONT.9348	GO:0006631	GO:0009536	GO:0016021	GO:0016717	GO:0055114
ONT.9375	GO:0016491	GO:0044699
ONT.9444	GO:0003964	GO:0006278	GO:0097159	GO:1901363
ONT.9543	GO:0016491
ONT.9548	GO:0009507	GO:0016021
ONT.9611	GO:0005634
ONT.9632	GO:0016021
ONT.9642	GO:0000166	GO:0003723	GO:0005829
ONT.9662	GO:0005840	GO:0009987
ONT.9763	GO:0004722	GO:0006470	GO:0046872
ONT.980	GO:0005887	GO:0009705	GO:0009992	GO:0015250	GO:0015254	GO:0034220	GO:0042807	GO:0044765
ONT.9801	GO:0003677	GO:0003700	GO:0005634	GO:0006355
ONT.9822	GO:0005634	GO:0009788	GO:0010581	GO:0016020
ONT.9823	GO:0005773	GO:0005783	GO:0016021	GO:0044446
ONT.983	GO:0003824	GO:0008152
ONT.9890	GO:0004601	GO:0009505	GO:0009664
ONT.990	GO:0016021	GO:0016757
ONT.9905	GO:0016021	GO:0055085
ONT.9942	GO:0005737	GO:0016021	GO:0030001	GO:0046914	GO:0046916
ONT.9994	GO:0004190	GO:0006508	GO:0016021	GO:0016740	GO:0030163

## Sheet: GO_tree.stat
Table S7. Novel gene functional annotation - GO tree
#GO_Function	Unigene_number	Unigene_ID
Biological Process	761
Biological Process: 'de novo' pyrimidine nucleobase biosynthetic process (GO:0006207);	2	ONT.8150;ONT.18877
Biological Process: D-cysteine catabolic process (GO:0019447);	1	ONT.10328
Biological Process: D-ribose metabolic process (GO:0006014);	3	ONT.19430;ONT.15679;ONT.20891
Biological Process: DNA 3' dephosphorylation involved in DNA repair (GO:0098504);	1	ONT.2630
Biological Process: DNA integration (GO:0015074);	2	ONT.24292;ONT.14112
Biological Process: DNA-dependent DNA replication (GO:0006261);	1	ONT.24143
Biological Process: DNA-templated transcription, initiation (GO:0006352);	18	ONT.20124;ONT.1144;ONT.6409;ONT.14872;ONT.21251;ONT.13204;ONT.28485;ONT.21250;ONT.17753;ONT.11405;ONT.17049;ONT.1876;ONT.11324;ONT.11740;ONT.2376;ONT.17635;ONT.13646;ONT.12684
Biological Process: G-protein coupled receptor signaling pathway (GO:0007186);	2	ONT.24296;ONT.14170
Biological Process: GDP-mannose biosynthetic process (GO:0009298);	1	ONT.11942
Biological Process: Golgi organization (GO:0007030);	1	ONT.20047
Biological Process: Golgi vesicle prefusion complex stabilization (GO:0048213);	1	ONT.20047
Biological Process: L-arabinose metabolic process (GO:0046373);	1	ONT.20909
Biological Process: L-phenylalanine biosynthetic process (GO:0009094);	1	ONT.15981
Biological Process: L-serine biosynthetic process (GO:0006564);	2	ONT.8107;ONT.19590
Biological Process: L-serine metabolic process (GO:0006563);	1	ONT.24513
Biological Process: N-terminal protein amino acid acetylation (GO:0006474);	1	ONT.3976
Biological Process: RNA phosphodiester bond hydrolysis, endonucleolytic (GO:0090502);	3	ONT.1830;ONT.22658;ONT.7225
Biological Process: RNA-dependent DNA biosynthetic process (GO:0006278);	1	ONT.9444
Biological Process: abscisic acid metabolic process (GO:0009687);	2	ONT.12970;ONT.12969
Biological Process: abscisic acid-activated signaling pathway (GO:0009738);	3	ONT.20692;ONT.2505;ONT.2050
Biological Process: activation of MAPKK activity (GO:0000186);	1	ONT.17429
Biological Process: alpha-amino acid metabolic process (GO:1901605);	2	ONT.17145;ONT.20781
Biological Process: ammonium transmembrane transport (GO:0072488);	2	ONT.27499;ONT.13913
Biological Process: anatomical structure morphogenesis (GO:0009653);	1	ONT.23467
Biological Process: anion transmembrane transport (GO:0098656);	1	ONT.8253
Biological Process: anthocyanin accumulation in tissues in response to UV light (GO:0043481);	1	ONT.9012
Biological Process: arginine biosynthetic process (GO:0006526);	1	ONT.8150
Biological Process: aromatic amino acid family biosynthetic process (GO:0009073);	1	ONT.16872
Biological Process: aromatic amino acid family metabolic process (GO:0009072);	1	ONT.17145
Biological Process: aromatic compound biosynthetic process (GO:0019438);	1	ONT.11413
Biological Process: auxin catabolic process (GO:0009852);	2	ONT.15448;ONT.662
Biological Process: auxin efflux (GO:0010315);	1	ONT.9012
Biological Process: auxin influx (GO:0060919);	1	ONT.9012
Biological Process: auxin polar transport (GO:0009926);	1	ONT.9012
Biological Process: auxin-activated signaling pathway (GO:0009734);	2	ONT.24018;ONT.3998
Biological Process: base-excision repair (GO:0006284);	1	ONT.4323
Biological Process: biological regulation (GO:0065007);	1	ONT.20781
Biological Process: biosynthetic process (GO:0009058);	2	ONT.18876;ONT.1978
Biological Process: borate transmembrane transport (GO:0035445);	1	ONT.20730
Biological Process: brassinosteroid biosynthetic process (GO:0016132);	2	ONT.12970;ONT.12969
Biological Process: brassinosteroid homeostasis (GO:0010268);	2	ONT.12970;ONT.12969
Biological Process: calcium ion transmembrane transport (GO:0070588);	2	ONT.6005;ONT.2085
Biological Process: calcium-mediated signaling (GO:0019722);	3	ONT.18805;ONT.23178;ONT.3929
Biological Process: carbohydrate metabolic process (GO:0005975);	7	ONT.28595;ONT.11942;ONT.27081;ONT.10612;ONT.23711;ONT.19254;ONT.19746
Biological Process: carbohydrate phosphorylation (GO:0046835);	3	ONT.15679;ONT.19430;ONT.20891
Biological Process: carbohydrate transport (GO:0008643);	1	ONT.17124
Biological Process: cation transmembrane transport (GO:0098655);	1	ONT.8253
Biological Process: cell cycle (GO:0007049);	2	ONT.25082;ONT.12410
Biological Process: cell death (GO:0008219);	1	ONT.15999
Biological Process: cell differentiation (GO:0030154);	1	ONT.9154
Biological Process: cell growth (GO:0016049);	2	ONT.23211;ONT.18320
Biological Process: cell morphogenesis (GO:0000902);	1	ONT.3359
Biological Process: cell redox homeostasis (GO:0045454);	3	ONT.3660;ONT.18572;ONT.444
Biological Process: cell wall biogenesis (GO:0042546);	4	ONT.5934;ONT.6257;ONT.19190;ONT.17972
Biological Process: cell wall modification (GO:0042545);	4	ONT.22138;ONT.10245;ONT.6776;ONT.26888
Biological Process: cell wall organization (GO:0071555);	4	ONT.17972;ONT.19190;ONT.6257;ONT.5934
Biological Process: cell wall organization or biogenesis (GO:0071554);	2	ONT.10612;ONT.8688
Biological Process: cellular amide metabolic process (GO:0043603);	1	ONT.14211
Biological Process: cellular amino acid metabolic process (GO:0006520);	1	ONT.17741
Biological Process: cellular aromatic compound metabolic process (GO:0006725);	1	ONT.20781
Biological Process: cellular biosynthetic process (GO:0044249);	1	ONT.20781
Biological Process: cellular calcium ion homeostasis (GO:0006874);	1	ONT.2085
Biological Process: cellular component organization (GO:0016043);	1	ONT.23467
Biological Process: cellular developmental process (GO:0048869);	1	ONT.23467
Biological Process: cellular ketone metabolic process (GO:0042180);	1	ONT.20781
Biological Process: cellular macromolecule metabolic process (GO:0044260);	2	ONT.13348;ONT.1092
Biological Process: cellular manganese ion homeostasis (GO:0030026);	1	ONT.7752
Biological Process: cellular metabolic process (GO:0044237);	1	ONT.18876
Biological Process: cellular nitrogen compound catabolic process (GO:0044270);	1	ONT.14211
Biological Process: cellular oxidant detoxification (GO:0098869);	6	ONT.3932;ONT.27982;ONT.5607;ONT.27030;ONT.2505;ONT.14017
Biological Process: cellular potassium ion homeostasis (GO:0030007);	2	ONT.3522;ONT.20453
Biological Process: cellular process (GO:0009987);	1	ONT.9662
Biological Process: cellular protein metabolic process (GO:0044267);	1	ONT.20333
Biological Process: cellular response to boron-containing substance levels (GO:0080029);	1	ONT.20730
Biological Process: cellular response to iron ion (GO:0071281);	1	ONT.7752
Biological Process: cellular response to phosphate starvation (GO:0016036);	1	ONT.2085
Biological Process: cellular response to toxic substance (GO:0097237);	1	ONT.19920
Biological Process: cellular sodium ion homeostasis (GO:0006883);	1	ONT.20453
Biological Process: cellular transition metal ion homeostasis (GO:0046916);	1	ONT.9942
Biological Process: cellular water homeostasis (GO:0009992);	2	ONT.980;ONT.20730
Biological Process: cellulose microfibril organization (GO:0010215);	1	ONT.23211
Biological Process: chlorophyll biosynthetic process (GO:0015995);	1	ONT.2568
Biological Process: chlorophyll catabolic process (GO:0015996);	1	ONT.15999
Biological Process: chronological cell aging (GO:0001300);	1	ONT.11531
Biological Process: cold acclimation (GO:0009631);	1	ONT.6905
Biological Process: cutin biosynthetic process (GO:0010143);	1	ONT.3098
Biological Process: cyanide biosynthetic process (GO:0046202);	1	ONT.5985
Biological Process: cytoskeleton organization (GO:0007010);	1	ONT.3359
Biological Process: defense response (GO:0006952);	8	ONT.25356;ONT.18553;ONT.28487;ONT.5985;ONT.22658;ONT.22654;ONT.24956;ONT.27816
Biological Process: defense response to bacterium, incompatible interaction (GO:0009816);	1	ONT.15999
Biological Process: defense response to fungus (GO:0050832);	1	ONT.27732
Biological Process: deoxyribonucleotide biosynthetic process (GO:0009263);	1	ONT.3654
Biological Process: dephosphorylation (GO:0016311);	5	ONT.3098;ONT.10014;ONT.8107;ONT.16876;ONT.6535
Biological Process: determination of dorsal/ventral asymmetry (GO:0048262);	1	ONT.24432
Biological Process: developmental growth (GO:0048589);	1	ONT.18553
Biological Process: double-strand break repair via homologous recombination (GO:0000724);	1	ONT.15118
Biological Process: drug transmembrane transport (GO:0006855);	2	ONT.25142;ONT.1608
Biological Process: embryo development ending in seed dormancy (GO:0009793);	1	ONT.24143
Biological Process: endosomal transport (GO:0016197);	4	ONT.19746;ONT.20579;ONT.7632;ONT.20162
Biological Process: establishment of mitochondrion localization, microtubule-mediated (GO:0034643);	1	ONT.11531
Biological Process: ethylene biosynthetic process (GO:0009693);	1	ONT.10328
Biological Process: exocytosis (GO:0006887);	1	ONT.19351
Biological Process: fatty acid beta-oxidation using acyl-CoA dehydrogenase (GO:0033539);	1	ONT.27076
Biological Process: fatty acid biosynthetic process (GO:0006633);	4	ONT.22479;ONT.11906;ONT.9318;ONT.20258
Biological Process: fatty acid metabolic process (GO:0006631);	1	ONT.9348
Biological Process: flavonoid biosynthetic process (GO:0009813);	2	ONT.27975;ONT.3323
Biological Process: flavonoid glucuronidation (GO:0052696);	2	ONT.3323;ONT.27975
Biological Process: flavonoid metabolic process (GO:0009812);	1	ONT.12524
Biological Process: flower development (GO:0009908);	2	ONT.15999;ONT.24432
Biological Process: fructose 6-phosphate metabolic process (GO:0006002);	1	ONT.34
Biological Process: fruit development (GO:0010154);	1	ONT.15999
Biological Process: gluconeogenesis (GO:0006094);	3	ONT.570;ONT.12873;ONT.121
Biological Process: glucose import (GO:0046323);	1	ONT.15635
Biological Process: glucose metabolic process (GO:0006006);	1	ONT.2681
Biological Process: glucose transmembrane transport (GO:1904659);	1	ONT.15635
Biological Process: glucosinolate metabolic process (GO:0019760);	1	ONT.19016
Biological Process: glutamine metabolic process (GO:0006541);	1	ONT.8150
Biological Process: glycerol transport (GO:0015793);	1	ONT.20730
Biological Process: glycine metabolic process (GO:0006544);	1	ONT.24513
Biological Process: glycolytic process (GO:0006096);	1	ONT.570
Biological Process: glycolytic process through fructose-6-phosphate (GO:0061615);	1	ONT.34
Biological Process: glycosaminoglycan biosynthetic process (GO:0006024);	1	ONT.20872
Biological Process: heparan sulfate proteoglycan biosynthetic process (GO:0015012);	1	ONT.20872
Biological Process: heterocycle catabolic process (GO:0046700);	1	ONT.14211
Biological Process: histone acetylation (GO:0016573);	1	ONT.12425
Biological Process: hydrogen ion transmembrane transport (GO:1902600);	1	ONT.3522
Biological Process: hydrogen peroxide catabolic process (GO:0042744);	1	ONT.27982
Biological Process: hyperosmotic salinity response (GO:0042538);	1	ONT.16106
Biological Process: inactivation of MAPK activity (GO:0000188);	1	ONT.10759
Biological Process: induced systemic resistance, jasmonic acid mediated signaling pathway (GO:0009864);	2	ONT.19016;ONT.18796
Biological Process: inositol catabolic process (GO:0019310);	1	ONT.11150
Biological Process: intracellular protein transport (GO:0006886);	4	ONT.13839;ONT.5174;ONT.504;ONT.22533
Biological Process: intracellular sequestering of iron ion (GO:0006880);	1	ONT.7752
Biological Process: intracellular signal transduction (GO:0035556);	3	ONT.2582;ONT.2050;ONT.20692
Biological Process: ion transmembrane transport (GO:0034220);	1	ONT.980
Biological Process: iron-sulfur cluster assembly (GO:0016226);	1	ONT.28595
Biological Process: isoprenoid biosynthetic process (GO:0008299);	1	ONT.19322
Biological Process: jasmonic acid biosynthetic process (GO:0009695);	1	ONT.23344
Biological Process: jasmonic acid mediated signaling pathway (GO:0009867);	1	ONT.16106
Biological Process: jasmonic acid metabolic process (GO:0009694);	1	ONT.7586
Biological Process: late endosome to vacuole transport (GO:0045324);	1	ONT.18553
Biological Process: lateral root formation (GO:0010311);	1	ONT.3463
Biological Process: lignin biosynthetic process (GO:0009809);	1	ONT.741
Biological Process: lipid catabolic process (GO:0016042);	1	ONT.21865
Biological Process: lipid glycosylation (GO:0030259);	1	ONT.27975
Biological Process: lipid homeostasis (GO:0055088);	1	ONT.27076
Biological Process: lipid metabolic process (GO:0006629);	6	ONT.17037;ONT.8592;ONT.17036;ONT.648;ONT.6510;ONT.14255
Biological Process: mRNA catabolic process (GO:0006402);	1	ONT.26318
Biological Process: mRNA splicing, via spliceosome (GO:0000398);	1	ONT.7225
Biological Process: maintenance of shoot apical meristem identity (GO:0010492);	1	ONT.3677
Biological Process: malate metabolic process (GO:0006108);	2	ONT.22479;ONT.12540
Biological Process: maltose metabolic process (GO:0000023);	1	ONT.12951
Biological Process: manganese ion transmembrane transport (GO:0071421);	1	ONT.7752
Biological Process: membrane protein proteolysis (GO:0033619);	2	ONT.21516;ONT.17124
Biological Process: meristem maintenance (GO:0010073);	1	ONT.2085
Biological Process: metabolic process (GO:0008152);	8	ONT.983;ONT.18837;ONT.24646;ONT.19920;ONT.26498;ONT.27889;ONT.12527;ONT.19835
Biological Process: metal ion transport (GO:0030001);	1	ONT.9942
Biological Process: methylation (GO:0032259);	7	ONT.6984;ONT.11413;ONT.16142;ONT.24591;ONT.24513;ONT.24156;ONT.28595
Biological Process: microtubule-based movement (GO:0007018);	1	ONT.12411
Biological Process: mitochondrial electron transport, NADH to ubiquinone (GO:0006120);	1	ONT.20744
Biological Process: mitochondrial membrane fission (GO:0090149);	1	ONT.11531
Biological Process: mitochondrial translational elongation (GO:0070125);	1	ONT.13865
Biological Process: mitochondrion inheritance (GO:0000001);	1	ONT.11531
Biological Process: mitotic spindle organization in nucleus (GO:0030472);	1	ONT.15964
Biological Process: multicellular organism development (GO:0007275);	9	ONT.12399;ONT.8107;ONT.12970;ONT.5969;ONT.23467;ONT.12410;ONT.12969;ONT.21060;ONT.8244
Biological Process: negative regulation of GTPase activity (GO:0034260);	1	ONT.24296
Biological Process: negative regulation of abscisic acid-activated signaling pathway (GO:0009788);	2	ONT.9822;ONT.18553
Biological Process: negative regulation of apoptotic process (GO:0043066);	1	ONT.28595
Biological Process: negative regulation of catalytic activity (GO:0043086);	8	ONT.6776;ONT.26888;ONT.1718;ONT.10242;ONT.10245;ONT.22138;ONT.1001;ONT.2505
Biological Process: negative regulation of cell growth (GO:0030308);	1	ONT.3929
Biological Process: negative regulation of ethylene-activated signaling pathway (GO:0010105);	2	ONT.19016;ONT.18796
Biological Process: negative regulation of gibberellic acid mediated signaling pathway (GO:0009938);	1	ONT.16106
Biological Process: negative regulation of nucleic acid-templated transcription (GO:1903507);	1	ONT.22113
Biological Process: negative regulation of phosphatase activity (GO:0010923);	1	ONT.26236
Biological Process: negative regulation of response to salt stress (GO:1901001);	1	ONT.20453
Biological Process: negative regulation of seed germination (GO:0010187);	1	ONT.16106
Biological Process: negative regulation of sequence-specific DNA binding transcription factor activity (GO:0043433);	1	ONT.20453
Biological Process: negative regulation of transcription, DNA-templated (GO:0045892);	3	ONT.17462;ONT.19016;ONT.18796
Biological Process: nitrate transport (GO:0015706);	1	ONT.5732
Biological Process: nitrogen compound metabolic process (GO:0006807);	1	ONT.12540
Biological Process: nitrogen utilization (GO:0019740);	2	ONT.27499;ONT.13913
Biological Process: nucleobase-containing compound metabolic process (GO:0006139);	1	ONT.12410
Biological Process: nucleocytoplasmic transport (GO:0006913);	1	ONT.13839
Biological Process: nucleoside metabolic process (GO:0009116);	1	ONT.18877
Biological Process: nucleoside transmembrane transport (GO:1901642);	2	ONT.7632;ONT.19746
Biological Process: nucleotide phosphorylation (GO:0046939);	1	ONT.2630
Biological Process: nucleotide-excision repair involved in interstrand cross-link repair (GO:1901255);	1	ONT.15118
Biological Process: nucleotide-excision repair, DNA incision, 5'-to lesion (GO:0006296);	1	ONT.15118
Biological Process: oligopeptide transport (GO:0006857);	2	ONT.10863;ONT.7027
Biological Process: organ boundary specification between lateral organs and the meristem (GO:0010199);	1	ONT.3677
Biological Process: organic cation transport (GO:0015695);	2	ONT.13913;ONT.27499
Biological Process: organic cyclic compound catabolic process (GO:1901361);	1	ONT.14211
Biological Process: organic cyclic compound metabolic process (GO:1901360);	1	ONT.20781
Biological Process: organic hydroxy compound metabolic process (GO:1901615);	1	ONT.648
Biological Process: organic substance metabolic process (GO:0071704);	2	ONT.4471;ONT.20162
Biological Process: organonitrogen compound catabolic process (GO:1901565);	1	ONT.14211
Biological Process: organonitrogen compound metabolic process (GO:1901564);	1	ONT.18876
Biological Process: oxaloacetate metabolic process (GO:0006107);	1	ONT.12540
Biological Process: oxidation-reduction process (GO:0055114);	52	ONT.21263;ONT.5986;ONT.6351;ONT.16487;ONT.21713;ONT.15448;ONT.27030;ONT.25069;ONT.15999;ONT.5328;ONT.14017;ONT.6364;ONT.15911;ONT.2238;ONT.11150;ONT.13199;ONT.741;ONT.2568;ONT.27196;ONT.18572;ONT.3251;ONT.1219;ONT.26093;ONT.23344;ONT.3304;ONT.22479;ONT.12425;ONT.3932;ONT.12970;ONT.26033;ONT.827;ONT.504;ONT.5985;ONT.21479;ONT.17462;ONT.2505;ONT.5607;ONT.2367;ONT.27591;ONT.20258;ONT.4230;ONT.3748;O…
Biological Process: oxylipin biosynthetic process (GO:0031408);	1	ONT.23344
Biological Process: pectin catabolic process (GO:0045490);	4	ONT.22138;ONT.6776;ONT.26888;ONT.10245
Biological Process: peptidyl-lysine monomethylation (GO:0018026);	1	ONT.316
Biological Process: peptidyl-lysine trimethylation (GO:0018023);	1	ONT.316
Biological Process: peptidyl-serine phosphorylation (GO:0018105);	2	ONT.20692;ONT.2050
Biological Process: peptidyl-tyrosine dephosphorylation (GO:0035335);	1	ONT.10759
Biological Process: peptidyl-tyrosine phosphorylation (GO:0018108);	7	ONT.17675;ONT.7632;ONT.5555;ONT.502;ONT.19746;ONT.24282;ONT.7118
Biological Process: peroxisome fission (GO:0016559);	1	ONT.11531
Biological Process: petal development (GO:0048441);	1	ONT.3677
Biological Process: phenylpropanoid biosynthetic process (GO:0009699);	2	ONT.2074;ONT.23232
Biological Process: phosphatidylcholine metabolic process (GO:0046470);	1	ONT.21865
Biological Process: phosphorylation (GO:0016310);	27	ONT.121;ONT.25672;ONT.14533;ONT.24388;ONT.11740;ONT.23596;ONT.13646;ONT.17635;ONT.2376;ONT.525;ONT.12684;ONT.1092;ONT.1144;ONT.12873;ONT.20124;ONT.6409;ONT.21251;ONT.14872;ONT.13204;ONT.28485;ONT.21250;ONT.11324;ONT.1876;ONT.17049;ONT.11405;ONT.20162;ONT.17753
Biological Process: photomorphogenesis (GO:0009640);	1	ONT.9012
Biological Process: photosynthesis (GO:0015979);	1	ONT.2568
Biological Process: phototropism (GO:0009638);	1	ONT.2375
Biological Process: phytol metabolic process (GO:0033306);	1	ONT.9015
Biological Process: plant-type cell wall modification (GO:0009827);	1	ONT.18320
Biological Process: plant-type cell wall organization (GO:0009664);	2	ONT.9890;ONT.14867
Biological Process: plant-type secondary cell wall biogenesis (GO:0009834);	1	ONT.4360
Biological Process: pollen germination (GO:0009846);	1	ONT.2085
Biological Process: pollen maturation (GO:0010152);	1	ONT.2085
Biological Process: polynucleotide 3' dephosphorylation (GO:0098506);	1	ONT.2630
Biological Process: positive gravitropism (GO:0009958);	1	ONT.9012
Biological Process: positive regulation of RNA polymerase II transcriptional preinitiation complex assembly (GO:0045899);	1	ONT.11417
Biological Process: positive regulation of catalytic activity (GO:0043085);	1	ONT.15964
Biological Process: positive regulation of flower development (GO:0009911);	1	ONT.570
Biological Process: positive regulation of gibberellic acid mediated signaling pathway (GO:0009939);	1	ONT.20102
Biological Process: positive regulation of long-day photoperiodism, flowering (GO:0048578);	1	ONT.14422
Biological Process: positive regulation of proteasomal protein catabolic process (GO:1901800);	1	ONT.11417
Biological Process: positive regulation of transcription from RNA polymerase II promoter (GO:0045944);	1	ONT.9154
Biological Process: positive regulation of transcription, DNA-templated (GO:0045893);	1	ONT.24942
Biological Process: post-embryonic animal morphogenesis (GO:0009886);	1	ONT.3677
Biological Process: primary metabolic process (GO:0044238);	5	ONT.1092;ONT.13348;ONT.4471;ONT.18876;ONT.20162
Biological Process: primary root development (GO:0080022);	1	ONT.17200
Biological Process: proline catabolic process (GO:0006562);	2	ONT.26033;ONT.17751
Biological Process: proteasome-mediated ubiquitin-dependent protein catabolic process (GO:0043161);	1	ONT.19117
Biological Process: protein autophosphorylation (GO:0046777);	3	ONT.19056;ONT.20692;ONT.2050
Biological Process: protein catabolic process (GO:0030163);	4	ONT.21875;ONT.18558;ONT.9994;ONT.18620
Biological Process: protein dephosphorylation (GO:0006470);	4	ONT.12829;ONT.17124;ONT.9763;ONT.21516
Biological Process: protein folding (GO:0006457);	2	ONT.444;ONT.17124
Biological Process: protein homooligomerization (GO:0051260);	1	ONT.11531
Biological Process: protein homotetramerization (GO:0051289);	1	ONT.22479
Biological Process: protein import into mitochondrial outer membrane (GO:0045040);	1	ONT.28267
Biological Process: protein import into peroxisome matrix, docking (GO:0016560);	1	ONT.7997
Biological Process: protein initiator methionine removal (GO:0070084);	1	ONT.1718
Biological Process: protein insertion into ER membrane (GO:0045048);	1	ONT.8253
Biological Process: protein peptidyl-prolyl isomerization (GO:0000413);	1	ONT.15964
Biological Process: protein phosphorylation (GO:0006468);	16	ONT.15932;ONT.7650;ONT.21278;ONT.25660;ONT.13091;ONT.10672;ONT.2582;ONT.18886;ONT.6679;ONT.27816;ONT.11965;ONT.17200;ONT.18553;ONT.4389;ONT.6310;ONT.23788
Biological Process: protein targeting to peroxisome (GO:0006625);	1	ONT.15132
Biological Process: protein targeting to vacuole (GO:0006623);	1	ONT.3522
Biological Process: protein transport (GO:0015031);	1	ONT.17248
Biological Process: protein transport to vacuole involved in ubiquitin-dependent protein catabolic process via the multivesicular body sorting pathway (GO:0043328);	1	ONT.18854
Biological Process: protein ubiquitination (GO:0016567);	5	ONT.18924;ONT.16405;ONT.19117;ONT.8500;ONT.18553
Biological Process: proteolysis (GO:0006508);	12	ONT.9015;ONT.1718;ONT.16678;ONT.18620;ONT.217;ONT.21875;ONT.15132;ONT.9994;ONT.502;ONT.18558;ONT.2107;ONT.28016
Biological Process: proteolysis involved in cellular protein catabolic process (GO:0051603);	1	ONT.4700
Biological Process: proton transport (GO:0015992);	1	ONT.15635
Biological Process: purine ribonucleotide metabolic process (GO:0009150);	1	ONT.17124
Biological Process: pyrimidine nucleotide biosynthetic process (GO:0006221);	1	ONT.18877
Biological Process: pyruvate metabolic process (GO:0006090);	1	ONT.22479
Biological Process: rRNA processing (GO:0006364);	1	ONT.10
Biological Process: recognition of pollen (GO:0048544);	1	ONT.4389
Biological Process: regulation of biological quality (GO:0065008);	1	ONT.24018
Biological Process: regulation of catalytic activity (GO:0050790);	2	ONT.23232;ONT.2074
Biological Process: regulation of cell size (GO:0008361);	1	ONT.9012
Biological Process: regulation of cellular process (GO:0050794);	3	ONT.23467;ONT.12410;ONT.465
Biological Process: regulation of defense response (GO:0031347);	1	ONT.22113
Biological Process: regulation of jasmonic acid mediated signaling pathway (GO:2000022);	1	ONT.22113
Biological Process: regulation of macromolecule metabolic process (GO:0060255);	1	ONT.12410
Biological Process: regulation of pH (GO:0006885);	1	ONT.3522
Biological Process: regulation of phosphoprotein phosphatase activity (GO:0034047);	1	ONT.15964
Biological Process: regulation of protein serine/threonine phosphatase activity (GO:0080163);	1	ONT.2505
Biological Process: regulation of reactive oxygen species metabolic process (GO:2000377);	1	ONT.16106
Biological Process: regulation of seed dormancy process (GO:2000033);	1	ONT.16106
Biological Process: regulation of starch biosynthetic process (GO:0010581);	1	ONT.9822
Biological Process: regulation of stomatal closure (GO:0090333);	1	ONT.12360
Biological Process: regulation of transcription from RNA polymerase II promoter (GO:0006357);	1	ONT.27732
Biological Process: regulation of transcription, DNA-templated (GO:0006355);	53	ONT.17049;ONT.11324;ONT.19258;ONT.17155;ONT.28485;ONT.21250;ONT.12425;ONT.18807;ONT.4379;ONT.14305;ONT.24108;ONT.9801;ONT.12684;ONT.7394;ONT.2376;ONT.13646;ONT.11740;ONT.20509;ONT.16106;ONT.25082;ONT.6615;ONT.27458;ONT.24587;ONT.17753;ONT.13040;ONT.11405;ONT.1876;ONT.7357;ONT.13204;ONT.14872;ONT.6409;ONT.21251;ONT.17517;ONT.20124;ONT.10189;ONT.1127;ONT.1144;ONT.22128;ONT.4988;ONT.20843;ONT.14422;…
Biological Process: resolution of meiotic recombination intermediates (GO:0000712);	1	ONT.15118
Biological Process: response to UV-B (GO:0010224);	1	ONT.10759
Biological Process: response to UV-C (GO:0010225);	1	ONT.10759
Biological Process: response to abscisic acid (GO:0009737);	5	ONT.19016;ONT.18796;ONT.17200;ONT.6905;ONT.16106
Biological Process: response to auxin (GO:0009733);	2	ONT.19016;ONT.7014
Biological Process: response to blue light (GO:0009637);	2	ONT.9012;ONT.14422
Biological Process: response to chitin (GO:0010200);	3	ONT.24346;ONT.19016;ONT.18796
Biological Process: response to cold (GO:0009409);	1	ONT.14422
Biological Process: response to endoplasmic reticulum stress (GO:0034976);	1	ONT.444
Biological Process: response to ethylene (GO:0009723);	1	ONT.16106
Biological Process: response to far red light (GO:0010218);	1	ONT.14422
Biological Process: response to hormone (GO:0009725);	1	ONT.465
Biological Process: response to hydrogen peroxide (GO:0042542);	1	ONT.14422
Biological Process: response to jasmonic acid (GO:0009753);	1	ONT.7586
Biological Process: response to karrikin (GO:0080167);	1	ONT.19920
Biological Process: response to nitrate (GO:0010167);	1	ONT.5732
Biological Process: response to osmotic stress (GO:0006970);	1	ONT.11906
Biological Process: response to oxidative stress (GO:0006979);	3	ONT.27982;ONT.2505;ONT.20744
Biological Process: response to salt stress (GO:0009651);	2	ONT.10759;ONT.17200
Biological Process: response to stimulus (GO:0050896);	3	ONT.7225;ONT.22655;ONT.26802
Biological Process: response to stress (GO:0006950);	2	ONT.3522;ONT.17124
Biological Process: response to water deprivation (GO:0009414);	1	ONT.6905
Biological Process: response to wounding (GO:0009611);	2	ONT.11906;ONT.22113
Biological Process: retrograde transport, vesicle recycling within Golgi (GO:0000301);	1	ONT.20047
Biological Process: retrograde vesicle-mediated transport, Golgi to ER (GO:0006890);	1	ONT.20047
Biological Process: riboflavin biosynthetic process (GO:0009231);	1	ONT.6153
Biological Process: ribosomal small subunit assembly (GO:0000028);	1	ONT.27284
Biological Process: root development (GO:0048364);	2	ONT.3929;ONT.20579
Biological Process: salicylic acid mediated signaling pathway (GO:0009863);	1	ONT.16106
Biological Process: secondary metabolic process (GO:0019748);	1	ONT.2367
Biological Process: secretion by cell (GO:0032940);	1	ONT.18553
Biological Process: seed coat development (GO:0010214);	1	ONT.27975
Biological Process: seed dormancy process (GO:0010162);	2	ONT.20102;ONT.19117
Biological Process: seed germination (GO:0009845);	2	ONT.27975;ONT.20102
Biological Process: shoot system development (GO:0048367);	2	ONT.16410;ONT.13010
Biological Process: signal peptide processing (GO:0006465);	2	ONT.17124;ONT.21516
Biological Process: signal transduction (GO:0007165);	5	ONT.22654;ONT.10672;ONT.2375;ONT.6310;ONT.22658
Biological Process: signal transduction by protein phosphorylation (GO:0023014);	2	ONT.2324;ONT.21349
Biological Process: single-organism cellular process (GO:0044763);	1	ONT.18876
Biological Process: single-organism metabolic process (GO:0044710);	1	ONT.109
Biological Process: single-organism process (GO:0044699);	5	ONT.13451;ONT.7225;ONT.21884;ONT.9375;ONT.28449
Biological Process: single-organism transport (GO:0044765);	1	ONT.980
Biological Process: small GTPase mediated signal transduction (GO:0007264);	2	ONT.24592;ONT.3840
Biological Process: small molecule metabolic process (GO:0044281);	1	ONT.18876
Biological Process: specification of petal number (GO:0048834);	1	ONT.3677
Biological Process: stamen development (GO:0048443);	1	ONT.9012
Biological Process: starch metabolic process (GO:0005982);	1	ONT.570
Biological Process: stem cell fate determination (GO:0048867);	1	ONT.2085
Biological Process: steroid biosynthetic process (GO:0006694);	2	ONT.16487;ONT.6984
Biological Process: sterol biosynthetic process (GO:0016126);	1	ONT.21263
Biological Process: sterol metabolic process (GO:0016125);	3	ONT.12969;ONT.12970;ONT.27975
Biological Process: suberin biosynthetic process (GO:0010345);	2	ONT.14357;ONT.11906
Biological Process: sulfate assimilation (GO:0000103);	2	ONT.14533;ONT.27876
Biological Process: sulfur compound metabolic process (GO:0006790);	1	ONT.17124
Biological Process: tRNA threonylcarbamoyladenosine modification (GO:0002949);	1	ONT.23708
Biological Process: telomeric loop formation (GO:0031627);	1	ONT.15744
Biological Process: temperature compensation of the circadian clock (GO:0010378);	1	ONT.14422
Biological Process: tetrahydrofolate interconversion (GO:0035999);	1	ONT.24513
Biological Process: transcription, DNA-templated (GO:0006351);	6	ONT.525;ONT.12057;ONT.28481;ONT.25954;ONT.465;ONT.7425
Biological Process: translation (GO:0006412);	6	ONT.26838;ONT.18672;ONT.27284;ONT.3763;ONT.27775;ONT.6472
Biological Process: translational elongation (GO:0006414);	1	ONT.7720
Biological Process: translational initiation (GO:0006413);	19	ONT.2376;ONT.13646;ONT.17635;ONT.12684;ONT.11740;ONT.13204;ONT.28485;ONT.21250;ONT.17753;ONT.11405;ONT.17049;ONT.1876;ONT.9182;ONT.11324;ONT.20124;ONT.1144;ONT.21251;ONT.6409;ONT.14872
Biological Process: transmembrane transport (GO:0055085);	12	ONT.28449;ONT.9012;ONT.24018;ONT.10852;ONT.14305;ONT.12360;ONT.6472;ONT.14357;ONT.9905;ONT.11060;ONT.12844;ONT.23095
Biological Process: transport (GO:0006810);	3	ONT.10014;ONT.1339;ONT.6535
Biological Process: ubiquinone-6 biosynthetic process (GO:1901006);	1	ONT.28477
Biological Process: ubiquitin-dependent ERAD pathway (GO:0030433);	1	ONT.11417
Biological Process: urea cycle (GO:0000050);	1	ONT.8150
Biological Process: urea transmembrane transport (GO:0071918);	1	ONT.20730
Biological Process: vacuolar protein processing (GO:0006624);	1	ONT.4700
Biological Process: vesicle docking (GO:0048278);	1	ONT.22533
Biological Process: vesicle fusion (GO:0006906);	1	ONT.22533
Biological Process: vesicle-mediated transport (GO:0016192);	1	ONT.504
Biological Process: water homeostasis (GO:0030104);	1	ONT.3522
Biological Process: water transport (GO:0006833);	1	ONT.20730
Biological Process: xylan biosynthetic process (GO:0045492);	1	ONT.4360
Biological Process: xyloglucan metabolic process (GO:0010411);	5	ONT.5934;ONT.1385;ONT.17972;ONT.19190;ONT.6257
Cellular Component	511
Cellular Component: BLOC-1 complex (GO:0031083);	4	ONT.20162;ONT.7632;ONT.20579;ONT.19746
Cellular Component: DNA replication factor C complex (GO:0005663);	1	ONT.24143
Cellular Component: DNA-directed RNA polymerase II, core complex (GO:0005665);	1	ONT.26236
Cellular Component: EKC/KEOPS complex (GO:0000408);	1	ONT.23708
Cellular Component: ER body (GO:0010168);	1	ONT.7752
Cellular Component: ESCRT I complex (GO:0000813);	1	ONT.18854
Cellular Component: Golgi apparatus (GO:0005794);	3	ONT.1385;ONT.4360;ONT.23342
Cellular Component: Golgi transport complex (GO:0017119);	1	ONT.20047
Cellular Component: Golgi-associated vesicle membrane (GO:0030660);	2	ONT.21516;ONT.17124
Cellular Component: SCF ubiquitin ligase complex (GO:0019005);	1	ONT.20102
Cellular Component: SNARE complex (GO:0031201);	1	ONT.22533
Cellular Component: acetyl-CoA carboxylase complex (GO:0009317);	1	ONT.9318
Cellular Component: anchored component of membrane (GO:0031225);	1	ONT.23211
Cellular Component: anchored component of plasma membrane (GO:0046658);	3	ONT.504;ONT.13221;ONT.19254
Cellular Component: apoplast (GO:0048046);	5	ONT.5934;ONT.21875;ONT.17972;ONT.19190;ONT.6257
Cellular Component: carbamoyl-phosphate synthase complex (GO:0005951);	1	ONT.8150
Cellular Component: cell (GO:0005623);	2	ONT.21884;ONT.3660
Cellular Component: cell division site (GO:0032153);	1	ONT.11531
Cellular Component: cell periphery (GO:0071944);	2	ONT.8244;ONT.1718
Cellular Component: cell wall (GO:0005618);	10	ONT.5934;ONT.10245;ONT.19190;ONT.18558;ONT.22138;ONT.6776;ONT.12399;ONT.26888;ONT.17972;ONT.6257
Cellular Component: central vacuole (GO:0042807);	1	ONT.980
Cellular Component: chloroplast (GO:0009507);	16	ONT.5328;ONT.14750;ONT.16876;ONT.9548;ONT.14533;ONT.10328;ONT.12951;ONT.13865;ONT.8107;ONT.22479;ONT.27876;ONT.16872;ONT.17737;ONT.23342;ONT.20258;ONT.21875
Cellular Component: chloroplast envelope (GO:0009941);	3	ONT.15999;ONT.27591;ONT.570
Cellular Component: chloroplast stroma (GO:0009570);	5	ONT.12540;ONT.15981;ONT.316;ONT.6153;ONT.570
Cellular Component: chloroplast thylakoid (GO:0009534);	1	ONT.15999
Cellular Component: chloroplast thylakoid membrane (GO:0009535);	1	ONT.27076
Cellular Component: cytoplasm (GO:0005737);	20	ONT.2582;ONT.21349;ONT.11150;ONT.13839;ONT.6984;ONT.2375;ONT.25776;ONT.2050;ONT.19920;ONT.34;ONT.21865;ONT.2681;ONT.19254;ONT.1718;ONT.2324;ONT.26704;ONT.9942;ONT.15964;ONT.20692;ONT.2505
Cellular Component: cytoplasmic part (GO:0044444);	2	ONT.16142;ONT.8244
Cellular Component: cytoskeleton (GO:0005856);	1	ONT.25776
Cellular Component: cytosol (GO:0005829);	16	ONT.10328;ONT.10759;ONT.12540;ONT.6905;ONT.6615;ONT.7720;ONT.28267;ONT.121;ONT.16876;ONT.570;ONT.11348;ONT.23708;ONT.12873;ONT.17200;ONT.24156;ONT.9642
Cellular Component: cytosolic large ribosomal subunit (GO:0022625);	2	ONT.26838;ONT.3763
Cellular Component: cytosolic proteasome complex (GO:0031597);	1	ONT.11417
Cellular Component: cytosolic small ribosomal subunit (GO:0022627);	2	ONT.27284;ONT.27775
Cellular Component: early endosome (GO:0005769);	1	ONT.18553
Cellular Component: endomembrane system (GO:0012505);	2	ONT.16142;ONT.22533
Cellular Component: endoplasmic reticulum (GO:0005783);	7	ONT.444;ONT.8253;ONT.2085;ONT.7752;ONT.14211;ONT.9823;ONT.3522
Cellular Component: endosome (GO:0005768);	4	ONT.23015;ONT.24592;ONT.22138;ONT.20579
Cellular Component: exocyst (GO:0000145);	1	ONT.19351
Cellular Component: extracellular matrix (GO:0031012);	1	ONT.217
Cellular Component: extracellular region (GO:0005576);	5	ONT.27982;ONT.22138;ONT.10245;ONT.6776;ONT.12399
Cellular Component: extracellular space (GO:0005615);	1	ONT.2523
Cellular Component: heterotrimeric G-protein complex (GO:0005834);	1	ONT.14170
Cellular Component: integral component of cytoplasmic side of endoplasmic reticulum membrane (GO:0071458);	2	ONT.17124;ONT.21516
Cellular Component: integral component of lumenal side of endoplasmic reticulum membrane (GO:0071556);	2	ONT.17124;ONT.21516
Cellular Component: integral component of membrane (GO:0016021);	154	ONT.23092;ONT.28449;ONT.27369;ONT.13091;ONT.12050;ONT.502;ONT.990;ONT.9242;ONT.15826;ONT.17010;ONT.23711;ONT.7997;ONT.19369;ONT.13837;ONT.6571;ONT.27030;ONT.20405;ONT.23015;ONT.27416;ONT.24018;ONT.5732;ONT.8377;ONT.19835;ONT.13221;ONT.19056;ONT.25825;ONT.3932;ONT.3752;ONT.20060;ONT.18364;ONT.14305;ONT.28016;ONT.9905;ONT.4167;ONT.19652;ONT.12970;ONT.741;ONT.21463;ONT.23456;ONT.16562;ONT.16678;ONT.…
Cellular Component: integral component of plasma membrane (GO:0005887);	6	ONT.20730;ONT.980;ONT.27499;ONT.13913;ONT.2085;ONT.15635
Cellular Component: intracellular (GO:0005622);	11	ONT.18983;ONT.504;ONT.10014;ONT.23178;ONT.18805;ONT.5174;ONT.13456;ONT.3840;ONT.3929;ONT.17429;ONT.6535
Cellular Component: intracellular membrane-bounded organelle (GO:0043231);	2	ONT.3323;ONT.16142
Cellular Component: intracellular organelle part (GO:0044446);	2	ONT.9823;ONT.16142
Cellular Component: intracellular part (GO:0044424);	2	ONT.7139;ONT.27081
Cellular Component: intrinsic component of membrane (GO:0031224);	2	ONT.1540;ONT.26802
Cellular Component: kinesin complex (GO:0005871);	1	ONT.12411
Cellular Component: lysosomal membrane (GO:0005765);	2	ONT.17124;ONT.21516
Cellular Component: mediator complex (GO:0016592);	1	ONT.27732
Cellular Component: membrane (GO:0016020);	32	ONT.14689;ONT.24220;ONT.26716;ONT.380;ONT.8869;ONT.5934;ONT.17036;ONT.6905;ONT.8482;ONT.17200;ONT.19016;ONT.6351;ONT.7333;ONT.677;ONT.27889;ONT.17741;ONT.17037;ONT.7354;ONT.5935;ONT.23194;ONT.23601;ONT.9822;ONT.2582;ONT.23069;ONT.21060;ONT.25672;ONT.21865;ONT.24292;ONT.14255;ONT.5985;ONT.2367;ONT.20258
Cellular Component: membrane coat (GO:0030117);	1	ONT.17248
Cellular Component: microtubule (GO:0005874);	1	ONT.12411
Cellular Component: mitochondrial intermembrane space (GO:0005758);	1	ONT.28595
Cellular Component: mitochondrial matrix (GO:0005759);	1	ONT.2676
Cellular Component: mitochondrial outer membrane (GO:0005741);	1	ONT.11531
Cellular Component: mitochondrial outer membrane translocase complex (GO:0005742);	1	ONT.28267
Cellular Component: mitochondrial respiratory chain complex I (GO:0005747);	1	ONT.20744
Cellular Component: mitochondrion (GO:0005739);	13	ONT.20162;ONT.7632;ONT.13865;ONT.2961;ONT.13231;ONT.20579;ONT.16410;ONT.10242;ONT.19746;ONT.2963;ONT.10328;ONT.27591;ONT.13010
Cellular Component: nuclear body (GO:0016604);	2	ONT.18796;ONT.19016
Cellular Component: nuclear proteasome complex (GO:0031595);	1	ONT.11417
Cellular Component: nuclear telomere cap complex (GO:0000783);	1	ONT.15744
Cellular Component: nucleolus (GO:0005730);	2	ONT.7720;ONT.28595
Cellular Component: nucleoplasm (GO:0005654);	1	ONT.14422
Cellular Component: nucleotide-excision repair factor 1 complex (GO:0000110);	1	ONT.15118
Cellular Component: nucleus (GO:0005634);	52	ONT.22113;ONT.25954;ONT.19254;ONT.12425;ONT.17155;ONT.11400;ONT.19258;ONT.4379;ONT.26704;ONT.9611;ONT.24108;ONT.3677;ONT.27775;ONT.14305;ONT.2505;ONT.9801;ONT.20102;ONT.7394;ONT.2582;ONT.25070;ONT.13839;ONT.2050;ONT.20509;ONT.27458;ONT.6615;ONT.11906;ONT.16106;ONT.17200;ONT.20047;ONT.24587;ONT.13040;ONT.9154;ONT.17517;ONT.15964;ONT.9822;ONT.22128;ONT.10189;ONT.1127;ONT.20692;ONT.3463;ONT.7225;ONT…
Cellular Component: organelle (GO:0043226);	1	ONT.15132
Cellular Component: peroxisomal membrane (GO:0005778);	1	ONT.7997
Cellular Component: peroxisome (GO:0005777);	4	ONT.23344;ONT.11531;ONT.17124;ONT.27076
Cellular Component: plant-type cell wall (GO:0009505);	7	ONT.21875;ONT.24129;ONT.4230;ONT.827;ONT.504;ONT.9890;ONT.23015
Cellular Component: plant-type vacuole membrane (GO:0009705);	3	ONT.12360;ONT.980;ONT.28449
Cellular Component: plasma membrane (GO:0005886);	17	ONT.2050;ONT.12360;ONT.22138;ONT.19056;ONT.10852;ONT.14017;ONT.5555;ONT.9012;ONT.23788;ONT.14357;ONT.11060;ONT.14305;ONT.27591;ONT.3763;ONT.4389;ONT.16836;ONT.27816
Cellular Component: plasma membrane respiratory chain complex I (GO:0045272);	1	ONT.20744
Cellular Component: plasmodesma (GO:0009506);	14	ONT.827;ONT.504;ONT.23015;ONT.6615;ONT.3660;ONT.4230;ONT.18805;ONT.22138;ONT.24129;ONT.19056;ONT.23178;ONT.3929;ONT.27816;ONT.9012
Cellular Component: plastid (GO:0009536);	5	ONT.13010;ONT.9012;ONT.16410;ONT.9348;ONT.17741
Cellular Component: plastoglobule (GO:0010287);	1	ONT.9015
Cellular Component: polar nucleus (GO:0043078);	1	ONT.27732
Cellular Component: proteasome regulatory particle, base subcomplex (GO:0008540);	1	ONT.11417
Cellular Component: protein phosphatase type 2A complex (GO:0000159);	1	ONT.15964
Cellular Component: ribonucleoside-diphosphate reductase complex (GO:0005971);	1	ONT.3654
Cellular Component: ribosome (GO:0005840);	4	ONT.9662;ONT.7720;ONT.3556;ONT.18672
Cellular Component: small-subunit processome (GO:0032040);	1	ONT.10
Cellular Component: spliceosomal complex (GO:0005681);	1	ONT.7437
Cellular Component: trans-Golgi network (GO:0005802);	3	ONT.22138;ONT.18553;ONT.23015
Cellular Component: transcription factor complex (GO:0005667);	1	ONT.9154
Cellular Component: vacuolar membrane (GO:0005774);	5	ONT.2523;ONT.23015;ONT.27591;ONT.27975;ONT.22138
Cellular Component: vacuole (GO:0005773);	2	ONT.25513;ONT.9823
Molecular Function	830
Molecular Function: (+)-abscisic acid 8'-hydroxylase activity (GO:0010295);	2	ONT.12969;ONT.12970
Molecular Function: 1-aminocyclopropane-1-carboxylate deaminase activity (GO:0008660);	1	ONT.10328
Molecular Function: 12-oxophytodienoate reductase activity (GO:0016629);	1	ONT.23344
Molecular Function: 2 iron, 2 sulfur cluster binding (GO:0051537);	3	ONT.28595;ONT.20744;ONT.15999
Molecular Function: 2-alkenal reductase [NAD(P)] activity (GO:0032440);	1	ONT.2238
Molecular Function: 2-hydroxy-1,4-benzoquinone reductase activity (GO:0050625);	1	ONT.17462
Molecular Function: 3'-5' exonuclease activity (GO:0008408);	1	ONT.20047
Molecular Function: 3-beta-hydroxy-delta5-steroid dehydrogenase activity (GO:0003854);	1	ONT.16487
Molecular Function: 3-oxo-arachidoyl-CoA synthase activity (GO:0102336);	1	ONT.11906
Molecular Function: 3-oxo-cerotoyl-CoA synthase activity (GO:0102337);	1	ONT.11906
Molecular Function: 3-oxo-lignoceronyl-CoA synthase activity (GO:0102338);	1	ONT.11906
Molecular Function: 6,7-dimethyl-8-ribityllumazine synthase activity (GO:0000906);	1	ONT.6153
Molecular Function: 6-phosphofructokinase activity (GO:0003872);	1	ONT.34
Molecular Function: ADP binding (GO:0043531);	4	ONT.24956;ONT.22658;ONT.22654;ONT.28487
Molecular Function: ATP binding (GO:0005524);	41	ONT.2085;ONT.17124;ONT.17200;ONT.11965;ONT.2324;ONT.23788;ONT.24282;ONT.651;ONT.10672;ONT.13091;ONT.17429;ONT.9012;ONT.7118;ONT.22654;ONT.19746;ONT.8253;ONT.25776;ONT.18886;ONT.24143;ONT.11417;ONT.12411;ONT.34;ONT.502;ONT.121;ONT.27474;ONT.6310;ONT.14357;ONT.22658;ONT.12873;ONT.4389;ONT.18553;ONT.5555;ONT.17675;ONT.7632;ONT.21278;ONT.25660;ONT.21349;ONT.7650;ONT.15932;ONT.6679;ONT.19056
Molecular Function: ATP-dependent peptidase activity (GO:0004176);	1	ONT.502
Molecular Function: ATP-dependent polydeoxyribonucleotide 5'-hydroxyl-kinase activity (GO:0046404);	1	ONT.2630
Molecular Function: ATPase activity (GO:0016887);	2	ONT.12411;ONT.651
Molecular Function: ATPase activity, coupled to transmembrane movement of substances (GO:0042626);	2	ONT.9012;ONT.14357
Molecular Function: ATPase-coupled arsenite transmembrane transporter activity (GO:0015446);	1	ONT.8253
Molecular Function: C-22 sterol desaturase activity (GO:0000249);	1	ONT.21263
Molecular Function: D-arabinono-1,4-lactone oxidase activity (GO:0003885);	1	ONT.6351
Molecular Function: D-cysteine desulfhydrase activity (GO:0019148);	1	ONT.10328
Molecular Function: DNA binding (GO:0003677);	28	ONT.14305;ONT.1127;ONT.27775;ONT.10189;ONT.22128;ONT.18367;ONT.4379;ONT.17517;ONT.19258;ONT.11400;ONT.17155;ONT.26740;ONT.13040;ONT.25954;ONT.25721;ONT.6615;ONT.25082;ONT.27458;ONT.7646;ONT.5969;ONT.20509;ONT.3206;ONT.24432;ONT.24375;ONT.20843;ONT.9801;ONT.7394;ONT.7632
Molecular Function: DNA clamp loader activity (GO:0003689);	1	ONT.24143
Molecular Function: DNA-3-methyladenine glycosylase activity (GO:0008725);	1	ONT.4323
Molecular Function: FAD binding (GO:0071949);	1	ONT.2568
Molecular Function: FMN binding (GO:0010181);	2	ONT.23344;ONT.17462
Molecular Function: G-protein beta/gamma-subunit complex binding (GO:0031683);	1	ONT.24296
Molecular Function: GDP-D-glucose phosphorylase activity (GO:0080048);	1	ONT.2681
Molecular Function: GTP binding (GO:0005525);	5	ONT.24296;ONT.11531;ONT.24592;ONT.13865;ONT.3840
Molecular Function: GTPase activity (GO:0003924);	3	ONT.11531;ONT.13865;ONT.24296
Molecular Function: GTPase inhibitor activity (GO:0005095);	1	ONT.24296
Molecular Function: L-gulonolactone oxidase activity (GO:0050105);	1	ONT.6351
Molecular Function: MAP kinase kinase kinase activity (GO:0004709);	1	ONT.17429
Molecular Function: MAP kinase tyrosine/serine/threonine phosphatase activity (GO:0017017);	1	ONT.10759
Molecular Function: N-acetyltransferase activity (GO:0008080);	1	ONT.3976
Molecular Function: N-acylphosphatidylethanolamine-specific phospholipase D activity (GO:0070290);	1	ONT.21865
Molecular Function: NAD binding (GO:0051287);	3	ONT.6364;ONT.19590;ONT.22479
Molecular Function: NAD(P)H oxidase activity (GO:0016174);	3	ONT.27030;ONT.3932;ONT.14017
Molecular Function: NAD+ ADP-ribosyltransferase activity (GO:0003950);	1	ONT.22529
Molecular Function: NADH dehydrogenase (ubiquinone) activity (GO:0008137);	1	ONT.20744
Molecular Function: NADH dehydrogenase activity (GO:0003954);	1	ONT.28477
Molecular Function: NADPH dehydrogenase activity (GO:0003959);	1	ONT.23344
Molecular Function: O-acetyltransferase activity (GO:0016413);	1	ONT.1385
Molecular Function: O-methyltransferase activity (GO:0008171);	1	ONT.11413
Molecular Function: RNA binding (GO:0003723);	6	ONT.27775;ONT.9642;ONT.2140;ONT.12993;ONT.26318;ONT.432
Molecular Function: RNA lariat debranching enzyme activity (GO:0008419);	1	ONT.7225
Molecular Function: RNA polymerase II regulatory region sequence-specific DNA binding (GO:0000977);	1	ONT.9154
Molecular Function: RNA polymerase II transcription cofactor activity (GO:0001104);	1	ONT.27732
Molecular Function: RNA polymerase II transcription corepressor activity (GO:0001106);	1	ONT.26236
Molecular Function: RNA polymerase II transcription factor binding (GO:0001085);	1	ONT.9154
Molecular Function: RNA-DNA hybrid ribonuclease activity (GO:0004523);	1	ONT.1830
Molecular Function: RNA-directed DNA polymerase activity (GO:0003964);	1	ONT.9444
Molecular Function: S-adenosylmethionine-dependent methyltransferase activity (GO:0008757);	3	ONT.24156;ONT.6984;ONT.11413
Molecular Function: SNAP receptor activity (GO:0005484);	1	ONT.22533
Molecular Function: SNARE binding (GO:0000149);	1	ONT.22533
Molecular Function: TBP-class protein binding (GO:0017025);	19	ONT.11740;ONT.11417;ONT.12684;ONT.13646;ONT.17635;ONT.2376;ONT.14872;ONT.6409;ONT.21251;ONT.1144;ONT.20124;ONT.11324;ONT.1876;ONT.17049;ONT.17753;ONT.11405;ONT.13204;ONT.28485;ONT.21250
Molecular Function: UDP-glucosyltransferase activity (GO:0035251);	2	ONT.12524;ONT.12527
Molecular Function: UDP-glycosyltransferase activity (GO:0008194);	1	ONT.3323
Molecular Function: [ribulose-bisphosphate carboxylase]-lysine N-methyltransferase activity (GO:0030785);	1	ONT.316
Molecular Function: abscisic acid binding (GO:0010427);	1	ONT.2505
Molecular Function: acetyl-CoA carboxylase activity (GO:0003989);	1	ONT.9318
Molecular Function: acetylglucosaminyltransferase activity (GO:0008375);	1	ONT.24220
Molecular Function: actin binding (GO:0003779);	1	ONT.3359
Molecular Function: acyl-CoA dehydrogenase activity (GO:0003995);	1	ONT.27076
Molecular Function: acyl-[acyl-carrier-protein] desaturase activity (GO:0045300);	1	ONT.20258
Molecular Function: adenyl ribonucleotide binding (GO:0032559);	1	ONT.22655
Molecular Function: adenylylsulfatase activity (GO:0047627);	1	ONT.17124
Molecular Function: adenylylsulfate kinase activity (GO:0004020);	2	ONT.27876;ONT.14533
Molecular Function: alanine-glyoxylate transaminase activity (GO:0008453);	2	ONT.2963;ONT.2961
Molecular Function: allene-oxide cyclase activity (GO:0046423);	1	ONT.17737
Molecular Function: alliin lyase activity (GO:0047654);	1	ONT.22832
Molecular Function: alpha-1,4-glucosidase activity (GO:0004558);	1	ONT.12951
Molecular Function: alpha-L-arabinofuranosidase activity (GO:0046556);	1	ONT.20909
Molecular Function: amino acid binding (GO:0016597);	3	ONT.19590;ONT.15981;ONT.2238
Molecular Function: ammonium transmembrane transporter activity (GO:0008519);	2	ONT.27499;ONT.13913
Molecular Function: anion binding (GO:0043168);	1	ONT.22655
Molecular Function: anthranilate N-benzoyltransferase activity (GO:0047672);	1	ONT.19181
Molecular Function: antiporter activity (GO:0015297);	2	ONT.1608;ONT.25142
Molecular Function: arogenate dehydratase activity (GO:0047769);	1	ONT.15981
Molecular Function: aspartic endopeptidase activity, intramembrane cleaving (GO:0042500);	2	ONT.17124;ONT.21516
Molecular Function: aspartic-type endopeptidase activity (GO:0004190);	4	ONT.18620;ONT.21875;ONT.18558;ONT.9994
Molecular Function: aspartyl esterase activity (GO:0045330);	4	ONT.6776;ONT.26888;ONT.10245;ONT.22138
Molecular Function: auxin efflux transmembrane transporter activity (GO:0010329);	1	ONT.9012
Molecular Function: auxin influx transmembrane transporter activity (GO:0010328);	1	ONT.9012
Molecular Function: binding (GO:0005488);	10	ONT.648;ONT.8482;ONT.28481;ONT.525;ONT.17103;ONT.7225;ONT.16426;ONT.13348;ONT.4471;ONT.27921
Molecular Function: bis(5'-adenosyl)-triphosphatase activity (GO:0047710);	1	ONT.16041
Molecular Function: borate transmembrane transporter activity (GO:0046715);	1	ONT.20730
Molecular Function: calcium ion binding (GO:0005509);	9	ONT.21865;ONT.27030;ONT.17100;ONT.11348;ONT.3932;ONT.23816;ONT.7941;ONT.10325;ONT.14017
Molecular Function: calcium-dependent phospholipid binding (GO:0005544);	1	ONT.10325
Molecular Function: calcium-dependent protein serine/threonine kinase activity (GO:0009931);	2	ONT.2050;ONT.20692
Molecular Function: calcium-transporting ATPase activity (GO:0005388);	1	ONT.2085
Molecular Function: calcium:proton antiporter activity (GO:0015369);	1	ONT.6005
Molecular Function: calmodulin binding (GO:0005516);	3	ONT.20692;ONT.1934;ONT.2050
Molecular Function: calmodulin-dependent protein kinase activity (GO:0004683);	2	ONT.2050;ONT.20692
Molecular Function: carbamoyl-phosphate synthase (glutamine-hydrolyzing) activity (GO:0004088);	2	ONT.25873;ONT.8150
Molecular Function: carbohydrate binding (GO:0030246);	3	ONT.12951;ONT.24282;ONT.23211
Molecular Function: carbonyl reductase (NADPH) activity (GO:0004090);	1	ONT.13199
Molecular Function: catalytic activity (GO:0003824);	6	ONT.5012;ONT.15505;ONT.5426;ONT.18837;ONT.12991;ONT.983
Molecular Function: cellulase activity (GO:0008810);	1	ONT.19746
Molecular Function: channel regulator activity (GO:0016247);	1	ONT.24296
Molecular Function: chlorophyllide a oxygenase [overall] activity (GO:0010277);	1	ONT.15999
Molecular Function: chromatin binding (GO:0003682);	2	ONT.26236;ONT.9154
Molecular Function: cinnamoyl-CoA reductase activity (GO:0016621);	1	ONT.16487
Molecular Function: cobalt ion binding (GO:0050897);	2	ONT.10328;ONT.22479
Molecular Function: coenzyme binding (GO:0050662);	2	ONT.16487;ONT.3748
Molecular Function: copper ion binding (GO:0005507);	5	ONT.14657;ONT.504;ONT.827;ONT.4230;ONT.24129
Molecular Function: cysteine-type endopeptidase activity (GO:0004197);	1	ONT.4700
Molecular Function: cysteine-type peptidase activity (GO:0008234);	2	ONT.9015;ONT.2107
Molecular Function: cytochrome-b5 reductase activity, acting on NAD(P)H (GO:0004128);	1	ONT.5328
Molecular Function: damaged DNA binding (GO:0003684);	1	ONT.15118
Molecular Function: diacylglycerol O-acyltransferase activity (GO:0004144);	1	ONT.9015
Molecular Function: dimethylallyltranstransferase activity (GO:0004161);	1	ONT.19322
Molecular Function: dioxygenase activity (GO:0051213);	5	ONT.1846;ONT.12454;ONT.15911;ONT.27196;ONT.19920
Molecular Function: double-stranded DNA binding (GO:0003690);	1	ONT.2630
Molecular Function: double-stranded telomeric DNA binding (GO:0003691);	1	ONT.15744
Molecular Function: drug transmembrane transporter activity (GO:0015238);	2	ONT.1608;ONT.25142
Molecular Function: electron carrier activity (GO:0009055);	5	ONT.13221;ONT.27076;ONT.3660;ONT.18572;ONT.28595
Molecular Function: enzyme inhibitor activity (GO:0004857);	2	ONT.1001;ONT.6776
Molecular Function: fatty acid elongase activity (GO:0009922);	1	ONT.11906
Molecular Function: fatty-acyl-CoA binding (GO:0000062);	1	ONT.27076
Molecular Function: flavin adenine dinucleotide binding (GO:0050660);	4	ONT.21479;ONT.5985;ONT.6351;ONT.27076
Molecular Function: fructokinase activity (GO:0008865);	1	ONT.20891
Molecular Function: galactonolactone dehydrogenase activity (GO:0016633);	1	ONT.6351
Molecular Function: galactosylgalactosylxylosylprotein 3-beta-glucuronosyltransferase activity (GO:0015018);	1	ONT.8666
Molecular Function: geranylgeranyl reductase activity (GO:0045550);	1	ONT.2568
Molecular Function: geranyltranstransferase activity (GO:0004337);	1	ONT.19322
Molecular Function: gibberellin 3-beta-dioxygenase activity (GO:0016707);	2	ONT.662;ONT.15448
Molecular Function: glucan endo-1,3-beta-D-glucosidase activity (GO:0042973);	1	ONT.19254
Molecular Function: glucose transmembrane transporter activity (GO:0005355);	1	ONT.15635
Molecular Function: glucose-6-phosphate isomerase activity (GO:0004347);	1	ONT.570
Molecular Function: glucuronosyltransferase activity (GO:0015020);	1	ONT.4360
[truncated: 156 more rows]

## Sheet: Kegg.pathway
Table S7. Novel gene functional annotation - KEGG pathway
[truncated: 84 more rows]

[truncated: 1 more sheets: Kegg.ko]
