# Supplementary material for: Full-Length Transcriptional Analysis of the Same Soybean Genotype With Compatible and Incompatible Reactions to Heterodera glycines Reveals Nematode Infection Activating Plant Defense Response
Source: Front Plant Sci. 2022 May 18;13:866322. doi: 10.3389/fpls.2022.866322 (PMC9158574; doi:10.3389/fpls.2022.866322)
Supplement: Supplementary Table S1 — Primer sequences for qRT-PCR. [file Data_Sheet_1.ZIP › Supplementary tables/Table S8 Annotated DEGs and DETs number.xlsx]

## Sheet: DEG.anno
Table S8. Number of annotated DEGs and DETs
#DEG Set	Total	COG	GO	KEGG	KOG	NR	Pfam	Swiss-Prot	eggNOG
CK vs SCN4	1516	505	979	532	671	1498	1208	1126	1311
CK vs SCN5	1375	523	909	471	590	1362	1129	1054	1197
SCN5 vs SCN4	7	2	7	2	2	7	5	5	7
#DET Set	Total	COG	GO	KEGG	KOG	NR	Pfam	Swiss-Prot	eggNOG
CK vs SCN4	2649	862	2095	1172	1394	2633	1767	1947	2385
CK vs SCN5	2700	977	2175	1207	1412	2680	1855	2048	2457
SCN5 vs SCN4	8	3	5	3	3	8	6	5	8
Note:
DEG: Differentially expressed gene
DET: Differentially expressed transcript
CK: control
SCN4: soybean cyst nematode race 4
SCN5: soybean cyst nematode race 5
