# Supplementary material for: Full-Length Transcriptional Analysis of the Same Soybean Genotype With Compatible and Incompatible Reactions to Heterodera glycines Reveals Nematode Infection Activating Plant Defense Response
Source: Front Plant Sci. 2022 May 18;13:866322. doi: 10.3389/fpls.2022.866322 (PMC9158574; doi:10.3389/fpls.2022.866322)
Supplement: Supplementary Table S1 — Primer sequences for qRT-PCR. [file Data_Sheet_1.ZIP › Supplementary tables/Table S9 Top GO Stress response elements.xlsx]

## Sheet: Sheet1
Table S9. Top DEG-GO annotation of stress response elements
GO.ID	Term	Annotated	CK vs SCN4-All	CK vs SCN4-up	CK vs SCN4-down	CK vs SCN5-All	CK vs SCN5-up	CK vs SCN5-down
GO:0050896	response to stimulus	19101	615	324	291	568	313	255
GO:0042221	response to chemical	13688	478	271	207	441	249	192
GO:0006950	response to stress	13810	474	251	223	421	222	199
GO:0009628	response to abiotic stimulus	10802	376	187	189	360	188	172
GO:1901700	response to oxygen-containing compound	10183	371	217	154	348	194	154
GO:0010033	response to organic substance	10903	370	220	150	332	191	141
GO:0051716	cellular response to stimulus	10859	364	205	159	300	182	118
GO:0009605	response to external stimulus	8465	292	176	116	246	140	106
GO:0009719	response to endogenous stimulus	8324	285	173	112	249	149	100
GO:0009725	response to hormone	7559	263	153	110	234	138	96
GO:0006952	defense response	7102	249	147	102	183	98	85
GO:0010035	response to inorganic substance	6187	245	135	110	226	117	109
GO:0001101	response to acid chemical	6395	244	143	101	225	114	111
GO:0009607	response to biotic stimulus	6561	230	136	94	176	90	86
GO:0043207	response to external biotic stimulus	6498	222	133	89	169	88	81
GO:0051707	response to other organism	6498	222	133	89	169	88	81
GO:0070887	cellular response to chemical stimulus	6680	211	128	83	180	103	77
GO:0033554	cellular response to stress	5486	191	116	75	163	111	52
GO:0071310	cellular response to organic substance	5970	183	106	77	149	83	66
GO:0033993	response to lipid	4518	164	87	77	154	81	73
GO:0006970	response to osmotic stress	4098	153	73	80	158	84	74
GO:0098542	defense response to other organism	4350	152	89	63	108	52	56
GO:0009314	response to radiation	4817	150	71	79	163	86	77
GO:0009416	response to light stimulus	4640	147	69	78	159	82	77
GO:1901701	cellular response to oxygen-containing compound	4663	145	85	60	124	63	61
GO:0071495	cellular response to endogenous stimulus	4383	143	85	58	112	67	45
GO:0032870	cellular response to hormone stimulus	4343	142	84	58	111	66	45
GO:0009651	response to salt stress	3698	141	66	75	144	74	70
GO:0097305	response to alcohol	3969	140	74	66	130	67	63
GO:0009266	response to temperature stimulus	3554	138	67	71	122	55	67
GO:0014070	response to organic cyclic compound	3657	131	76	55	97	49	48
GO:0009737	response to abscisic acid	3359	120	63	57	110	52	58
GO:1901698	response to nitrogen compound	3067	120	84	36	89	49	40
GO:0048583	regulation of response to stimulus	3804	114	71	43	84	51	33
GO:0009617	response to bacterium	3258	114	62	52	69	35	34
GO:0071229	cellular response to acid chemical	3103	107	65	42	87	40	47
GO:0009415	response to water	2416	105	57	48	104	48	56
GO:0009414	response to water deprivation	2385	101	56	45	102	48	54
GO:0009409	response to cold	2364	92	47	45	85	40	45
GO:0010038	response to metal ion	2906	89	40	49	105	62	43
GO:0009751	response to salicylic acid	2250	89	57	32	51	27	30
GO:0006979	response to oxidative stress	2291	88	52	36	81	49	32
GO:0042742	defense response to bacterium	2289	86	48	38	50	24	26
GO:0009620	response to fungus	2493	82	53	29	62	35	27
GO:0080134	regulation of response to stress	2736	81	55	26	54	35	19
GO:0031347	regulation of defense response	2609	78	53	25	52	34	18
GO:0071396	cellular response to lipid	2110	77	42	35	61	30	31
GO:0009753	response to jasmonic acid	2144	77	50	27	54	28	26
GO:0010243	response to organonitrogen compound	1867	76	57	19	53	30	23
GO:0071407	cellular response to organic cyclic compound	2292	69	36	33	51	24	27
GO:0050832	defense response to fungus	1945	69	46	23	50	28	22
GO:0010200	response to chitin	1666	67	52	15	47	27	20
GO:0046686	response to cadmium ion	2236	66	29	37	79	45	34
GO:0009723	response to ethylene	1687	66	44	22	48	27	21
GO:0009991	response to extracellular stimulus	1537	64	50	14	61	44	17
GO:0009611	response to wounding	1692	63	40	23	58	28	30
GO:0071496	cellular response to external stimulus	1437	62	48	14	58	43	15
GO:0031668	cellular response to extracellular stimulus	1437	62	48	14	58	43	15
GO:0009814	defense response, incompatible interaction	2159	62	44	18	43	23	20
GO:0031667	response to nutrient levels	1357	61	47	14	54	42	15
GO:0009411	response to UV	1377	60	29	31	56	33	23
GO:0031669	cellular response to nutrient levels	1252	59	45	14	54	41	13
GO:0050776	regulation of immune response	1924	59	39	20	40	27	13
GO:0009743	response to carbohydrate	1638	59	21	38	74	22	52
GO:0045088	regulation of innate immune response	1849	58	38	20	40	27	13
GO:0097306	cellular response to alcohol	1644	57	31	26	45	22	23
GO:0009267	cellular response to starvation	1210	57	43	14	52	39	13
GO:0042594	response to starvation	1224	57	43	14	52	39	13
GO:0006972	hyperosmotic response	1264	56	26	30	51	20	31
GO:0009733	response to auxin	1890	55	31	24	57	35	22
GO:0000302	response to reactive oxygen species	1522	53	30	23	46	26	20
GO:0071446	cellular response to salicylic acid stimulus	1485	51	32	19	40	18	22
GO:0009639	response to red or far red light	1582	51	20	31	58	29	29
GO:0071215	cellular response to abscisic acid stimulus	1307	44	24	20	39	16	23
GO:0010167	response to nitrate	700	44	34	10	37	23	14
GO:0034976	response to endoplasmic reticulum stress	1202	43	29	14	32	24	8
GO:0042538	hyperosmotic salinity response	890	42	21	21	33	12	21
GO:0009408	response to heat	1139	42	25	17	42	19	23
GO:0071395	cellular response to jasmonic acid stimulus	1236	40	28	12	21	12	9
GO:0048585	negative regulation of response to stimulus	1459	38	23	15	28	13	15
GO:0034284	response to monosaccharide	719	38	14	24	47	15	32
GO:0009746	response to hexose	690	36	12	24	44	14	30
GO:0042542	response to hydrogen peroxide	947	33	19	14	28	17	11
GO:0009642	response to light intensity	852	32	13	19	21	15	21
GO:0071369	cellular response to ethylene stimulus	761	30	16	14	17	9	8
GO:0035966	response to topologically incorrect protein	1193	28	18	10	22	13	9
GO:0071214	cellular response to abiotic stimulus	972	27	15	12	27	14	13
GO:0043481	anthocyanin accumulation in tissues in response to UV light	499	26	10	16	29	19	10
GO:0043478	pigment accumulation in response to UV light	499	26	10	16	29	19	10
GO:0043479	pigment accumulation in tissues in response to UV light	499	26	10	16	29	19	10
GO:0010106	cellular response to iron ion starvation	407	25	21	4	20	14	6
GO:0048584	positive regulation of response to stimulus	717	24	15	9	13	6	7
GO:0009637	response to blue light	632	24	11	13	26	9	17
GO:0009741	response to brassinosteroid	649	24	12	12	24	13	11
GO:0010224	response to UV-B	634	23	14	9	8	3	5
GO:0009624	response to nematode	542	23	17	6	34	24	10
GO:0031348	negative regulation of defense response	929	22	16	6	12	6	6
GO:0006974	cellular response to DNA damage stimulus	819	24	5	19	19	10	9
GO:0006986	response to unfolded protein	664	22	15	7	17	11	6
GO:0009629	response to gravity	658	21	12	9	18	10	8
GO:0034285	response to disaccharide	832	20	7	13	31	5	26
GO:0009744	response to sucrose	830	20	7	13	31	5	26
GO:0071365	cellular response to auxin stimulus	618	18	8	10	23	13	10
GO:0010114	response to red light	497	18	6	12	23	12	16
GO:0071482	cellular response to light stimulus	533	16	8	8	21	7	8
GO:0071478	cellular response to radiation	533	16	8	8	15	7	8
GO:0009615	response to virus	563	16	9	7	8	4	4
GO:1901699	cellular response to nitrogen compound	674	14	5	9	10	4	6
GO:0034599	cellular response to oxidative stress	554	14	10	4	16	10	6
GO:0034614	cellular response to reactive oxygen species	534	14	10	4	16	10	6
GO:0071367	cellular response to brassinosteroid stimulus	342	13	7	6	6	6	0
GO:0071383	cellular response to steroid hormone stimulus	340	13	7	6	6	6	0
GO:0009269	response to desiccation	223	13	6	7	20	13	7
GO:0009749	response to glucose	293	13	7	6	15	5	10
GO:0010039	response to iron ion	293	13	6	7	14	9	5
GO:0048545	response to steroid hormone	340	13	7	6	6	6	0
GO:0051607	defense response to virus	423	12	6	6	7	3	4
GO:0031349	positive regulation of defense response	404	12	10	2	4	2	2
GO:0050778	positive regulation of immune response	384	12	10	2	4	2	2
GO:0045089	positive regulation of innate immune response	381	12	10	2	4	2	2
GO:0010193	response to ozone	280	11	7	4	9	5	4
GO:1990267	response to transition metal nanoparticle	456	11	5	6	16	11	5
GO:0070301	cellular response to hydrogen peroxide	415	10	7	3	12	7	5
GO:1901419	regulation of response to alcohol	341	10	5	5	11	6	5
GO:0002253	activation of immune response	245	9	7	2	3	1	2
GO:0002218	activation of innate immune response	245	9	7	2	3	1	2
GO:0071322	cellular response to carbohydrate stimulus	389	9	1	8	13	3	10
GO:0071359	cellular response to dsRNA	492	9	1	8	4	0	4
GO:0071489	cellular response to red or far red light	332	9	4	5	8	5	6
GO:0009735	response to cytokinin	555	9	6	3	16	9	7
GO:0043331	response to dsRNA	492	9	1	8	4	0	4
GO:0080029	cellular response to boron-containing substance levels	45	8	8	0	5	5	0
GO:0071241	cellular response to inorganic substance	261	8	5	3	10	7	3
GO:0071281	cellular response to iron ion	180	8	5	3	8	6	2
GO:0071248	cellular response to metal ion	203	8	5	3	10	7	3
GO:0010036	response to boron-containing substance	45	8	8	0	5	5	0
GO:0050826	response to freezing	254	8	5	3	6	2	4
GO:0010043	response to zinc ion	367	8	5	3	9	8	1
GO:0032101	regulation of response to external stimulus	223	9	8	1	5	4	1
GO:0071368	cellular response to cytokinin stimulus	328	7	5	2	10	8	2
GO:1901420	negative regulation of response to alcohol	203	7	4	3	9	5	4
GO:2000030	regulation of response to red or far red light	182	7	3	4	8	2	6
GO:0009817	defense response to fungus, incompatible interaction	169	6	5	1	4	3	1
GO:0009646	response to absence of light	113	6	1	5	10	2	8
GO:0071470	cellular response to osmotic stress	170	5	2	3	4	3	1
GO:0006954	inflammatory response	23	5	0	5	3	0	3
GO:0002831	regulation of response to biotic stimulus	197	5	4	1	3	2	1
GO:0071333	cellular response to glucose stimulus	62	4	0	4	7	1	6
GO:0071331	cellular response to hexose stimulus	71	4	0	4	9	1	8
GO:0071326	cellular response to monosaccharide stimulus	71	4	0	4	9	1	8
GO:0043562	cellular response to nitrogen levels	158	4	2	2	4	3	1
GO:0034605	cellular response to heat	144	3	3	0	1	0	1
GO:0006995	cellular response to nitrogen starvation	135	3	1	2	3	2	1
GO:1901421	positive regulation of response to alcohol	142	3	1	2	3	1	2
GO:0050688	regulation of defense response to virus	25	3	3	0	1	1	0
GO:0010044	response to aluminum ion	79	3	2	1	3	3	0
GO:0051592	response to calcium ion	37	3	1	2	2	0	2
GO:0042493	response to drug	134	2	2	0	5	3	2
GO:0071472	cellular response to salt stress	108	1	1	0	1	1	0
GO:0071216	cellular response to biotic stimulus	34	1	1	0	0	1	0
GO:0071323	cellular response to chitin	21	1	1	0	1	1	0
GO:0071490	cellular response to far red light	48	1	0	1	2	2	0
GO:0071219	cellular response to molecule of bacterial origin	27	1	1	0	1	1	0
GO:0071417	cellular response to organonitrogen compound	71	1	1	0	2	1	1
GO:0051365	cellular response to potassium ion starvation	13	1	1	0	1	1	0
GO:0071472	cellular response to salt stress	108	1	1	0	1	1	0
GO:0071466	cellular response to xenobiotic stimulus	28	1	1	0	1	1	0
GO:0009870	defense response signaling pathway, resistance gene-dependent	53	1	0	1	1	0	1
GO:0002229	defense response to oomycetes	56	1	0	1	1	0	1
GO:0006971	hypotonic response	13	1	0	1	0	0	0
GO:0042539	hypotonic salinity response	13	1	0	1	0	0	0
GO:0002429	immune response-activating cell surface receptor signaling pathway	13	1	1	0	1	1	0
GO:0002757	immune response-activating signal transduction	13	1	1	0	1	1	0
GO:0002768	immune response-regulating cell surface receptor signaling pathway	13	1	1	0	1	1	0
GO:0002764	immune response-regulating signaling pathway	31	1	1	0	1	1	0
GO:0002220	innate immune response activating cell surface receptor signaling pathway	13	1	1	0	1	1	0
GO:0002758	innate immune response-activating signal transduction	13	1	1	0	1	1	0
GO:2001022	positive regulation of response to DNA damage stimulus	3	1	0	1	0	0	0
GO:1900424	regulation of defense response to bacterium	63	1	0	1	2	1	1
GO:2001020	regulation of response to DNA damage stimulus	10	1	0	1	0	0	0
GO:0061392	regulation of transcription from RNA polymerase II promoter in response to osmotic stress	10	1	1	0	0	0	0
GO:0061416	regulation of transcription from RNA polymerase II promoter in response to salt stress	10	1	1	0	0	0	0
GO:0043618	regulation of transcription from RNA polymerase II promoter in response to stress	10	1	1	0	0	0	0
GO:0010447	response to acidic pH	17	1	1	0	1	1	0
GO:0010157	response to chlorate	2	1	0	1	0	0	0
GO:0032025	response to cobalt ion	10	1	0	1	0	0	0
GO:0010201	response to continuous far red light stimulus by the high-irradiance response system	16	1	0	1	1	0	1
GO:0009413	response to flooding	8	1	0	1	2	1	1
GO:0009635	response to herbicide	29	1	1	0	0	0	0
GO:0010288	response to lead ion	17	1	0	1	1	0	1
GO:0009645	response to low light intensity stimulus	56	1	0	1	4	3	1
GO:0002239	response to oomycetes	62	1	0	1	1	0	1
GO:0009623	response to parasitic fungus	20	1	0	1	0	0	0
GO:0032494	response to peptidoglycan	13	1	1	0	1	1	0
GO:0080184	response to phenylpropanoid	1	1	0	1	0	0	0
GO:0009404	toxin metabolic process	642	26	21	5	15	13	2
GO:0009407	toxin catabolic process	517	19	15	4	11	9	2
GO:0008219	cell death	2538	91	59	32	66	40	26
GO:0016265	obsolete death	2538	91	59	32	66	40	26
GO:0012501	programmed cell death	2332	87	58	29	61	39	22
GO:0010941	regulation of cell death	1983	63	39	24	50	33	17
GO:0043067	regulation of programmed cell death	1917	63	39	24	49	33	16
GO:0010942	positive regulation of cell death	95	4	1	3	1	1	0
GO:0034050	host programmed cell death induced by symbiont	1682	51	33	18	40	29	11
GO:0043068	positive regulation of programmed cell death	90	4	1	3	1	1	0
			12679	7301	5378	10988	6057	4958
GO:0002252	immune effector process	1045	44	30	14	24	13	11
GO:0002697	regulation of immune effector process	25	3	3	0	1	1	0
GO:0002376	immune system process	4489	143	93	50	106	60	46
GO:0006955	immune response	4173	126	78	48	93	49	44
GO:0045087	innate immune response	4060	121	77	44	91	49	42
GO:0050776	regulation of immune response	1924	59	39	20	40	27	13
GO:0045088	regulation of innate immune response	1849	58	38	20	40	27	13
GO:0050778	positive regulation of immune response	384	12	10	2	4	2	2
GO:0045089	positive regulation of innate immune response	381	12	10	2	4	2	2
			578	378	200	403	230	173
			SCN4	Up	Down	SCN5	Up	Down
GO:0023052	signaling	7265	234	126	108	190	100	90
GO:0044700	single organism signaling	7249	234	126	108	189	99	90
GO:0007165	signal transduction	7096	226	122	104	179	97	82
GO:0009755	hormone-mediated signaling pathway	4073	131	78	53	98	56	42
GO:0035556	intracellular signal transduction	2528	99	51	48	55	25	30
GO:0009863	salicylic acid mediated signaling pathway	1458	48	31	17	38	16	22
GO:0009738	abscisic acid-activated signaling pathway	1187	40	23	17	35	13	22
GO:0009867	jasmonic acid mediated signaling pathway	1233	40	28	12	21	12	9
GO:0023014	signal transduction by protein phosphorylation	1000	30	15	15	18	9	9
GO:0000160	phosphorelay signal transduction system	758	29	16	13	16	8	8
GO:0009966	regulation of signal transduction	911	28	10	18	23	13	10
GO:0023051	regulation of signaling	913	28	10	18	23	13	10
GO:0009873	ethylene-activated signaling pathway	661	25	13	12	12	5	7
GO:0009862	systemic acquired resistance, salicylic acid mediated signaling pathway	861	25	16	9	22	8	14
GO:0006984	ER-nucleus signaling pathway	666	21	14	7	18	12	6
GO:0019932	second-messenger-mediated signaling	381	19	6	13	12	3	9
GO:0019932	second-messenger-mediated signaling	381	19	6	13	12	3	9
GO:0009734	auxin-activated signaling pathway	545	18	8	10	21	12	9
GO:0009742	brassinosteroid mediated signaling pathway	340	13	7	6	6	6	0
GO:0043401	steroid hormone mediated signaling pathway	340	13	7	6	6	6	0
GO:0009740	gibberellic acid mediated signaling pathway	435	21	12	9	17	10	7
GO:0019722	calcium-mediated signaling	255	11	2	9	7	0	7
GO:0009968	negative regulation of signal transduction	391	11	6	5	11	6	5
GO:0023057	negative regulation of signaling	391	11	6	5	11	6	5
GO:0009787	regulation of abscisic acid-activated signaling pathway	337	10	5	5	11	6	5
GO:0007166	cell surface receptor signaling pathway	302	9	2	7	6	4	2
GO:0009967	positive regulation of signal transduction	205	9	4	5	7	4	3
GO:0023056	positive regulation of signaling	205	9	4	5	7	4	3
GO:0010017	red or far-red light signaling pathway	331	9	4	5	11	5	6
GO:1902531	regulation of intracellular signal transduction	246	9	0	9	5	3	2
GO:0007264	small GTPase mediated signal transduction	236	9	1	8	2	0	2
GO:0007166	cell surface receptor signaling pathway	302	9	2	7	6	4	2
GO:0009967	positive regulation of signal transduction	205	9	4	5	7	4	3
GO:0023056	positive regulation of signaling	205	9	4	5	7	4	3
GO:0010017	red or far-red light signaling pathway	331	9	4	5	11	5	6
GO:1902531	regulation of intracellular signal transduction	246	9	0	9	5	3	2
GO:0007264	small GTPase mediated signal transduction	236	9	1	8	2	0	2
GO:0009756	carbohydrate mediated signaling	353	8	1	7	13	3	10
GO:0010182	sugar mediated signaling pathway	353	8	1	7	13	3	10
GO:0009756	carbohydrate mediated signaling	353	8	1	7	13	3	10
GO:0009864	induced systemic resistance, jasmonic acid mediated signaling pathway	125	7	6	1	1	0	1
GO:0009788	negative regulation of abscisic acid-activated signaling pathway	203	7	4	3	9	5	4
GO:0009736	cytokinin-activated signaling pathway	298	6	4	2	8	6	2
GO:0010105	negative regulation of ethylene-activated signaling pathway	95	5	3	2	0	0	0
GO:0070298	negative regulation of phosphorelay signal transduction system	95	5	3	2	0	0	0
GO:0010104	regulation of ethylene-activated signaling pathway	105	5	3	2	0	0	0
GO:0070297	regulation of phosphorelay signal transduction system	105	5	3	2	0	0	0
GO:0010105	negative regulation of ethylene-activated signaling pathway	95	5	3	2	0	0	0
GO:0009939	positive regulation of gibberellic acid mediated signaling pathway	28	4	3	1	4	3	1
GO:0009789	positive regulation of abscisic acid-activated signaling pathway	138	3	1	2	3	1	2
GO:0010928	regulation of auxin mediated signaling pathway	82	3	2	1	4	2	2
GO:0009789	positive regulation of abscisic acid-activated signaling pathway	138	3	1	2	3	1	2
GO:0072661	protein localization to plasma membrane	34	3	3	0	0	0	0
GO:0090002	protein localization to plasma membrane	34	3	3	0	0	0	0
GO:0072659	protein localization to plasma membrane	37	3	3	0	0	0	0
GO:0010928	regulation of auxin mediated signaling pathway	82	3	2	1	4	2	2
GO:0032011	ARF protein signal transduction	36	2	0	2	0	0	0
GO:0010255	glucose mediated signaling pathway	26	2	0	2	3	0	3
GO:0009757	hexose mediated signaling	35	2	0	2	5	0	5
GO:0007265	Ras protein signal transduction	70	2	0	2	0	0	0
GO:0032012	regulation of ARF protein signal transduction	36	2	0	2	0	0	0
GO:0046578	regulation of Ras protein signal transduction	70	2	0	2	0	0	0
GO:0051056	regulation of small GTPase mediated signal transduction	70	2	0	2	0	0	0
GO:0032011	ARF protein signal transduction	36	2	0	2	0	0	0
GO:0010255	glucose mediated signaling pathway	26	2	0	2	3	0	3
GO:0031929	TOR signaling	5	1	0	1	0	0	0
			1605	824	781	1213	613	600
GO:0006351	transcription, DNA-templated	5515	177	97	80	132	67	65
GO:0006355	regulation of transcription, DNA-templated	5104	169	94	75	122	63	59
GO:0045893	positive regulation of transcription, DNA-templated	1775	59	31	28	48	26	22
GO:0045892	negative regulation of transcription, DNA-templated	1476	44	24	20	28	17	11
GO:0010608	posttranscriptional regulation of gene expression	1040	18	4	14	10	2	8
GO:0016441	posttranscriptional gene silencing	626	10	1	9	5	0	5
GO:0035194	posttranscriptional gene silencing by RNA	611	10	1	9	5	0	5
GO:0006366	transcription from RNA polymerase II promoter	134	5	2	3	3	1	2
GO:0006357	regulation of transcription from RNA polymerase II promoter	47	4	2	2	1	0	1
			496	256	240	354	176	178
GO:0000165	MAPK cascade	957	27	15	12	17	9	8
GO:0043549	regulation of kinase activity	353	10	3	7	10	7	3
GO:0045859	regulation of protein kinase activity	353	10	3	7	10	7	3
GO:0032147	activation of protein kinase activity	116	7	0	7	3	2	1
GO:0033674	positive regulation of kinase activity	144	7	0	7	3	2	1
GO:0045860	positive regulation of protein kinase activity	144	7	0	7	3	2	1
GO:0043408	regulation of MAPK cascade	176	7	0	7	5	3	2
GO:0000186	activation of MAPKK activity	96	5	0	5	3	2	1
GO:0071902	positive regulation of protein serine/threonine kinase activity	19	2	0	2	0	0	0
GO:0071900	regulation of protein serine/threonine kinase activity	216	2	0	2	4	2	2
GO:0000079	regulation of cyclin-dependent protein serine/threonine kinase activity	134	0	0	0	2	1	1
			84	21	63	60	37	23
Note:
DEG: Differentially expressed gene
CK: control
SCN4: soybean cyst nematode race 4
SCN5: soybean cyst nematode race 5
